# Supplementary material for: Distinct mechanisms of replication stress induced by oncogenic RAS and cyclin E1 converge on R-loop-dependent fork reversal
Source: Nat Commun. 2026 Apr 3;17:4784. doi: 10.1038/s41467-026-71353-8 (PMC13219726; doi:10.1038/s41467-026-71353-8)
Supplement: Supplementary file 4 — Source Data [file 41467_2026_71353_MOESM4_ESM.zip]

Archive with 11 entries (10 files):
- Source Data/
- Source Data/Supplementary Fig. 9-14.xlsx
- __MACOSX/Source Data/._Supplementary Fig. 9-14.xlsx
- Source Data/Statistics.xlsx
- __MACOSX/Source Data/._Statistics.xlsx
- Source Data/Fig. 5-8.xlsx
- __MACOSX/Source Data/._Fig. 5-8.xlsx
- Source Data/Fig. 1-4.xlsx
- __MACOSX/Source Data/._Fig. 1-4.xlsx
- Source Data/Supplementary Fig. 1-8.xlsx
- __MACOSX/Source Data/._Supplementary Fig. 1-8.xlsx
