# Supplementary material for: Distinct mechanisms of replication stress induced by oncogenic RAS and cyclin E1 converge on R-loop-dependent fork reversal
Source: Nat Commun. 2026 Apr 3;17:4784. doi: 10.1038/s41467-026-71353-8 (PMC13219726; doi:10.1038/s41467-026-71353-8)
Supplement: Supplementary file 4 — Source Data [file 41467_2026_71353_MOESM4_ESM.zip › Source Data/Supplementary Fig. 9-14.xlsx]

## Sheet: Supp. Fig 9a
siLUC NT	siLUC OHT	siLUC NT PARPi	siLUC OHT PARPi	siMUS81 NT	siMUS81 OHT	siMUS81 NT PARPi	siMUS81 OHT PARPi			siLUC NT	siLUC OHT	siLUC NT PARPi	siLUC OHT PARPi	siMUS81 NT	siMUS81 OHT	siMUS81 NT PARPi	siMUS81 OHT PARPi
28.065	22.525	23.547	22.03	14.963	7.512	34.867	9.319			363	384	374	379	356	414	377	391
26.016	27.279	28.891	18.885	15.089	6.209	35.705	8.26		No of experiments: 3
24.845	12.12	17.748	22.262	14.309	14.168	24.156	7.896
16.446	29.259	22.85	21.314	16.834	5.005	19.199	8.27		MUS81 (B-12) mouse monoclonal (sc-376661, Santa Cruz Biotechnology, 1:500)
19.2	16.737	20.01	21.66	23.947	7.467	23.926	23.69		HRAS (259) rat monoclonal (sc-35, Santa Cruz Biotechnology, 1:2000)
21.021	13.023	20.636	31.85	25.75	8.159	19.725	8.513		TFIIH p89 (S-19) rabbit polyclonal (sc-293, Santa Cruz Biotechnology, 1:1000)
30.024	12.808	19.986	23.047	18.621	15.678	8.864	9.832
28.273	21.412	19.163	33.755	20.435	15.581	30.742	4.884
13.539	13.877	33.689	26.515	25.559	5.626	26.265	8.711
29.54	14.055	21.211	26.908	20.078	9.318	24.305	8.884
22.412	19.024	34.646	21.524	26.737	13.213	18.535	8.369
28.683	12.312	27.72	21.186	28.379	10.272	27.769	8.389
14.782	32.02	26.441	28.775	23.05	15.415	23.133	7.352
25.354	15.442	32.28	20.563	17.489	10.278	17.923	9.357
30.188	16.031	27.547	27.235	14.895	11.664	25.686	7.369
23.925	12.144	21.919	9.236	22.15	12.322	18.947	12.792
26.634	11.243	27.759	21.432	13.621	11.811	13.908	15.271
28.864	22.32	20.848	20.726	17.22	17.309	17.647	8.343
10.551	28.847	29.941	23.887	20.593	17.036	20.907	7.163
31.892	23.072	9.715	22.908	17.977	11.896	18.605	9.527
28.67	10.027	22.042	24.299	11.502	13.588	22.92	6.764
25.529	11.335	26.634	22.157	19.689	12.514	14.753	7.062
25.818	12.701	21.797	25.994	17.124	7.039	16.175	8.231
5.667	15.517	30.073	25.194	8.149	13.452	18.915	8.62
12.455	17.317	27.592	29.254	13.822	17.874	22.589	7.9
20.136	17.938	22.598	23.783	16.785	21.935	18.256	9.488
23.2	21.067	22.122	19.793	26.489	18.761	20.474	9.295
18.713	12.627	28.294	25.227	16.908	14.877	18.186	7.5
27.763	11.77	27.13	25.118	18.063	12.162	16.491	11.26
11.108	14.414	21.699	19.786	20.363	18.97	17.838	13.954
14.857	14.785	21.006	20.472	24.715	14.511	19.446	19.543
12.647	20.122	22.906	20.518	15.499	7.032	34.319	19.04
23.99	12.528	21.464	21.525	21.583	12.532	16.735	18.566
20.127	15.253	20.701	25.454	20.615	10.997	14.599	31.077
36.825	16.215	25.575	25.254	16.497	10.871	16.618	14.346
11.187	13.722	20.16	38.892	26.248	9.411	19.562	15.891
13.621	11.156	22.46	21.338	17.594	17.473	34.065	11.779
33.063	11.838	27.805	33.224	17.155	13.06	16.999	44.064
13.257	12.404	12.733	30.021	20.319	13.747	23.718	15.24
19.833	15.106	19.886	20.326	10.961	11.544	31.173	16.267
16.453	13.975	14.5	23.344	9.195	5.929	26.351	18.327
11.082	27.983	25.934	31.724	20.996	6.679	28.546	9.183
26.157	12.97	22.78	23.945	24.174	2.717	21.75	15.079
23.262	41.639	17.149	18.878	17.507	5.049	16.734	15.462
27.384	15.927	21.949	13.677	22.324	9.156	21.347	6.019
23.967	14.694	21.98	17.406	19.078	8.398	19.553	12.574
27.351	12.213	22.516	19.229	16.718	14.895	20.955	7.95
6.667	29.545	28.788	26.945	25.01	6.963	30.887	7.446
29.14	15.108	23.528	19.566	16.661	25.39	20.89	21.567
31.623	24.395	21.619	16.037	19.644	18.869	27.575	17.233
28.63	11.528	19.012	27.733	19.082	14.042	23.635	8.746
13.313	14.609	17.356	33.02	10.95	18.169	28.376	15.99
29.994	15.91	19.698	32.635	16.38	13.946	8.641	14.927
29.545	13.955	22.428	27.346	25.516	15.343	10.664	16.593
16.159	13.735	25.787	34.64	25.462	13.888	8.957	14.409
19.888	14.198	30.386	29.91	17.238	18.152	24.724	14.4
22.754	19.513	17.548	18.015	19.42	13.802	22.403	7.292
13.469	13.251	21.415	13.284	18.002	12.751	19.247	16.918
10.575	22.855	21.024	14.562	28.252	19.107	21.381	9.817
13.819	15.751	8.615	21.639	15.324	19.315	15.239	17.704
17.211	35.005	22.38	25.067	18.496	15.611	20.535	17.494
26.306	17.379	29.137	9.902	21.64	14.208	20.372	9.798
34.146	12.653	20.831	29.464	16.394	11.632	26.453	16.617
39.192	18.08	32.615	16.988	8.773	12.194	34.929	16.379
27.002	26.071	24.401	25.885	27.405	16.806	17.761	15.003
26.892	16.264	15.807	28.704	15.687	14.947	24.098	16.304
15.47	12.315	42.12	23.909	19.803	14.977	28.668	21.321
40.681	19.628	24.524	22.143	14.886	25.224	24.814	28.142
13.137	8.367	26.913	18.518	20.062	14.701	22.804	16.214
13.423	16.298	23.277	29.5	17.35	21.682	15.662	15.936
12.471	14.46	25.773	14.084	25.833	21.583	18.833	12.393
16.897	20.342	25.193	28.447	19.143	18.229	20.393	13.413
12.288	12.91	22.506	31.537	21.634	12.791	20.175	9.222
21.19	12.147	28.618	8.545	7.164	5.145	25.431	7.418
17.242	14.159	13.477	13.586	12.08	21.775	24.674	19.5
15.717	11.484	22.513	11.759	14.209	18.615	16.414	26.396
23.835	11.649	20.576	12.752	14.139	27.001	14.452	17.364
13.339	13.047	32.982	19.788	17.352	28.038	24.079	12.898
14.535	20.152	32.429	19.399	16.542	22	23.429	17.971
21.024	17.333	41.959	20.452	13.802	27.755	21.86	9.665
21.065	20.901	28.25	8.279	15.685	14.027	20.994	10.361
8.934	14.707	12.617	8.699	14.468	15.681	20.796	19.76
14.891	20.941	36.199	18.53	15.534	18.214	12.85	18.194
21.589	13.613	28.058	12.188	13.258	10.731	22.03	16.982
19.934	16.021	38.59	24.58	16.267	13.685	28.916	17.398
19.785	14.179	49.305	12.079	10.363	22.493	8.552	14.945
18.342	22.785	28.052	17.368	23.554	23.01	20.91	17.442
39.352	16.622	38.285	20.564	15.525	17.862	22.425	7.901
29.153	14.262	37.289	16.577	27.728	23.534	23.4	9.233
29.729	10.971	22.92	32.358	18.203	25.531	23.019	23.213
24.007	19.532	15.023	32.312	19.989	16.838	20.873	17.84
18.107	13.115	36.759	21.416	16.78	21.608	10.899	14.076
26.82	18.084	36.748	14.652	20.983	22.159	21.643	25.647
20.726	32.629	28.911	20.405	12.899	21.58	28.316	19.927
24.553	17.136	23.768	23.409	10.739	18.29	13.472	9.108
26.624	26.47	19.35	21.811	17.92	18.457	24.318	7.733
25.238	20.977	25.608	14.74	17.118	17.132	22.266	15.83
24.784	16.514	39.535	21.324	20.338	22.74	21.504	18.561
24.517	33.905	22.288	13.438	20.335	19.566	22.832	17.345
23.041	24.301	24.573	22.679	19.949	14.311	18.503	22.996
20.403	21.116	17.319	21.47	21.956	11.769	23.011	10.417
20.331	15.986	25.802	27.243	20.947	17.968	24.799	20.013
26.969	10.496	29.915	25.708	13.341	12.585	10.787	21.566
20.972	28.724	23.86	23.575	18.98	10.85	19.003	16.054
21.858	25.9	29.881	25.319	13.235	17.331	20.886	12.021
10.838	11.287	29.483	23.504	19.516	9.861	22.991	12.653
33.462	24.387	44.71	27.19	8.292	11.372	12.37	14.226
31.678	17.89	27.781	22.512	14.325	17.669	22.262	20.465
21.028	38.384	23.57	27.377	26.506	21.699	23.351	13.239
21.588	19.057	17.217	25.238	24.275	23.901	20.917	19.749
18.983	23.907	26.405	27.071	24.2	11.061	14.257	15.358
36.621	19.239	31.149	26.957	29.613	10.846	23.544	14.536
14.46	19.168	17.729	20.892	25.326	14.612	18.992	14.328
19.15	17.795	32.512	24.409	17.9	16.231	21.336	10.744
35.999	21.781	31.121	24.859	18.488	15.367	21.109	11.477
28.955	25.178	30.544	25.194	22.477	16.291	12.502	19.298
18.965	11.202	33.173	27.703	19.534	12.838	35.083	15.99
22.294	28.321	22.77	21.928	14.021	18.433	28.529	14.195
18.686	16.199	32.28	15.076	24.19	17.737	26.511	16.613
25.477	22.521	20.56	10.431	20.238	15.431	25.392	9.101
27.763	26.408	24.427	22.521	30.482	17.367	34.009	16.64
23.313	16.751	15.906	15.896	22.325	18.43	32.686	15.769
32.68	9.819	25.968	31.361	23.067	18.563	24.805	15.901
25.925	31.015	12.069	11.437	25.691	11.12	27.178	24.266
11.098	7.469	14.701	27.19	27.697	11.751	24.139	27.974
25.81	18.264	15.769	26.255	24.103	17.165	28.372	13.251
26.016	19.582	29.229	10.828	23.807	15.431	43.142	17.778
24.074	21.936	27.139	16.667	24.085	7.18	27.904	23.732
28.482	23.306	29.716	12.644	42.044	8.614	33.84	8.772
28.329	23.81	25.463	23.932	29.798	5.5	11.625	15.474
24.365	15.88	25.13	24.594	25.756	4.85	47.572	20.145
30.841	21.279	24.232	11.01	35.222	7.251	31.666	13.797
29.667	24.12	14.569	21.685	30.254	6.363	39.867	15.431
28.505	23.688	22.059	10.866	18.134	9.058	25.438	13.467
31.067	18.493	43.704	17.766	24.548	8.451	36.83	21.428
34.415	19.483	18.787	24.5	23.165	9.147	38.25	12.317
27.126	20.536	40.634	27.24	23.059	8.369	30.229	23.654
28.779	14.053	19.53	21.811	31.454	7.766	25.583	15.065
14.442	8.565	33.54	14.036	32.458	9.166	37.51	9.674
29.276	18.984	20.58	31.376	10.417	9.957	26.598	9.422
26.553	13.284	26.552	24.199	38.045	25.257	33.639	23.969
25.604	24.613	33.691	16.276	33.99	18.261	22.908	18.351
26.174	6.953	28.85	32.539	12.805	8.879	31.601	13.727
22.477	15.915	32.839	28.095	28.17	5.468	24.109	6.429
31.292	12.38	24.078	24.582	17.147	5.37	28.518	9.406
25.675	15.703	20.546	15.615	25.106	12.267	30.952	11.321
20.416	25.475	25.13	27.093	21.855	16.204	31.464	10.74
28.491	29.124	27.862	43.268	22.468	36.459	36.769	10.527
25.455	31.363	24.668	25.495	46.634	16.393	30.105	9.042
29.924	25.849	27.55	28.837	42.626	35.62	22.589	11.478
28.269	28.872	28.15	35.868	25.754	19.528	24.618	11.783
29.215	32.632	22.817	31.198	32.107	36.327	20.383	10.949
30.752	28.415	25.682	25.196	22.099	23.119	9.379	10.797
30.579	30.336	32.277	35.422	25.795	11.306	24.49	8.765
23.829	21.621	37.618	32.781	32.776	13.29	34.836	10.229
26.052	33.319	23.409	43.562	39.853	20.599	28.56	10.031
30.767	27.577	24.868	34.306	33.898	12.561	16.207	8.941
22.479	32.14	17.887	32.44	25.451	6.521	7.065	10.331
22.706	8.924	21.626	25.717	26.763	2.862	29.301	10.827
28.472	30.993	25.708	20.377	18.02	14.83	25.175	8.527
31.246	31.967	31.239	24.745	29.088	7.637	17.103	10.546
28.966	32.764	24.726	30.684	24.992	20.294	33.347	5.269
28.129	13.513	29.416	28.67	24.699	14.255	19.937	13.763
30.766	11.382	19.227	34.525	21.368	17.844	20.682	9.596
32.358	11.184	31.966	37.712	26.148	7.272	27.164	13.133
28.331	5.932	31.005	30.265	22.821	18.963	16.951	23.597
32.644	12.12	18.112	37.88	32.872	22.261	24.989	21.156
26.431	8.109	37.662	31.599	30.549	18.77	22.428	10.188
18.574	8.319	29.362	30.504	39.935	18.24	23.461	9.39
24.918	10.16	24.304	24.107	33.076	7.535	24.521	8.395
25.259	11.823	25.909	28.334	47.197	12.877	20.867	8.927
25.446	9.53	18.921	21.1	43.599	26.815	14.863	11.169
20.759	9.632	24.034	30.434	13.279	21.986	23.689	25.245
28.972	8.849	40.1	30.889	19.59	18.378	15.108	23.472
22.747	12.271	24.237	30.849	38.614	21.136	21.634	7.663
29.246	9.195	40.04	34.594	36.086	28.088	28.062	7.51
26.757	10.469	39.654	37.505	39.526	9.921	14.931	11.374
19.453	6.569	25.97	35.343	36.229	19.667	30.099	9.566
27.805	11.989	31.381	11.996	21.358	15.048	13.481	7.953
32.124	11.833	13.929	17.799	30.829	7.215	26.19	20.851
29.013	9.255	16.003	32.691	30.866	12.777	14.458	9.131
18.698	11.276	21.933	21.92	26.172	16.159	38.509	8.37
25.98	10.13	33.753	32.308	20.796	21.403	23.88	6.988
24.596	9.145	33.813	32.653	24.707	22.087	13.341	11.114
15.328	12.382	41.557	61.915	32.111	22.057	27.76	9.538
13.375	16.342	30.067	34.799	22.83	12.217	24.988	15.966
21.131	11.245	44.026	27.017	30.149	25.818	27.082	21.816
18.278	7.186	33.919	36.075	29.254	18.94	20.208	15.791
22.953	8.306	20.725	26.378	29.034	18.911	13.149	13.857
21.792	8.591	41.389	27.54	26.209	27.527	25.46	21.291
20.455	10.814	63.448	32.827	33.924	13.568	14.889	16.896
32.98	10.231	49.782	26.574	34.904	14.191	18.146	17.931
22.441	18.195	29.502	34.828	23.421	3.611	23.414	18.235
19.346	10.253	33.256	26.167	31.05	7.095	26.635	15.129
20.765	18.887	19.912	37.064	19.925	22.108	29.003	21.962
21.582	13.521	36.056	40.278	40.837	24.823	11.627	18.875
25.201	8.897	35.021	27.593	25.733	5.607	10.056	17.369
25.731	8.809	24.188	44.576	25.841	17.121	26.322	12.904
26.627	10.402	24.511	33.033	29.236	17.99	22.805	18.685
23.554	8.404	21.91	50.075	40.038	9.278	17.813	20.856
23.12	10.088	25.371	25.496	29.318	17.752	18.398	19.495
30.492	9.25	25.701	20.576	26.663	12.336	33.94	22.189
25.653	16.716	17.674	47.599	61.746	19.658	30.989	17.826
35.09	18.43	28.126	31.673	27.935	22.972	26.306	21.441
26.651	10.828	26.556	10.662	17.771	8.059	9.08	10.592
27.419	13.36	39.249	33.611	26.731	33.138	24.955	10.974
20.535	10.628	28.565	26.458	26.138	6.367	22.843	10.59
28.463	15.332	32.058	35.408	30.026	34.395	24.993	11.4
25.714	11.048	38.27	37.529	19.61	13.932	25.611	12.249
43.725	20.629	28.767	27.64	17.446	17.998	26.494	14.687
26.813	15.257	31.325	30.125	21.588	18.707	28.713	9.326
27.453	12.055	31.044	22.197	15.219	22.406	23.854	9.866
23.453	18.56	29.04	45.98	30.235	21.376	15.183	4.027
27.23	21.504	29.096	31.323	21.108	9.216	19.835	12.146
16.539	25.715	21.517	35.502	20.222	17.457	26.723	8.56
32.327	15.645	24.59	42.941	23.013	12.45	25.454	14.853
26.396	13.101	32.927	27.355	29.095	12.788	37.763	16.376
19.551	25.498	24.522	42.132	11.452	25.745	40.406	22.633
28.098	11.995	27.796	31.389	26.668	23.238	17.485	13.206
16.02	10.742	32.719	29.937	22.808	18.794	32.137	9.102
17.588	14.998	23.417	29.669	21.392	21.473	28.456	11.665
41.884	17.3	18.634	28.469	23.229	14.995	23.559	20.053
28.063	11.299	29.291	32.505	30.774	17.574	28.625	8.535
21.153	18.457	26.294	31.359	24	24.791	19.741	11.193
22.092	13.385	32.13	15.868	23.943	19.402	28.71	10.759
30.029	11.193	26.916	31.606	24.228	24.415	45.682	10.711
20.536	10.884	24.738	24.16	25.961	9.927	49.993	8.866
25.801	11.457	34.283	33.145	27.785	28.401	19.103	7.989
21.382	18.688	36.397	16.676	17.001	15.878	15.899	25.399
31.366	26.167	12.449	31.484	22.803	25.844	21.427	14.612
19.501	16.133	26.028	17.023	25.861	13.503	18.313	25.578
22.76	12.228	26.605	34.945	33.687	14.669	13.028	32.242
25.018	9.881	31.508	20.724	32.624	11.795	19.724	20.246
23.292	16.641	39.65	30.488	24.062	9.977	14.137	22.444
15.625	13.018	19.192	44.968	24.454	9.838	18.709	13.956
23.48	11.466	34.632	33.871	23.771	12.773	20.148	17.048
37.198	35.423	25.725	23.39	21.624	19.15	23.631	13.836
37.342	28.802	32.111	15.656	25.079	24.273	31.312	13.787
15.518	25.822	29.96	31.17	24.571	27	34.92	19.451
28.351	28.734	35.774	23.533	28.796	12.159	23.249	8.929
39.156	25.403	28.304	29.588	24.66	9.608	21.374	13.214
13.801	25.956	15.31	23.753	26.516	11.957	20.258	24.689
25.159	23.947	24.943	24.559	25.902	12.198	19.695	10.717
21.655	22.671	34.955	24.54	22.807	7.833	25.81	15.043
19.013	26.443	37.012	34.048	21.197	10.391	25.767	18.167
20.926	22	29.659	23.906	22.082	13.484	16.694	11.735
27.317	30.866	15.391	20.583	18.571	4.089	21.673	10.059
14.225	31.819	28.716	18.177	24.561	13.12	22.863	7.87
4.196	28.84	19.533	29.947	23.31	11.277	26.951	28.003
21.2	25.536	25.983	22.079	18.22	12.398	13.337	9.516
15.765	25.004	27.521	27.519	20.551	13.947	16.6	13.011
17.556	24.783	28.706	27.054	31.731	9.314	23.802	15.879
17.429	8.514	33.885	23.739	25.709	19.416	28.503	16.072
18.629	18.193	37.228	19.408	25.2	7.259	25.765	15.69
30.834	20.879	27.65	24.372	33.607	12.102	38.519	16.617
26.874	20.91	8.196	36.468	37.544	9.167	23.636	10.846
23.254	17.434	43.886	24.284	26.226	11.877	30.706	6.295
22.92	25.241	21.962	20.788	29.361	10.034	42.581	8.562
22.291	22.384	40.212	24.445	16.37	12.785	32.669	8.29
24.099	20.573	36.938	49.715	24.957	12.268	26.436	18.679
30.383	25.628	25.046	26.542	17.274	10.19	20.47	14.299
24.007	18.758	28.994	23.121	24.102	11.07	23.219	12.769
22.827	8.328	35.22	29.996	18.643	24.935	21.509	15.982
31.079	11.611	30.451	21.771	13.149	9.344	28.814	13.65
17.72	6.226	24.576	18.807	34.652	10.938	18.068	14.371
22.677	3.829	23.878	12.167	14.238	7.746	20.956	11.893
22.383	3.624	22.926	14.338	21.028	10.686	35.674	9.322
21.583	9.65	22.205	28.291	21.352	19.295	26.202	15.395
20.52	15.32	26.699	22.593	20.873	19.991	20.776	22.3
22.741	11.737	31.714	24.573	34.449	16.005	23.153	22.028
33.718	14.416	26.696	16.834	15.37	11.815	25.188	16.22
21.571	6.685	23.275	20.329	16.299	12.717	33.519	21.97
27.461	20.93	25.497	20.008	19.397	18.965	10.364	21.45
23.116	11.862	22.189	14.114	28.29	17.129	17.725	24.48
30.038	12.627	24.077	16.732	17.61	10.404	17.765	19.688
7.447	16.64	28.032	21.732	23.421	9.986	23.548	5.84
29.884	12.679	26.218	19.052	25.446	5.721	24.063	27.649
19.421	8.593	28.985	20.687	16.195	9.71	23.24	22.963
24.904	19.604	23.422	18.477	24.227	6.832	11.504	6.059
3.059	10.281	27.594	19.369	18.101	13.642	31.118	20.695
25.958	14.775	45.529	17.205	21.694	9.412	22.835	11.562
21.208	10.196	29.104	20.173	19.948	9.6	18.704	20.711
11.746	13.32	8.769	16.98	27.328	11.438	29.508	20.384
22.681	15.426	23.275	18.17	30.254	26.427	21.722	16.305
19.526	13.117	31.619	25.997	22.702	7.998	28.02	19.004
12.718	14.044	23.096	24.26	25.36	11.422	21.494	8.013
26.143	16.307	25.484	23.559	18.532	4.569	25.422	16.288
16.734	9.856	17.333	19.555	25.666	14.244	22.55	19.305
10.041	12.124	43.955	18.591	3.361	6.442	34.283	20.232
16.521	23.052	23.819	10.368	24.635	8.852	20.891	16.099
29.359	11.769	33.738	28.429	15.805	6.892	31.596	19.769
28.361	12.264	25.914	31.645	7.945	10.528	26.663	15.629
15.744	14.749	39.166	37.806	16.688	5.824	20.794	17.768
17.168	11.329	31.446	25.425	26.777	12.93	37.25	9.21
24.914	15.838	22.738	27.017	15.031	10.408	18.471	14.732
22.581	19.379	24.91	30.144	15.967	5.414	24.268	25.654
22.543	19.735	36.167	26.673	19.853	13.448	25.323	18.195
32.852	18.603	24.255	25.237	15.187	15.049	23.255	19.372
18.457	12.955	34.815	11.85	18.145	12.172	21.319	5.609
19.634	15.623	29.96	24.122	17.138	15.849	22.192	17.851
20.067	16.7	28.966	13.452	16.233	19.801	18.989	11.028
23.167	11.778	20.284	21.124	23.63	9.608	29.891	20.288
9.23	21.738	25.477	20.918	18.119	13.262	20.386	19.988
20.011	23.567	26.139	18.884	17.02	11.938	24.417	15.974
20.548	18.4	17.572	20.543	28.57	21.709	20.101	8.309
20.783	17.819	23.793	15.937	29.075	8.552	21.954	22.489
27.78	31.426	30.314	10.13	30.334	14.684	19.11	16.432
13.831	15.801	27.237	15.691	24.329	21.091	19.891	15.064
16.426	12.746	22.587	18.468	29.764	14.965	16.533	17.458
30.596	8.261	19.129	19.025	16.17	14.675	10.777	12.393
19.271	10.083	33.977	22.814	26.806	12.461	20.457	14.964
22.088	11.757	30.417	17.383	31.02	19.581	32.923	25.589
23.338	7.618	19.03	22.144	30.742	13.732	25.303	14.39
21.709	10.533	26.164	29.292	26.711	9.059	37.175	17.13
13.511	4.373	27.307	23.704	7.089	12.843	18.682	10.631
27.24	10.352	30.523	26.403	17.955	16.316	28.225	14.561
23.383	9.105	27.749	23.175	25.521	11.348	27.928	15.589
20.224	10.446	26.133	21.669	17.221	11.648	16.872	16.894
26.936	17.259	35.248	29.078	17.96	10.619	27.794	19.999
26.936	7.915	29.302	21.007	25.482	23.397	24.796	8.581
26.842	7.859	46.212	17.147	20.631	18.216	17.657	21.079
14.624	7.055	33.882	28.558	19.427	13.257	24.28	8.512
16.225	9.343	34.211	30.739	32.162	12.151	26.084	23.934
23.804	16.157	38.522	30.566	29.636	19.362	29.313	16.92
28.18	12.938	35.552	36.243	29.423	13.667	34.887	25.225
26.504	10.598	28.132	31.583	28.662	13.851	20.666	14.831
22.124	6.65	23.612	24.584	26.702	6.782	22.453	18.532
25.085	12.394	28.675	24.153	29.011	14.158	26.939	17.39
28.954	12.601	42.746	21.172	26.292	10.755	21.235	21.571
23.115	18.649	33.37	28.14	17.091	24.023	32.779	10.508
26.568	17.3	32.283	28.422	28.215	18.19	33.933	19.871
30.515	12.607	37.679	15.357	24.633	21.887	19.846	18.577
25.62	11.701	35.395	18.433	26.241	15.452	36.657	23.761
26.729	17.01	40.363	50.832	15.373	14.688	26.952	18.881
20.61	8.216	38.6	26.989	3.06	14.593	30.801	16.691
21.675	8.328	27.996	28.739	23.027	5.583	26.038	14.761
27.15	8.072	37.955	18.903	28.303	15.878	16.918	26.402
23.508	10.353	41.032	23.919	29.701	17.103	23.216	21.256
24.553	12.293	33.773	33.192	25.863	19.21	23.327	24.551
12.425	10.401	40.109	12.289	31.106	6.751	19.992	19.311
23.485	8.693	34.452	8.71	27.499	5.519	39.623	16.857
23.976	17.811	29.183	7.422	20.329	18.918	24.86	21.406
24.857	13.845	29.815	12.826	25.253	14.998	18.644	15.562
25.673	12.794	34.752	9.279	25.124	13.525	24.78	20.635
25.078	18.98	28.427	20.37	9.117	20.386	23.107	20.565
19.115	11.003	35.822	20.565	29.348	17.639	21.794	9.112
29.555	18.929	31.459	24.024	25.868	21.101	31.464	22.212
24.538	22.602	23.969	22.691	27.966	21.661	28.944	7.624
24.69	10.756	35.879	20.887	19.769	7.472	23.11	16.497
29.244	18.921	29.522	20.967	26.81	17.351	35.71	23.844
21.281	13.757	34.569	28.215	29.492	19.651	34.686	19.749
22.475	15.766	28.744	26.021	23.498	7.217	27.882	20.073
25.925	12.864	27.55	10.522	24.715	11.297	19.144	18.492
23.599	10.014	36.497	21.782	27.441	13.312	22.435	18.002
18.528	13.11	32.083	18.178	27.218	10.838	18.901	25.057
30.874	17.846	26.779	22.605	17.191	11.855	11.967	8.229
28.501	21.674	31.798	22.185		12.616	42.256	11.161
28.66	12.51	37.18	17.725		12.365	29.494	9.821
24.372	8.972	23.558	19.611		8.688	17.05	12.147
23.868	11.122	25.583	23.307		10.396	23.765	23.346
23.289	7.184	31.364	20.584		10.449	8.991	11.401
25.259	15.463	30.516	21.405		8.9	21.904	3.748
22.753	15.592	27.168	20.284		20.124	41.139	13.269
	6.726	22.907	21.465		18.504	15.037	11.857
	11.868	22.908	18.263		14.335	16.03	15.086
	12.916	24.662	16.175		11.134	23.297	12.523
	13.489	26.761	22.904		12.351	29.552	9.945
	8.691	28.947	23.722		12.09	33.351	9.916
	11.739	30.176	18.218		20.157	30.797	10.727
	6.672	31.967	20.726		19.436	17.996	15.336
	12.315	28.429	19.487		17.957	19.386	9.243
	10.248	29.204	21.359		19.764	18.405	10.549
	9.241	32.371	21.036		9.808	19.429	16.187
	13.679	31.447	20.298		17.438	31.84	12.008
	13.483		19.314		8.201	29.812	10.323
	12.769		20.12		13.817	33.877	16.138
	14.396		8.059		9.7	22.205	10.434
	11.164		28.56		10.905		21.491
	10.757		23.233		13.898		13.763
	14.773				16.255		20.728
	14.396				11.641		15.208
	13.032				20.381		15.986
	11.917				10.63		8.036
	17.658				9.805		7.671
					12.64		17.899
					18.998		8.524
					13.45		15.397
					19.394		12.975
					11.147		13.862
					20.302		15.317
					6.464		15.348
					13.551
					20.954
					17.349
					15.397
					17.976
					11.879
					21.599
					12.645
					14.184
					12.55
					11.75
					10.5
					12.227
					18.777
					9.958
					15.834
					14.377
					14.313
					4.029
					17.871
					15.378
					13.123
					22.343

## Sheet: Supp. Fig 9b
RAS-dox	RAS+dox	RAS-dox PARPi	RAS+dox PARPi	siMUS81 RAS-dox	siMUS81 RAS+dox	siMUS81 RAS-dox PARPi	siMUS81 RAS+dox PARPi				RAS-dox	RAS+dox	RAS-dox PARPi	RAS+dox PARPi	siMUS81 RAS-dox	siMUS81 RAS+dox	siMUS81 RAS-dox PARPi	siMUS81 RAS+dox PARPi
14.1	9.6	3.7	11.5	30.3	13.7	33.5	6.4				379	414	376	401	404	429	335	439
14.1	12.2	36.7	6	25.2	19.6	15.3	1.9				NO of experiments: 3
11.1	8.9	32	18.4	32.4	12.4	51.5	5.4				WB
8.8	6.3	19.4	11.3	30.3	8.6	37.5	6				MUS81 (MTA30 2G10/3) mouse monoclonal (sc-53382, Santa Cruz Biotechnology, 1:500)
5	12.9	29.5	12.4	9.9	15	31.9	17.4				TFIIH p89 (S-19) rabbit polyclonal (sc-293, Santa Cruz Biotechnology, 1:1000)
7.9	12.2	31	25.2	35.8	16.3	23.2	18.9
17	12.6	24.4	24.4	18.4	11.7	29.6	18.4
16.3	4	6.3	18.4	22.8	21	41.9	9.2
8.8	11	17.2	12	28.9	20.4	30.2	26.7
6.5	6.4	14.1	62.8	21.5	7	26.6	17.4
8.1	4.1	19.7	8.1	10.7	20.9	35.7	26.5
7.7	19.9	31.8	15.8	10.8	11.4	31.4	42.6
10.8	2.3	23.7	17.4	12.1	11.5	31.2	9.6
11.9	7.3	20.4	15.8	30.9	5.7	26.9	19.1
11.9	19.8	20.1	23.9	30.9	8.5	33.8	10.7
7.9	12.2	13.7	8	22	14.7	25.6	6.6
8.3	10.5	31.9	11.7	14	13.4	30.3	9
13.1	12.6	26.2	5.4	17.3	5.6	41.4	17.7
13.2	9.7	21.5	12.6	24.1	9.6	34.6	26.4
9.6	7.5	19	12.2	19	7.4	31.6	3.6
10.4	7.9	30.4	17.1	20.3	5.4	15.7	5.5
10.4	11.3	13.1	19.2	27.6	13.7	31.4	5.1
13	7.8	14.7	14.5	24.5	15.6	42.3	5.4
9.7	19.4	29.5	19.3	28.1	15.9	40	3.1
19.4	5.7	30.9	16	33.5	16.2	25.2	34.5
13.8	4.5	17	14.9	55	24.8	37.7	25.3
5.9	15.2	6.5	31	44.2	24.7	10.3	31.2
3.4	6.6	19.9	19.1	20.9	7.2	37	4.7
8.2	11.4	24.5	20.3	28.3	20.6	12.1	29.4
7.4	2.4	7.5	23.3	41.3	13.9	7.2	20.5
30.2	8.7	10.8	8.5	8.4	6.3	41.8	14.1
7.3	8.6	8.9	18.3	12.1	10.2	21.8	6.2
58.8	4.8	8.2	5.7	19.2	14.7	21.6	26.7
21.4	10.8	10.8	6	32.9	17.6	22.3	11.3
14.5	11.5	12.3	12.4	28.1	11.3	24.5	11.4
6	12	21.4	26.7	33.9	15.6	32.7	7.3
9.2	9.8	16.8	17.1	14.5	8.8	27.3	11.3
10.9	9.2	6.7	21.3	27.9	17.4	33.7	8.3
16	16.2	19	11.2	12.9	17.4	33.8	8.6
8.1	6.5	13.5	18.8	14.7	21.2	31.5	9.8
8.2	22.8	29.5	21.4	41.7	25.9	10.2	16.3
9.1	9.7	7.8	9.5	15.6	14.6	31.2	11.2
20.1	19.4	14.3	17.3	14.2	14.5	11.2	28.2
15.9	13.6	8.9	21.2	31.7	11.1	25.4	7.5
9.6	29	17.4	17.1	37.9	8	23.9	19.5
12.8	13	19.3	15.5	22.3	20.6	44.9	16.1
24.6	13	36.3	10.6	34.7	14.2	32.2	7
14.8	4.4	22.7	15.8	10	12.8	24.1	7.4
10.7	14	16.5	11.7	34.5	14.5	28.6	20.2
8.5	17.2	25.7	30.8	21.4	25.4	25.6	5.2
19.5	11.7	5.5	35.6	41.4	15.9	31.7	8.8
23.9	19.7	23.5	9.2	29.2	10.2	29.7	7.1
13.7	12.7	28.6	10.9	28.7	24.5	10.6	8
23.5	16.6	12.3	14.5	33.7	17	20.8	10.3
16	6.6	19.2	21.1	34.7	10.6	45	8.9
6.6	9.5	25.4	27.4	26.7	5.4	43.4	10.2
17.5	14.7	47.2	10.1	21.2	9.3	39	20.6
15.1	11.7	10	10.9	22.7	13.5	39	22.8
12.6	10.7	37.4	8.9	11.7	9	33.7	18
10.2	10	30.9	20.9	11.7	8.8	27.8	8.4
17.3	6.7	43	14.1	9.8	16.3	29.9	12.6
43.1	13.5	36.9	14.7	16.3	12	36.9	8.9
27.2	8.6	15.8	15.2	36.1	6	43.2	17.4
30.6	23	5.7	8.5	19.6	21	38.8	21.5
26.8	10.5	74.6	15.7	29	34.3	32.1	20
41	20.6	45.9	9.9	34.8	14	11.1	9.6
16.2	14.3	13.5	22.1	34.9	6.1	23.8	6.1
29.7	6.5	28.6	13.4	18.2	10.3	24	7.8
10.7	9.5	35.9	22.6	33	13.7	43.5	11.8
10.2	12.9	34	13.1	32.8	7.1	24.6	11.4
32.7	7.3		25.3	30	5.4	37.9	11.3
24.6	3.3		26.1	50.8	4.2	54.8	23
22.5	11.9		26.2	27.8	14.2	43.5	15
31	15		23.6	24.3	13.1	15.2	10.6
15	31.1		8.7	20.7	7.4	19	11.5
11.4	37		12.3	24.2	21.3	17.8	14.1
24.1	17.2		9.9	35.5	8.5	17.6	16.1
22.2	16.4		6.1	40	6	28.3	9.7
35.4	22.8		27.3	19.4	10.5	14.8	9.1
20.7	23.5		31.1	23.6	14.2	15.6	15.5
6.1	24.2		10.5	32.3	17.3	21.6	44.6
20.7	16.3		21.3	33.9	5.5	10.8	31.2
6.3	29.9		28.9	26.7	10.7	19.4	28.6
21.9	13.6		19.2	20.9	14.4	16.8	5.5
10.7	12.8		18.5	29.5	8.7	14.8	7.8
13.5	7.1		15	33.4	4	15.8	18.9
23.4	14.4		12.6	21.8	7.1	20	39.5
13.9	17.1		13.5	45.4	4.7	16.8	8.8
18.8	18.6		14.1	34	10.7	7.8	48.9
8.4	21.4		8	27.8	8.8	23.6	34.7
15.6	28.9		38.8	26.4	7.4	15.7	15.2
14.2	26.4		23.3	35.8	6		11.2
30.3	11.2		19.2	29	7.2		10.1
23.7	23.6		15.8	24.7	14.1		48.3
19.9	20.8		23.5	25.3	14.5		23.5
	21.7		11.8	22	6.8		20.3
	13		23.5	21.7	28.8		17.7
	14.5		34.1	21.1	5.4		18.3
	18.2		21.5	32.5	15		18.7
	8.9		24.5	30.9	20.6		25.9
	5.5		29.2	30.8	27.5		20.8
	3.7		22	42.3	14.9		16.4
	7.4		37.1	25.4	20.7		17.2
	13.6		33	22.2	16.5		31.8
	6.3		34.9	7.6	21.6		13.1
	18		40.6	29.2	34.9		13.1
	6.5		29.9	43.8	18.9		18.1
	4.6		19	29.6	14.5		11.3
	4.1		25.7	23.3	16.5		9.4
	15.2		21.2	38.7	28.4		19.9
	18.7		17.3	41	15		18.6
	6.2		18.9	35.4	14.4		14.5
	15.1		29.2	36.7	17.6		19
	18.1		30.8	43.7	19.9		7.4
	20.1		18.2	17.5	12.1		32.5
	10.9				20.6		16.4
	10.3				14.7		16
	18				18.8		12.9
	8.5				25.1		14.8
	8.1				23.3		19.7
	5.6				13.1		7.2
	9.7				30.4		4.7
	16.5				28.8		10.7
	4.3				23.1		25.1
	6.3				34.9		15.3
	8.5				16.1		20.8
	3.4				25.4		19
	13.1				21.8		21.1
	6.1				18		7.7
	14.7						27.8
	22.1						24
	14.3						34.9
	16.9						26
	14.5						22.7
	16						31.8
	8.7						19.2
	7.5						18.9
	5.9						8.9
	6.4						36.4
	7.1						22.8
	3.4						19.5
	5.1						21.3
	18.8						28.5
	16.9						22.8
	5.5						32.1
	7						25
	18.9						21.7
	16.9						21.5
	15.6						16.7
	10.1						14.4
	6.1						3.6
	25.5						16.5
							14.1
							13.6
15.6	9.1	31.1	18.7	9.7	24.1	9.7	23
26.8	15.9	24.3	15.9	13.3	10.4	22.8	20.3
14.1	17.8	23.1	9.1	12.5	18.7	17.7	9.5
12.9	7.4	30.2	20.3	9.8	17.7	10.6	17.4
19.2	15.6	19.8	27.9	8.9	17.5	25.6	36.3
15.2	29.4	29	19.9	26.8	16.4	15.3	11.7
16.8	37.5	27.7	18.7	16.3	16.3	18	26.3
13.5	25.2	21.7	17.3	10.9	12.1	12.4	27.4
13.1	31.4	26.4	21.8	10.7	14.6	17.9	14
11.8	33.5	23	27.9	9.8	14.1	23.3	12.9
17.1	18.2	30.5	13.1	6.2	15.7	36.8	27.8
15.5	20.2	17.2	11.2	13.9	19.7	18.4	25.9
15.7	32.8	23.2	24.8	11.1	13.1	27.8	13.4
19.5	19	36.1	30	20	14.7	28.1	21.5
21.2	20.6	17	34.2	30.9	21.1	23.8	26.4
20.9	14.7	42.2	44.5	23.6	25.2	17.9	9
17.2	16.8	7.7	18.5	18.5	17.1	29.6	15.4
28.2	18.9	19.6	13.8	29.6	15.4	21.1	8.8
26.9	27.7	21	19.7	18.8	16.2	12.7	17.1
27.5	6.4	21.7	12.6	36.5	20.2	15.6	24.5
27.8	16.4	28.7	18.5	25.8	10.4	15.8	28.5
16.1	24.9	30.8	32.6	10.6	18.8	17.2	12.9
37.7	24	48	21.1	13.4	7.6	15.8	45
27.7	26.7	17.7	15	50.5	19.5	19.5	7.5
10	34.4	20	22	37.2	21.9	25.7	15
43.2	10.2	18.2	21.8	13.5	10	10.5	27.3
24.7	6.8	7.9	28.4	8.7	6.5	15.9	34.3
19.4	16.3	23.9	30.2	19.3	12.5	11.7	35.6
34.3	19.3	28.9	17.2	16.9	14.6	16.3	17
20.9	12.2	30.7	11.8	15.9	14	21.9	25.8
28.5	31.6	26.1	16.3	19.7	8.7	11	10.7
32.1	13.1	29	36.2	18.5	13.2	21	11.3
38.2	20.2	11.1	28.4	9.6	22.2	20.7	30.8
32.7	18.3	17.2	10.7	11.9	13.1	30.1	15.2
13.9	13.8	31	25.1	11.9	8.2	12.7	19.9
22.9	17.9	19.8	12.4	10.6	12.9	21.2	21.5
37.6	26.1	17.1	29.3	11.7	10.5	16.4	38.8
31.1	34.3	34.2	37.1	10.3	16.2	25.6	7.9
23.6	19.7	31.9	29.1	11	15.3	24.9	22.8
18.3	8.2	17.6	24.9	9.4	5.7	15.6	16.9
24.2	22	20.9	28.7	14.9	16.8	5.5	17.5
34.5	24.9	31.6	31	21.4	10.5	6.4	14.9
28.1	32.3	33.6	30.8	19.9	7.3	9.5	29
30.8	22	35.9	28.4	24.2	7.8	14.4	5.4
32.5	15.5	28.3	8.6	18.2	10.3	26.9	15.4
22.3	12.2	27	12.9	19.5	21.2	16.7	6.9
26.7	14.6	21.2	18.8	19.2	5.7	18.8	14.7
19	22.3	28.5	20.6	16.7	15.4	16.6	17.6
16.7	10.9	23.6	14.4	17	17.5	19.6	27.6
25.2	20.5	34.5	17.8	21.6	14.4	8.6	11.3
17.9	17	27.8	30.2	13.4	18.2	14.8	24
21.3	13.6	24.1	25.4	14.2	29.5	16.3	12.4
28.4	17.7	35.2	22.1	11.8	12.3	14.5	10.1
14.6	27.2	14	44	16.8	14.9	21.9	20.5
17.7	16	18.1	11	20.4	12.2	19.1	15.8
28.6	10.9	19.9	16.5	17.8	7.3	20.9	9.6
37.2	25.9	13.3	19.4	24	14.6	14.4	25.1
37.1	30.3	10.6	28.5	20.9	2.6	16	23.5
26.9	27	20.3	36.5	13.5	16.2	16	18.3
6.8	9.3	16.1	34.3	26.3	17.5	24.4	29.4
12.8	23	26.9	23.7	17.9	13.2	20	23.4
22.5	13.7	37.6	23.1	19.9	11.1	14.9	21.3
18.5	8.8	25.6	12.8	20.7	10.3	37.7	26.6
28.7	14.1	22.4	10.9	7.5	11.9	30.4	14.3
16.3	25.6	19.1	19.3	13.8	34.5	17.2	12.9
10.2	10.1	19.7	38.7	15.9	5	18.7	8.5
20.3	21.3	18.7	12.6	21.3	22.2	30.2	12.7
20.9	22.5	20.7	39.5	21	29.2	11.6	18.8
25.3	22.1	18.2	27.9	10.1	20.8	15.9	29.7
14.1	21.4	15.4	13.3	28.7	31.7	22.4	18.6
28.5	22.7	15.9	21.5	15.9	27.8	14.3	20.5
18.7	31.8	23.4	29.1	22.2	26	25.6	23.7
17	22.5	18.3	14.8	19.6	20.4	27	9.2
22.8	20.8	19.1	37.1	14.9	35.2	12.8	11.7
27.7	34.8	16.7	25.3	20	8.9	14.9	7.1
8.7	28.9	7.6	38.9	15.4	30.8	26.7	22.8
12.8	21.3	23.6	44.7	17.7	28.7	16.3	15.4
9.6	27.2	16.3	13	19.1	22	15.5	49
27.6	23	11	36.9	19.4	29.4	15.7	16.8
32.7	24.4	13.2	23.6	15.6	9.4	22.9	28.9
14.4	23	25.7	31.8	18.5	9.3	22.5	8.2
14	29.5	10.8	19.7	21.3	7.1	14.7	6
19.4	34.1	10	41.9	30.4	15.6	11.5	13.5
28	29.2	16	30	19.4	16.2	21.6	46.5
24.3	30.4	20.7	36.4	30.6	10.5	23.7	21.7
23.6	14.9	20.6	20.7	6.8	12.3	7.5	10.6
32	12.4	31.4	34.5	18.5	10.4	8.3	6.5
14.3	15.7	35.8	18.9	25.1	18.7	19	20.5
22.1	29.8	21.6	27.6	14.7	14.2	15.8	8.6
28.4	34.2	20.9	28.9	14.9	12.4	19.5	18.4
17.2	29.5	28.6	37.1	8.9	14.5	13.3	19.1
19.8	29.8	17.8	22	8.5	14.5	11.4	11.7
12.4	25.5	26	32.9	17.3	11.1	12.5	10.8
18.5	7.1	22.1	19.9	13.6	5	14.5	7.6
22.4	28.5	19.8	34.8	18.4	6.3	20.6	9
12.5	18	25.1	21.3	11.4	14.9	23.1	25
19.8	19.7	24.6	18.2	17.7	5.4	16.3	23.5
24.1	24	28.7	15.9	11.8	10	15.9	33.3
23.6	8.4	13.1	29.5	17.9	7.3	18.2	47.3
19.2	31.5	10.9	30.8	28.3	8.4	17.9	10.8
16	55.1	14.6	19.1	24.4	16.3	5.9	10.7
27.9	16.4	15.6	23.7	21.4	12.3	20.7	14.9
27.5	11.2	31.5	22.6	13.9	9.1	10.6	24.8
29.7	8.8	25	27.2	19.4	10.1	28.5	18.7
22	11.8	10.3	29.7	19.9	10.5	16.4	26.1
12.4	16.6	12	25.3	26.4	9.9	16	31.2
16.7	22.6	21.2	28.5	21.1	8.8	19.3	17.2
25.5	16.3	24.9	14	17	9.4	13.4	13.8
44.7	19.6	14.4	20.7	11.7	12.2	18.7	21.3
12.2	14.3	27.3	16.8	8.8	11.1	13.6	24.2
10.2	16.5	25.5	19.5	24.4	16.1	16.3	8.3
28	33.9	13.5	30.7	19.1	9.6	29.9	10.9
27.5	5.2	22.5	16.2	21.1	8.1	19.4	10.9
27.1	13.9	30.2	13	11.5	7.7		7.8
12.7	14.2	10.1	16.7	17.3	9.6		21.4
6.1	32.1	8.6	16.6	12.1	10		20.2
26.4	21.5	21.7	20.2	15.8	9.1		14.7
30.9	26.7	13.8	12.1	19.6	13.8		15.1
33.5	7.7	12.4	18.1	17.5	7.5		11.6
28.2	16.1	17.8	18.6	13.2	8.8		13.7
33.3	12.8	18.9	15.7	10.3	8.7		24.2
26.5	6.6	19.7	21.8	13.6	10.2		23.1
14.6	15.3	27.8	33.2	15.1	18.2		18.1
9.9		17.9	28	11.1	10.4		17.3
5.9		24.3	21.6	16.6	8.5		20.4
4.3		21.8	26.6	20.8	7		26.9
16.2		22	33.3	26.9	10.7		29.1
26.9		34.8	32.3	20.6	13.8		25.4
28.5		22.1	19.1	30.4	10.6		8.5
8.5		21.5	15.3	14.3	11.9
11.8		20.8	16.5	23.3	6.2
15.1		18.3	21.5	23.3	8.4
8.4		29.3		19.2	12.2
17.9		21.9		17.3	8
15.1		16		14.6	9.7
14.3		28.7		25.5	11.5
10.9		28.4		14.1	7
14.5		19.8		18.1	6.2
19.6		16.4		16.9	4.3
32.8		17.7		7.1	8.9
16.3		30.3		14.9	8
12		28.1		15.4	10.6
21.6		18.4		18.1	22.2
27.4		19.4		12.4	9.5
18.3		17		13.5	9.7
13.6		21.1		23.9	10.9
17.8		18.4		11.4	4.9
11.2		29.8		6.5	16.3
6.1		24.4		16.5	10.3
22.9		34.1		13.5	14
29.3		22.2		19.9
20.9		28		20.2
29.5		32.8		12.8
30.7		25.9		20.2
26.5		25.8
13.9
29.9
24.7
18.4	12.2	28.5	32.3	22.3	12.2	16.6	24.4
18.5	4.5	29.2	21.4	23.2	24.9	20	20
8.4	7.2	17.5	33.8	20.7	18.8	17.9	6.1
9.4	14.6	15.7	21.5	29	30.2	25.2	15.8
11.8	14.3	15.9	8.9	35.4	12.2	23.2	28.7
15.8	21.3	24	21.7	28.9	18.8	23.2	20.2
10.8	25.9	33.2	16.9	32.8	25.3	15.3	22
8.7	14.5	20.5	25.1	16	24.8	15.4	18.6
15.9	14.4	15.7	20.3	15.9	29.3	12.7	22.2
29.5	21.2	15.8	32.5	9.5	22.5	14.8	23.2
20.6	14	17.7	22.3	18.1	22.3	20.2	14.1
29.2	18.9	5.4	31.5	24.3	30	24.9	10.8
11.9	13.7	8.3	29.1	9.2	30	18.2	9.9
5.9	16.8	7	15.1	8.4	8.4	16.4	25.4
18.3	11.5	20.5	23.8	8.5	10	11.1	18.3
15	12.6	21.2	17.2	6.1	24.6	25.1	25.1
13.1	20	26.1	17.2	10.4	26.5	9.6	20.6
30.1	17.6	42.4	21.6	27.2	21.1	6	19.4
16.2	7.1	20.3	23.1	25.7	27.6	33.9	17.6
22.6	16.3	10.3	20.4	6	18.3	19.8	12.6
9.7	26.3	16.5	16.1	5.5	13.3	4.3	25.7
27.5	16.5	28	20.3	20.9	13.6	19.7	21
26.3	24.9	24	16.9	21	41.5	16.4	18.2
20.5	41.6	27.7	22.2	15.9	8.7	11.3	30.1
8.5	20.4	22.1	20.9	18.6	22.3	11.5	33.4
18	26.4	15.7	16.4	23.9	20	15.8	7.8
16	13.7	22	23.8	19.4	15.3	7.5	7.1
24.1	11.5	11.2	14.5	11.5	11.8	6.5	16.2
29.2	23.7	27.8	15.8	14.7	15.7	17.3	6.5
22.4	13.9	23.4	25.1	12.8	12.6	22.6	7.9
25.8	27.6	32.3	7.2	21.7	25.4	16.9	14.4
21.5	17.5	20.1	18.6	10.4	17.3	12.6	15.2
23.9	14.2	26.4	10.8	10.1	18.4	21.1	14
20.1	31.6	21.4	8.9	15.5	6.1	20.7	12.4
11.9	24.3	26.3	17.7	8.9	10.1	20.3	6.2
8.3	15	21.8	20.6	9	13.6	14.3	13.6
14.6	12.5	18.7	20.5	14.4	11.5	23.4	8.8
23.5	16.8	26.9	15.1	27	16	24.8	7.8
19.6	15.9	13.2	20.3	27.9	20.6	20.6	3.2
24	22.2	13.5	21.6	19.3	3.4	22.3	6.6
9.7	14.5	25.8	7.6	18.5	5.5	29.5	14.4
20.4	7.6	29.1	22.2	32.4	11.7	23.6	8.1
16.3	6.7	26.1	20.6	10.2	15.7	30.9	14
27.2	6.5	27.9	19.3	4.8	11.7	25.1	15.1
28.5	7	32.9	19.2	8.1	4.7	14.9	23.7
26.5	10.1	34.3	16.8	12.6	9.5	26.9	5.7
27.1	3.7	42.7	9.4	7.1	10.7	23.7	13.1
16.8	6.1	21.2	11.4	14.6	14.5	17.9	16.3
22.8	15.5	14.9	27.5	7.4	8	17.9	7.9
23.3	8.5	27.8	23.9	17.8	10.1	19.6	10.1
26.5	13.1	30.9	22.2	20.4	10.5	7	15.2
23.1	19.5	26.8	21.1	17.3	10.8	12.5	9.3
27.8	11	33	25.3	21	11.9	25.6	10.7
18.4	14.4	26.1	17.4	10.8	7	19	16
19.6	11.8	30.8	12.7	5.4	3	16.2	12.9
20.5	22.2	27.9	9.2	13.3	27.1	19	13.5
12.9	7	3.9	28.3	10.5	9.4	18.2	7.2
16.6	10.9	25.8	17.6	13	23.9	28.3	11.3
11.5	15.9	35.4	28.6	23.4	6	16	9.2
18	8.1	20.5	26.5	17.2	26	5.4	8.8
29.4	11.9	29.8	25	26.1	17	25.3	12.3
28.7	19	33.3	22.2	22.2	11.3	25.3	8.7
32.9	9.3	27.1	29.8	15.4	9.1	20.9	7.8
8	14.6	22.1	27.7	14.1	8	10.7	11.4
21.3	7.9	21.8	22	19.8	19.2	12	10
16.6	11.4	17.3	12.9	26.4	9.9	18.6	7
20.7	10	12	44.1	20.2	7	14.9	15.7
12	17.1	18.3	28.4	35	13.6	25.9	12.1
17.7	16.1	32.5	28.6	16.8	5.2	8.3	10.9
8.4	7.2	6.7	20.5	21.1	12.1	12.5	10.3
16.2	7.4	3.6	29.6	15.2	18	21.6	16.1
12.6	12.9	13.5	16.7	22.2	17.7	26.4	23.6
12.3	8	19.3	26.8	22.1	7.3	29	16
8.9	7.1	24	12.5	19.2	8	27.1	15.9
16.9	9.3	12.9	12.1	8.4	5.6	24.8	14.3
8.1	14.9	11.6	12.8	18.7	5.4	31.4	18.6
14.8	22	15.3	25.8	7.5	9.1	6.2	16.4
22.8	21.2	13.3	16.6	21.5	8.6	8.9	11.8
12.6	13.5	18.8	22.6	35.7	15.2	8.4	16.8
22.5	21.8	27.7	22.8	28.2	6.8	14.5	4.7
22	7.8	12.3	44.1	27.9	6.2	10.3	26.6
11.1	19.9	16	29.7	17	27.9	12.7	13
14.8	16	20.3	26.7	35.6	30.3	26.9	10.4
5.8	10.7	10.4	8.5	23.2	13.4	30.5	24.2
9.9	13.2	27.9	18.9	16	9.6	28.9	6.9
20.4	10.5	28.1	14.4	18.3	14.7	35.7	24
20	11.6	19.9	14.1	25.2	19.1	10.4	25
15.5	8.4	20	17	38.9	8.6	17.2	12.5
6.9	12.3	23.3	23.6	10.5	7.7	27.1	13.4
25.2	13.9	18	37.2	23.9	4.3	27.1	8.2
19.2	13.6	8.2	16.5	13.8	8.1	22.1	12.4
6.6	7.3	8.5	28.9	20.3	11.2	29.8	12.5
22.2	20.3	18.5	27.1	15.6	17.6	30.3	10.6
14.2	19.5	6.7	45.3	18	13.5	30.5	12.1
14.9	22.1	24.9	18.5	22.4	15.4	23.6	6.3
22.6	7.1	8.4	15.2	19	13.9	12.4	9.5
16.8	6.1	10.7	15.2	15.5	10.2	31.8	9.4
16.1	22.4	9.5	18.6	14	8.7	15.9	9.7
8	18.2	10.2	26.9	16.1	17.5	19.5	13.8
12.2	14.3	8.6	15.8	15	21	22.9	14.4
21.6	15.2	16.5	23	22.2	8.4	40.5	12.9
19.8	15.6	15.9	21.2	13.3	13.6	18.2	8.9
2.7	26.6	22.6	16	23.4	11.3	26.7	11.5
19.8	19.6	5.5	9.1	18.2	6.7	19.7	8.4
22	14.1	5.9	19.9	19.3	9.6	23.6	8.9
12.3	7.8	5.9	16.3	10.9	9.4	12.6	9.8
8.5	7.3	14.6	18.9	17.9	6.9	5.1	7.9
22.3	6.3	19.8	15.8	16.2	4.6	20.7	20.8
18.1	14.8	30.2	14.1	15.6	5	21	24.2
17.7	13.9	24.1	23.6	11.4	16.8	17.7	7.1
22.8	15	5.1	17.2	16.6	5.1	17.4	11.9
29.4	21.7	17.2	13.8	13.9	8.5	17.4	6.3
13.8	17.2	12.3	19.6	24.7	12	16.6	25.8
9.2	23.3	4.2	16.9	13.2	5	12.6	29
28	3.2	18.4	18	20.6	6.1	19.9	15.8
23.9	4.6	6.2	13.5	14.8	20.6	17.3	12.8
25.4	18.5	27.4	14.7	21.1	10.4	17.3	20.1
27.5	14.7	29.3	21.1	16.4	3.7	17.9	25.6
32.1	11.5	28.5	31.9	22.4	11.2	19.9	17.7
9.5	16.5	27	14.5	23	12.1	16.6	28.9
6.2	22.6	13.7	11.9	17.5	17.2	20.7	21.1
13.6	10.6	11.5	8.7	20.5	7.8	19.7	20.9
21.9	14	10.4	33.4	26.6	8.5	15.5	27.4
25.1	17.6	6.8	18.8	11.3	15.1	20.5	20.2
25.9	17.2	22.9	24.4	22.6	3.6	14.3	7.4
11	13.8	22.7	12.5	13.3	12.9	10	16.4
	11.5	7.5	15.2	18.1	8.5	16	19.1
	8.3	10.5	24.1	16.7	7.2	13.3	13.7
	14.6	24.7	18.6	18.2	9.1	12.8	3.8
	14.3	8.3	21.5	8.4	16.5	11.8	17.9
	20.3	10.3	20.9	21.6	22.4	10.6	15.6
	15.3	30.8	15.3	22.7	11		10.8
	11	9	12	23.2	21.6		6.1
	3.2	10	26.5	26.4	12.1		19.3
	12.8	17.7	23.2	27.5	5.6		7.4
	16.3	10.2	10.9		12.1		13.5
	11.2	14.3	15.7		6.1		15.6
	11	16.2	10.2		6.7		7
	6.3	20.4	25		10.7		10.7
		22	35.2		13.8		22.4
		15.5	19.8		6.9		19.6
		9.8	23.2		16.6		25.1
		33.5	22.5		7.3		18.4
		12.7	17.4		26.1		26.2
		32.1	51		9.7		15.2
		30.6	11.8		6.9		17.9
		9	19.7		17.9		12.7
		11.9	10.8		12.1		19.1
		11	20.1		13.4		20.3
		29	12.9		15.3		21.9
		15	22.3				32.7
			24.2				11.2
			21.2				25
			14.9				10.8
							15.7
							14.7

## Sheet: Supp. Fig 9c
LUC NT	LUC DOX	MUS81 NT	MUS81 DOX	LUC NT PARP	LUC DOX PARP	MUS81 NT PARP	MUS81 DOX PARP			LUC NT	LUC DOX	MUS81 NT	MUS81 DOX	LUC NT PARP	LUC DOX PARP	MUS81 NT PARP	MUS81 DOX PARP
31.505	22.767	36.373	38.781	47.101	28.588	27.331	11.977			321	340	305	340	311	305	317	315
35.313	6.562	27.946	40.986	29.208	44.907	7.511	19.602
34.926	43	8.335	16.444	34.808	46.979	17.472	16.648		NO of experiments: 3
33.761	15.503	38.443	20.228	51.939	41.961	27.345	31.93
53.506	45.286	44.265	29.852	11.689	45.668	39.123	21.312		MUS81 (B-12) mouse monoclonal (sc-376661, Santa Cruz Biotechnology, 1:500)
29.206	36.721	47.089	20.22	39.673	47.22	26.96	19.444		Cyclin E (HE12) mouse monoclonal (sc-247, Santa Cruz Biotechnology, 1:700)
25.89	18.028	40.755	20.233	29.394	28.889	37.371	15.044		TFIIH p89 (S-19) rabbit polyclonal (sc-293, Santa Cruz Biotechnology, 1:1000)
42.925	41.69	41.448	23.422	37.7	25.46	33.832	28.524		Cyclin E					MUS81					TFIIH
28.889	10.537	35.061	31.316	35.716	38.138	29.386	14.268
48.125	18.899	40.415	54.862	24.028	42.976	11.32	9.319
37.411	5.459	34.083	16.266	47.939	41.71	44.215	12.24
31.36	50.811	23.123	30.593	35.474	37.265	28.377	33.591
34.69	11.064	29.344	24.494	43.028	26.704	35.804	25.146
24.708	37.883	26.782	38.034	25.217	35.945	39.289	25.635
34.316	19.88	25.877	38.257	38.696	29.397	22.543	13.249
16.614	7.443	35.835	13.428	44.173	44.862	26.108	22.435
39.737	34.042	27.342	15.971	47.13	25.912	38.094	9.129
54.34	15.247	25.548	31.451	44.39	36.689	44.752	13.012
33.829	27.064	28.346	42.704	54.655	40.436	43.632	18.943
30.298	27.145	20.483	35.84	11.514	42.618	37.916	11.955
32.296	21.822	27.4	20.168	38.007	13.593	39.744	14.047
41.201	20.372	34.748	44.964	31.654	48.252	36.965	20.647
44.44	18.653	33.83	21.508	31.44	53.717	40.006	22.198
21.687	17.794	19.602	35.595	35.217	63.074	22.73	8.651
40.809	40.95	28.917	28.359	52.995	40.493	32.799	14.881
26.42	40.502	17.213	38.722	32.52	24.395	31.509	17.653
40.099	17.413	37.801	40.99	35.707	41.899	43.4	33.729
42.872	18.606	24.367	38.386	13.218	42.587	34.313	21.135
25.516	38.248	36.627	17.495	46.218	26.827	33.376	14.837
29.253	38.298	35.943	28.078	30.532	45.607	33.893	27.211
37.876	31.212	26.24	24.972	23.295	42.273	47.451	17.783
36.032	21.466	15.208	26.849	41.228	32.709	36.618	38.578
10.178	34.103	32.639	26.214	27.355	50.999	33.469	22.383
43.572	35.701	23.865	31.559	37.992	42.435	25.255	22.382
5.666	45.821	32.869	17.315	35.58	47.147	20.444	23.966
32.579	43.433	33.964	52.513	37.455	38.07	30.143	41.985
33.379	11.85	20.068	35.792	57.587	36.451	25.642	28.861
30.872	17.38	35.452	15.33	46.382	49.631	22.45	21.729
43.432	7.891	27.209	36.639	27.597	40.991	24.394	19.096
32.922	18.723	15.582	15.209	49.191	30.621	25.183	34.274
31.31	19.72	33.915	37.861	49.448	38.311	35.528	30.653
27.039	31.985	34.107	18.822	47.995	38.109	32.08	17.664
29.6	13.626	32.262	16.2	35.713	38.867	29.858	22.296
35.073	30.719	36.726	26.539	35.492	45.642	46.988	23.271
47.563	31.572	33.306	28.739	35.097	38.724	29.392	31.318
36.526	28.199	35.832	11.042	51.259	43.774	31.991	36.869
22.325	27.924	28.133	20.035	46.126	28.704	30.771	19.193
31.963	3.885	29.192	43.679	39.413	37.907	34.712	19.627
22.336	15.367	32.919	4.705	16.651	31.529	33.826	21.67
37.329	13.902	28.686	26.822	37.241	33.388	38.724	22.736
33.597	10.989	36.341	23.438	43.281	28.082	38.043	20.227
33.791	7.464	9.122	12.951	44.067	31.85	29.615	33.187
42.412	35.718	30.892	31.561	46.665	33.447	34.817	31.274
41.158	29.766	25.346	30.778	28.76	29.032	31.773	19.41
36.167	17.997	29.714	40.826	34.779	34.519	31.59	7.992
33.112	9.843	31.29	19.298	17.805	40.706	40.282	21.012
44.684	15.205	32.863	24.62	42.053	33.297	37.318	24.17
36.511	11.482	36.308	9.457	47.739	27.677	39.431	19.223
27.206	29.641	25.582	52.843	48.951	35.789	25.592	24.045
37.174	13.575	31.053	36.215	41.299	27.479	36.32	25.595
31.059	24.157	31.536	25.397	36.36	39.132	41.999	17.001
38.43	36.718	8.315	21.787	36.627	27.128	37.533	16.983
28.98	40.394	32.986	26.782	44.022	17.362	37.607	11.91
30.157	36.206	11.575	41.404	49.434	62.998	43.115	11.361
25.017	37.728	26.888	37.667	36.289	35.911	40.848	24.887
43.121	37.309	41.527	25.78	47.698	42.155	32.707	19.706
27.764	25.195	30.51	33.168	41.91	50.268	45.551	13.215
33.073	23.206	41.525	35.006	43	36.683	35.923	15.691
34.568	25.1	18.608	16.249	52.522	41.455	41.886	19.719
39.852	22.949	31.771	38.745	43.066	37.474	41.561	25.178
30.992	25.548	27.254	22.687	43.349	41.01	34.288	16.643
39.631	11.844	32.45	27.734	42.502	36.484	39.984	10.138
36.268	24.785	22.122	15.339	36.106	14.498	38.813	20.792
34.102	27.494	33.319	28.393	35.228	30.975	47.635	35.621
32.965	37.764	25.862	17.109	38.386	42.51	30.3	17.238
12.823	10.74	28.73	15.354	37.849	30.395	30.137	12.787
19.135	18.466	36.873	26.521	35.538	38.007	33.701	12.494
23.107	18.077	34.525	23.471	33.386	42.535	19.706	22.336
33.881	29.855	37.761	42.047	33.682	40.155	37.381	16.156
22.213	8.852	28.046	7.915	25.197	14.694	31.688	21.196
23.594	25.018	24.837	13.03	33.494	31.194	36.807	24.378
37.793	31.881	33.341	31.32	26.691	15.732	41.099	23.625
34.635	5.687	31.374	21.969	44.717	34.436	43.885	22.734
41.349	31.122	33.081	16.451	36.345	36.624	52.935	20.755
7.929	9.982	30.025	12.384	48.288	11.113	36.159	22.638
34.664	29.606	33.262	14.966	43.639	45.046	34.594	20.138
23.917	22.987	30.014	35.212	42.638	27.281	57.459	10.394
40.954	15.507	34.485	17.02	34.693	33.999	31.642	15.205
33.087	12.696	35.871	29.121	53.995	31.826	34.967	12.844
37.888	18.315	29.291	40.564	40.389	35.267	30.998	39.962
27.445	21.8	23.59	24.933	28.603	34.729	35.474	32.21
36.016	29.68	23.533	38.767	49.063	39.532	9.634	18.079
45.932	29.449	16.097	10.489	44.621	35.651	38.236	27.529
24.375	10.745	22.182	12.631	58.375	39.213	28.307	10.315
46.249	27.921	26.399	27.803	40.868	23.849	32.921	24.802
40.343	33.303	37.011	22.48	39.74	26.772	31.617	35.501
26.317	29.485	42.254	24.166	31.858	33.567	37.828	24.5
38.724	44.093	24.451	25.483	39.537	46.944	31.086	15.222
40.905	35.967	32.897	42.241	25.238	40.381	14.024	4.011
33.335	13.305	34.656	19.279	5.782	32.233	34.003	20.598
13.345	44.433	35.833	28.998	27.317	39.417	46.019	25.12
16.404	7.753	41.494	23.655	31.371	43.806	32.986	37.725
32.765	38.645	30.756	16.676	43.596	38.036	35.735	25.214
16.764	27.618	26.068	22.878	18.919	42.15	35.032	9.605
23.424	23.177	27.928	23.855	42.831	34.774	39.492	29.456
15.028	29.288	31.94	32.239	39.725	55.668	29.642	29.247
25.476	7.716	15.255	19.434	32.581	38.546	35.504	22.074
37.542	30.27	33.923	17.439	46.513	38.01	36.232	16.945
37.596	20.386	21.498	37.797	44.723	18.774	33.941	27.18
34.668	14.411	17.153	12.363	46.78	38.637	29.5	20.695
44.878	26.911	29.372	28.022	49.439	25.067	33.622	23.745
42.415	25.374	22.519	27.99	34.519	25.506	43.428	24.275
38.234	33.757	28.351	22.858	51.237	54.315	36.282	28.988
26.328	14.307	17.931	25.466	30.555	45.833	40.45	11.954
35.784	28.272	29.89	29.272	40.103	27.502	31.972	11.926
13.313	12.391	27.202	21.816	44.223	39.458	29.972	37.196
40.269	10.469	22.941	22.891	41.707	29.906	11.477	18.17
29.994	23.597	24.773	37.864	4.127	34.203	30.756	4.833
35.64	8.059	35.624	22.825	25.405	38.318	33.368	49.923
31.528	17.384	25.541	40.986	38.57	27.097	31.247	9.876
45.955	31.885	21.39	19.207	63.023	31.745	33.083	31.216
32.401	35.015	26.307	19.596	37.661	52.658	36.258	21.096
23.65	16.317	24.939	25.695	36.463	40.02	13.981	11.135
27.76	8.393	24.048	13.616	25.247	32.694	29.746	37.529
26.309	13.512	21.137	16.571	43.482	39.371	34.112	24.814
25.47	35.717	23.859	26.045	19.636	18.249	38.38	3.811
30.672	37.941	24.77	31.019	25.981	44.804	34.799	24.497
32.958	10.031	36.654	32.492	40.284	38.355	35.632	29.917
41.979	9.535	22.985	7.496	40.034	50.934	40.874	43.272
25.278	10.793	47.213	16.643	32.01	7.345	35.649	24.628
6.105	14.778	16.518	12.655	23.707	30.827	21.098	21.176
14.794	15.004	29.6	33.856	46	33.573	30.984	33.741
40.201	22.519	33.025	26.364	21.175	37.282	37.351	32.282
28.532	12.769	33.095	24.3	29.748	37.211	19.966	30.197
37.364	17.715	23.55	20.019	48.421	41.066	30.568	11.83
31.202	9.736	31.796	14.594	26.529	29.9	30.574	12.661
17.132	26.993	17.237	4.769	82.581	29.82	33.505	30.166
33.537	11.832	41.78	11.173	59.52	24.824	26.612	30.948
32.613	9.632	29.553	25.303	66.777	31.578	34.385	28.284
28.729	13.002	28.537	32.286	62.471	52.252	35.129	18.425
8.77	20.93	30.327	9.237	43.619	33.594	27.429	37.462
47.71	31.377	31.583	13.229	42.726	40.667	23.995	20.189
18.715	14.966	23.531	8.661	21.067	37.148	33.737	17.232
43.667	27.376	24.023	6.973	46.723	46.868	17.211	13.732
36.557	47.977	30.756	33.12	49.078	41.102	29.619	17.688
41.266	7.984	32.601	15.348	52.787	40.849	39.364	29.221
35.617	24.765	20.029	11.204	51.409	40.798	26.754	15.643
41.719	4.524	32.162	7.77	40.649	38.645	38.16	21.106
37.37	32.369	35.307	9.956	46.395	65.878	33.518	10.527
31.302	44.569	18.461	15.381	40.487	38.907	26.78	33.713
35.368	10.509	21.715	22.443	37.207	35.964	36.966	16.486
30.182	17.512	29.225	12.765	44.894	11.991	35.485	10.461
42.591	28.505	21.064	10.723	32.701	27.358	22.474	18.232
11.221	19.547	38.65	4.041	31.176	44.87	31.828	13.21
30.206	22.589	38.979	19.682	35.042	32.88	34.859	17.377
10.35	24.592	22.159	24.795	58.216	61.515	25.712	23.244
36.891	17.687	23.722	33.759	34.076	34.554	20.007	26.436
37.471	21.953	41.862	18.144	39.024	45.15	33.325	8.397
45.47	18.612	26.558	31.004	31.32	10.611	30.519	9.342
25.942	11.437	32.39	15.766	47	41.689	33.356	9.217
38.171	23.034	25.132	14.83	37.422	42.996	42.152	28.296
7.399	4.704	8.908	18.568	39.675	44.725	28.334	17.315
29.567	30.592	33.836	18.951	25.193	41.414	31.128	21.375
39.173	28.508	30.602	18.251	34.082	43.358	30.47	5.644
33.867	36.962	31.592	13.165	38.903	47.529	39.6	7.609
35.902	17.326	8.583	15.011	60.299	42.191	29.408	9.441
37.567	16.933	17.244	13.796	26.347	39.596	19.428	11.149
28.894	14.936	25.218	6.938	50.487	43.802	30.671	15.968
31.305	15.498	30.47	14.135	27.732	41.154	26.993	21.416
33.966	42.881	33.777	25.672	26.957	20.361	26.789	21.358
32.949	11.596	27.935	25.914	32.822	36.311	37.625	11.992
31.345	25.885	28.255	36.486	8.75	40.587	30.176	21.416
38.29	23.759	34.316	20.402	7.56	35.411	37.701	18.969
36.269	23.016	33.187	24.09	22.951	42.464	10.129	18.511
25.138	18.545	34.297	10.015	30.961	35.375	63.979	18.295
9.558	26.38	26.566	12.197	33.871	29.802	26.427	25.065
29.108	13.461	23.657	13.712	29.234	43.011	36.484	19.865
22.288	34.626	25.447	11.221	17.403	49.839	30.383	12.433
39.468	34.1	32.609	28.041	37.271	35.412	28.341	25.669
42.097	13.489	36.103	11.326	36.814	41.478	32.295	13.737
7.006	26.088	38.184	21.638	41.642	43.048	25.357	24.858
27.967	5.681	24.728	40.85	34.265	33.684	31.764	45.902
26.068	22.482	35.928	31.511	40.225	25.898	25.896	9.701
26.631	9.964	31.316	13.734	35.059	23.353	24.56	22.836
25.907	14.566	27.704	21.957	37.497	30.973	18.503	36.579
35.055	19.07	32.83	35.161	35.41	47.341	36.846	21.436
37.922	20.097	53.843	6.48	28.988	48.369	30.373	23.927
28.058	23.446	30.366	39.216	24.311	49.441	42.595	12.959
14.697	21.72	31.615	37.477	25.575	43.156	35.019	16.859
37.637	20.526	35.609	19.442	32.756	37.793	29.755	6.049
39.614	15.606	33.681	10.479	35.197	20.315	13.548	21.562
35.378	30.158	23.185	25.236	11.089	41.381	36.788	17.632
35.332	17.034	24.693	33.118	33.266	33.1	24.764	33.438
32.677	7.239	26.191	41.689	39.889	34.859	43.809	17.328
32.497	29.336	35.824	31.225	45.57	39.455	46.078	27.215
20.153	17.317	30.849	25.036	9.398	27.596	32.548	20.214
38.172	13.455	32.712	8.707	9.022	25.907	22.954	34.652
40.132	24.479	29.297	13.841	45.674	38.671	18.718	9.678
26.505	18.098	29.691	43.104	36.709	35.397	37.66	16.64
26.129	31.13	39.055	24.095	29.908	43.008	23.141	20.393
26.311	31.171	27.773	21.35	3.614	32.732	23.92	19.735
35.861	13.185	31.765	24.906	35.705	47.577	32.69	19.577
30.276	5.648	36.764	27.146	39.436	37.747	34.244	19.929
12.753	25.264	53.207	17.952	34.075	27.413	30.876	14.627
24.667	16.06	30.919	37.454	41.314	29.499	36.945	9.125
27.661	35.927	27.009	7.241	39.066	23.023	30.17	25.413
22.911	13.237	22.42	32.41	23.352	33.519	26.801	22.624
48.847	15.787	28.53	7.711	22.15	28.475	12.869	20.209
33.432	20.085	38.228	21.69	28.11	24.931	16.584	20.697
26.692	12.332	23.851	16.245	27.116	28.592	17.233	23.304
33.495	11.608	29.827	11.198	32.841	34.057	23.094	24.532
29.221	26.234	23.304	13.898	26.142	24.853	26.057	19.942
31.616	5.021	24.836	35.277	27.946	24.552	30.075	17.556
27.662	12.679	24.623	23.406	28.285	32.149	27.691	18.524
37.833	18.037	22.688	13.306	20.42	21.843	38.679	9.136
16.414	15.309	27.845	18.036	35.026	29.997	22.825	18.583
20.957	34.779	23.552	8.599	32.249	26.085	25.027	18.856
22.043	14.674	11.175	15.136	21.482	26.961	35.446	17.671
33.784	23.53	25.92	17.713	38.193	32.686	28.787	19.672
31.056	19.097	34.427	17.609	49.897	41.456	39.774	25.255
23.467	21.006	27.35	19.76	43.613	38.685	32.057	12.146
26.438	19.877	27.54	41.916	35.329	30.04	32.031	5.305
27.731	26.226	22.057	31.642	35.143	25.346	20.043	22.519
15.589	8.581	34.364	27.294	35.246	53.127	32.526	25.142
28.521	24.603	23.474	17.818	52.305	31.741	40.402	22.664
42.819	20.474	21.147	12.358	42.083	27.94	34.69	23.783
33.225	9.589	30.954	13.202	24.943	35.238	29.518	26.379
30.524	18.825	24.455	6.407	13.107	26.124	33.465	15.599
22.628	20.858	24.942	13.31	29.847	40.903	33.638	26.685
34.121	19.806	23.746	11.579	25.786	30.443	24.526	23.579
28.5	13.648	21.456	42.374	28.338	43.367	21.853	14.236
40.243	20.637	30.678	35.695	27.701	27.387	47	18.009
36.051	20.705	25.184	19.539	23.758	34.662	33.589	17.18
21.603	27.4	20.332	47.586	25.13	34.954	46.139	28.508
25.35	18.335	25.471	14.871	27.766	35.041	50.379	18.047
37.582	34.963	22.336	38.225	27.576	47.958	31.491	11.597
20.413	20.268	26.813	29.728	23.66	30.64	31.784	16.549
39.733	41.73	24.666	24.326	23.36	41.314	37.823	19.958
25.667	16.581	22.467	26.488	24.314	19.083	33.722	11.016
33.054	13.657	44.493	11.401	34.502	17.256	29.238	8.142
33.599	21.389	25.712	26.204	37.323	39.082	5.215	18.38
23.402	17.301	22.138	19.022	13.207	24.567	28.926	15.46
28.645	40.6	20.486	4.779	29.993	23.271	30.238	17.518
15.628	20.415	35.113	18.092	34.719	16.271	29.276	25.813
30.805	14.682	32.605	27.148	36.274	20.586	7.403	15.982
30.68	17.443	29.265	17.244	39.602	24.573	34.057	29.069
22.08	14.637	23.144	34.957	33.366	21.9	26.35	16.574
32.672	29.875	32.951	21.031	43.566	13.673	31.775	13.838
31.797	15.844	39.54	9.416	35.014	26.97	32.28	13.292
28.676	25.772	35.917	44.286	27.083	14.921	29.47	15.261
23.929	15.773	21.258	17.81	37.663	47.709	34.215	14.441
29.289	17.42	36.232	6.649	42.583	38.983	39.308	22.12
22.834	17.206	19.036	7.769	42.087	26.446	26.58	21.424
30.729	19.507	23.39	9.798	65.69	38.772	45.676	26.528
30.408	20.336	36.805	11.025	39.058	34.525	24.893	17.767
26.709	18.414	44.661	17.356	25.35	28.839	21.992	20.163
28.914	18.897	15.632	25.907	31.189	26.47	34.024	21.31
13.823	34.637	28.976	22.034	31.725	37.893	21.379	15.468
42.185	17.072	19.696	22.951	38.607	50.487	37.931	33.377
22.452	15.783	24.229	20.469	39.217	32.69	33.668	9.933
23.179	18.19	16.312	30.312	28.496	52.531	29.272	10.948
25.576	21.171	18.219	12.516	23.557	28.32	25.955	17.905
36.908	27.682	25.956	20.651	29.902	30.206	33.592	21.257
34.165	47.116	17.661	16.077	34.472	26.567	38.074	18.547
28.994	20.655	36.813	17.526	39.812	31.381	29.24	4.98
25.99	23.957	23.039	35.835	25.539	21.068	31.082	31.291
38.845	28.22	40.648	13.543	25.87	35.907	28.179	20.123
28.483	19.334	23.307	30.145	28.741	24.178	31.581	23.21
30.869	19.62	29.108	16.02	12.64	19.467	11.632	30.882
26.432	43.255	21.112	27.595	25.068	38.337	23.196	21.403
17.52	18.248	15.317	8.915	24.853	30.678	32.309	33.605
38.599	19.272	35.802	20.598	27.422	35.296	32.906	6.369
8.478	15.027	25.164	29.231	19.708	18.97	31.992	9.599
38.631	13.057	39.638	28.592	19.16	16.284	11.824	28.945
23.878	23.626	29.226	25.329	24.02	36.597	18.836	31.367
30.468	27.391	24.348	11.104	31.807	32.361	27.125	35.669
33.24	17.753	13.617	6.275	30.572	17.729	28.31	24.155
50.779	33.141	22.185	17.51	34.65	23.834	22.834	42.431
17.439	15.138	42.721	34.895	34.447	32.044	30.497	23.762
27.976	26.69	26.094	26.956	40.961	40.371	38.692	41.168
17.485	32.915	22.282	17.248	33.451	27.155	26.503	14.614
31.7	6.4	22.17	27.101	59.069	39.838	32.147	24.219
30.837	27.777	28.281	18.166	29.209	28.01	32.214	25.193
40.333	17.128	19.761	5.643	38.76	41.856	31.223	25.103
23.644	24.376	20.775	23.127	27.494	11.595	27.488	16.594
30.042	31.77	18.579	7.656	31.825	27.349	31.31	19.605
9.668	5.956	10.03	23.745	45.797	40.59	16.296	27.433
35.095	49.307	9.405	19.35	19.004	22.597	29.92	19.159
41.381	4.512	21.483	16.94	48.604	25.826	23.34	42.85
25.735	13.116	20.169	29.324	36.676	18.821	26.379	30.599
31.87	18.437	21.893	27.499	20.424	17.061	43.464	16.803
27.787	10.861	20.044	27.638	44.865	19.556	36.362	26.093
27.018	17.758	14.777	11.494	26.201	14.823	22.844	29.51
29.019	16.034	18.333	12.204	30.912	15.741	31.742	21.577
25.489	16.55	20.244	13.108	36.329	27.594	24.171	28.651
41.418	7.909	20.586	11.39	42.371	19.599	35.096	15.031
29.443	23.105	39.121	12.627	12.219	25.989	28.058	30.667
36.162	21.47	23.081	11.786	34.564	23.276	28.497	15.053
15.105	15.53	26.447	13.198	33.473	33.175	50.18	31.11
21.404	15.369	35.727	9.986	42.42	31.59	49.873	38.588
28.879	18.479	24.011	14.946	38.962	24.828	35.199	36.073
13.572	17.157	22.982	9.248	54.207	23.069	34.579	43.146
26.724	30.305	13.562	30.076	25.581	28.39	51.728	36.336
18.891	11.723	33.485	19.658	32.046	16.603	37.662	6.755
28.234	20.305	32.52	8.858	30.745	28.677	47.393	25.196
18.588	8.906		8.823	34.39		50.368	22.08
29.288	22.999		18.109	32.973		39.003	31.877
24.376	15.959		18.111	34.482		31.009	20.187
24.556	29.854		33.898	39.994		22.219	13.329
31.136	26.448		27.44	56.415		41.284	20.983
28.985	26.122		41.951	41.299		29.787	23.008
23.41	9.015		29.498			27.428	27.279
23.263	18.697		36.595			40.67	30.339
26.3	27.549		13.711			38.466	19.415
17.081	24.201		23.609			33.85	31.441
18.816	25.01		19.049			36.221
51.084	10.853		22.968			30.824
42.295	34.833		23.458
42.645	25.578		22.324
43.175	8.643		39.139
32.98	26.889		16.371
	27.409		14.283
	22.957		25.98
	12.24		24.569
	16.83		17.639
	23.671		25.285
	21.755		18.597
	26.602		14.343
	31.543		11.718
	23.626		19.317
	20.15		13
	19.126		7.942
	15.279		23.367
	20.432		25.061
	19.885		7.26
	15.346		24.229
	29.604		23.353
	26.077		23.356
	13.977		16.17
	10.302		17.326

## Sheet: Supp. Fig 9d
CE-dox	CE+dox	CE-dox PARPi	CE+dox PARPi	siMUS81 CE-dox	siMUS81 CE+dox	siMUS81 CE-dox PARPi	siMUS81 CE+dox PARPi				CE-dox	CE+dox	CE-dox PARPi	CE+dox PARPi	siMUS81 CE-dox	siMUS81 CE+dox	siMUS81 CE-dox PARPi	siMUS81 CE+dox PARPi
12.5	14.1	13.9	12.9	19.2	5.3	19.2	15.6				461	404	406	468	269	462	353	440
20	9.2	3.9	16.8	12.7	6.6	12.5	13.2				NO of experiments: 3
7.2	14.2	8	10.8	15.5	8.3	5.9	21.4				WB
12.7	12.9	4.4	4.9	14.2	4.9	10.8	17.6				MUS81(MTA30 2G10/3) mouse monoclonal (sc-53382, Santacruz, 1:500)
28.7	6.3	8.5	9.7	27	5.4	9.5	9.8				TFIIH p89 (S-19) rabbit polyclonal (sc-293, Santa Cruz Biotechnology, 1:1000)
17.4	4.2	19.9	13.6	18.7	12.7	10.1	10.1
7.1	8.1	8	9.8	22.9	10.8	27.3	8
18	5.9	16.1	10.3	6.6	11.9	7.6	8.5
13.6	12.5	12.4	6	31.9	7.4	17	12.3
7.2	8.9	7.9	17.6	14.5	5.2	15	13.2
17.9	14.2	17.9	26.9	26.1	11.3	15.2	9.6
27.9	11.6	7.6	9.4	16.8	6.8	27	6.3
20.5	9.8	8.6	10.6	27	5.5	16.1	1.6
21.6	18.2	13.5	23.2	19.3	13.3	18.1	5.1
11.1	7.8	5.6	16.4	18.3	5.1	14.1	6.3
30.3	9.6	13.3	8.4	19.5	6.5	16.2	11.8
12.7	8.8	6.1	8.9	12	9.5	15.1	9.1
20.7	10.7	5.9	12.6	41.4	6.3	22.1	13.5
5.7	17.2	21.2	9	29.5	8.8	22.7	11.9
15.1	7.4	7.5	20	15.3	12	15.9	14.8
33.1	15	9.7	11.6	22.7	2.7	8	5.8
5.6	13.5	17.3	6.4	24.8	7	12	10.5
22.3	9.8	10.9	13.5	13.8	3.4	14.9	13
17	7.3	7.5	7.3	15.3	4.3	9.7	8.8
5.2	19.8	10.2	4.7	14.8	8.6	10.7	9.9
6	9.9	21.8	25	15.1	8.6	15	8
10.3	11.4	11.1	15.7	19.7	9	12.3	14.7
16.8	4.1	9.1	15.2	19.8	9.4	18.9	22.2
28.7	18.3	11.4	9.3	20.9	7	14.7	14.1
14.3	5.6	16.1	6.4	19.7	5.6	16.5	15.4
28.8	12.9	9.4	16.7	26.3	7.8	19.5	15.3
21.4	16.4	16.8	15.8	22.5	4.5	14.6	10.7
15.6	21.4	11.3	15.2	31.9	7.7	20.6	10.8
21.8	19.4	4.5	14.3	15.4	7.6	16.7	10.5
30.9	19.1	13.1	11.8	24.5	8.2	23.6	8.9
15.3	15.2	9.4	3.4	16.8	7	9.7	11.1
21.6	12.8	22.8	18.6	12.4	7.2	14	10.7
11.9	17.6	22.6	6.3	18.5	9.9	15.1	16.5
9.8	18.5	21.2	9.6	12.1	9.2	10.1	7.6
17.9	14.9	22.3	6.3	25.3	9.5	13.3	4.3
30.3	18.2	12.3	14.7	28.4	5.7	20.9	5.8
9.5	14.5	9.8	13.7	14.9	4.7	13.1	11.3
16.2	11.6	6.4	5.2	18.6	9.1	16	6.1
12.3	8.7	9.2	12.7	13.4	7.4	17.2	3.6
27.8	9	9.1	8	15.4	8.4	16.5	6.3
25.5	10.2	8.9	11.6	31.9	6.5	10.9	6.1
21.9	10.2	8.2	12.8	18.3	9.4	17.8	8.8
16.2	14.7	14.1	10.9	10.5	7.8	13	8.1
5.4	7.7	19.3	9.4	16.3	11.3	12.1	8.4
29.7	18	9.8	12.6	17.2	11.3	25.7	8.4
22.5	13.7	18	8.3	15.4	6.3	16.8	16.5
27.9	10.2	15.4	21.5	13.6	6.7	14.1	9.6
14.9	12.6	12.7	11.5	21.2	4.5	10.3	8.7
12.2	15.2	10.8	9.7	26.9	8.1	12.5	4.1
16	19.1	14.1	16	24.1	6.2	10.6	7.9
27	10.8	10.6	11.4	13.9	6.3	11.9	8
13.9	12.1	19.2	41.8	25.1	12.2	12.9	12.4
6.6	12.3	12.9	9.4	12.6	11	12.3	11.9
18.6	22.6	13.4	24.5	13	9.5	13.4	4.5
24.5	13.6	7.5	15.8	19.1	5.3	7.2	9.5
13.4	12	13.1	10.2	14.6	8	10.1	5.5
8.7	10.9	8.1	24.8	25.5	11.3	14.6	1.7
19.5	13	7.7	14.9	26.1	4.9	16.1	6
16.3	17	8.5	17.4	25.6	4.3	19.1	5.7
8.5	19.7	11.1	7.8	18.1	4.9	17.4	12.6
16.2	12.6	10.4	14.9	13.4	8.2	25.8	12.9
17.7	7.7	5.8	10.7	9.7	9.2	6.4	11.7
7.5	19.1	12	11.4	29.6	5.8	12.1	4.4
19.6	22	12.2	15.7	25.8	11.4	9.7	7.2
13.9	19	26	23.9	13.6	9.7	15.8	3.6
6.1	17.7	7.7	16.5	12.3	7	17	5.3
14.9	17.6	13.5	22	14.2	7.9	16.3	13.1
11.1	10.5	14	17.1	17.4	9.5	16.1	8.2
7.9	15.7	7.5	36.7	25.4	8	14.1	13.1
21.8	13.3	19.6	23.6	12.3	8.3	12.6	18.3
34	11.8	13.5	18.4	24.6	10.6	19.3	7.7
13.4	17.8	16.8	12.7	13.3	7.2	10	2.8
17.9	14.5	17.4	15.5	19.5	8.6	14.6	3.5
7.4	10.1	16.2	14.7	28.2	7.7	24	7.1
18.2	14.4	13	27.2	12.9	6.7	15.3	12.4
22.4	18	11.8	11.1	19.3	7.9	17.9	6.6
27.8	17.1	17.4	28.8	21.4	8.7	19.7	8.7
14.5	13.2	9.6	26.7	18.9	9	17	11.6
26.7	12.4	24.6	26.2	10.1	8.7	22.1	8.1
8.4	5	13.6	18.2	21.3	12.2	30.7	4.5
5.9	10.7	16.8	13.9	21.5	9	15.6	7.9
7.7	6.7	8.6	6.8	16.1	10.6	17.8	8.2
13.1	15.6	8	29.9	16.2	5.3	20.9	4.5
21	12.7	19.1	15.8	30.9	6.7	7.5	6.8
25	15.2	17	12.2	20.9	10.3	24.4	8.2
16.3	14.6	12.5	10.5	18.6	8.8	20.7	7.1
22.6	25	13.3	23.5	9.2	12.1	26	8.5
11.9	18.7	18.1	12.4	8.7	10.5	25.4	20.6
19.5	13.3	5.6	11.3	15.2	17.9	17.9	16.2
10.2	18.7	16.6	11.5	6.2	14.4	21.8	8.2
15.4	15.2	5.6	29.6	13	11.3	14.6	8.2
10.8	21.5	8.6	15.3	7.8	25.7	20.1	11.3
11.2	7.9	8.6	33.6	13.9	21.2	16.4	9.4
22.8	12.3	11.8	12	8.9	7.3	13.2	4.7
14.5	14.7	8.2	20	17.1	15.9	18.7	6.4
9.7	12.9	12.2	27.8	7.3	11.1	10.9	9.8
35.3	17.8	14.7	28.3	4.6	5	22.2	13.4
12.2	17.6	13.6	12.4	4.6	15.7	15.6	16.9
19.9	13.9	10.3	12.7	18.2	15.6	9.4	11.9
19.4	23.5	10.8	10.9	21.3	21.9	16.6	9.3
28.4	15.7	15.7	10.7	19.1	17.1	16.3	7.3
25.4	12.4	18.4	24.4	24	8.1	16.9	4.3
17.6	10.8	9.7	14.4	14.6	14.8	15.9	2.4
9.3	14.8	17.2	14.8	11.5	13	13.8	6.3
16.2	13.3	8.8	14.4	8.6	22.8	11.1	4
22.3	12.2	12.1	17.9	10	18	11.3	4
30.8	15.6	12.6	11.5	18.1	21.5	8.1	5.4
16.1	9.4	24.8	12	17.4	1.6	6.2	11.3
5.4	17.3	10.9	13.8	7.5	6.8	7.4	12.6
15.7	18.6	8.2	12.8	17.5	21.9	18.6	5.8
19.5	18.5	19	21.8	14.2	21.7	21.5	10.9
24.9	18.5	10	22.4	8.2	17.2	14.1	5.5
9.1	13.4	21.9	18.9	13.4	14.4	21.9	8.1
14.6	12.8	9.9	13.7	8.8	19.5	14.6	6.2
20.4	13.2	13.2	35.8	7.8	23.5	9.2	3.7
13	16.6	15	6.6	16.4	25.1	11.3	8.6
4.2	19.9	18.4	7.5		7.3	26.8	5.2
8.9	16.8	14.6	16.6		12.5	21.7	13.6
8	7.4	13.7	29.6		3.9	22.7	6.5
18.1	9.6	16.4	13.3		15	16.3	9.9
18.3	19.8	6.5	11.5		15.5	11	16.4
8.8	17.5		17		12.4	10.6	8.1
14.6	7.7		3.6		3	16.1	8.7
10.9	6.4		6.7		3.5	15.4	16.5
17.1	10.3		20.6		9.6	10.4	8
10.4	5.6		14.8		9.2	20.4	19.3
10.2	12.7		16.8		11.6	17	18.6
12.7	10.3		16.2		4.8	17.1	20.5
21.8	17		13.2		6.3	4.1
21.6	7.3		10.2		6.9	19.8
21.1	7.9		8.3		10	11.1
26.1	19.8		12.3		15	12.7
15.8	4.9		24.8		10.9	11.2
8.9	11.6		15.9		11.4
12.9	5.9		16.2		24.2
13.7			22		8.2
5.9			18.5		9.2
17.5			17.8		21.4
12.6			12.7		10.5
14.1			15.8		7.3
17.6			12.3		6.8
12.6			11.8		7
16.2			8		10.5
21.5			15.5		11.3
20.6			13.5		6.2
12.5			10.3		9.7
23.3			12.1		5.9
16.6			8.9		6.4
17.8			17.2		7.6
23.8			11.6		7.1
					6.4
12.4	27.1	29.8	17.6	22	16.2	15.7	23.5
21.7	42.3	27.6	20.6	21.2	14	23.8	17.8
11.4	22	25.9	24.2	13.9	19.2	19.6	20
16.5	5	24.6	11.4	10.2	12.2	14.1	16.2
13.1	12.7	16.9	21.9	16.1	7	17.7	18.9
29.2	13.2	33.7	21.9	19.3	12.1	16.4	11.8
26.8	9.6	18.2	23.2	23.3	11.6	10.8	7.7
14.1	4.8	32.8	14.4	19.6	41.4	27.4	20.2
12.8	11.3	21	21.3	17.6	24.9	30.6	17.1
10.2	21.7	21.4	18.5	33.9	15.2	37.1	12.4
15.4	17.1	27.5	26.3	38.7	19.7	25.7	27.8
22.8	19.3	17.6	18.6	32.9	12.3	17.1	4.8
12.2	7.5	32	20.9	26.7	25	14.1	21.2
9.2	15.2	32.8	34.3	19.4	22.1	27.5	30.6
17.3	8.6	39.2	31.8	43.8	11.4	32.2	19.2
10.6	8.5	45.8	20.6	3.9	19.1	21.4	19.9
14.3	11.3	20.3	19.2	17.4	34.7	18.9	33.7
17.7	20.6	19.2	22.5	24.6	13.3	7.9	14.3
17.8	9.5	21.9	27.5	21.1	13.3	24.5	17
15.1	17.3	33	24.4	29.9	17.6	20.9	13.1
20.3	23.5	17.1	27.5	61.4	17.7	33.4	19.1
40.5	15.7	29.2	32.2	20.2	16.5	37.1	24.9
24.6	13.8	27.7	35.2	25.6	11.5	22.8	25.5
8.2	9.3	10.6	17.4	34.1	11	24.9	21.8
14.6	8.1	24.2	14.9		18.5	12.2	16.3
8.3	15.6	24.4	29.7		22	15.1	26.4
15	15.1	31.8	22.4		30.2	19.3	29.3
11.1	11.5	19.8	22.9		16.5	38.3	20.4
27.2	8.8	23.2	19.1		25.1	39.1	20.1
7.2	21.5	25.6	41.6		18.1	29.2	16
14.2	10.6	21.2	22.3		7.7	19.8	17.8
26.7	12.4	19.7	24.2		30.4	27.2	8.6
21.9	6.8	29.6	23.6		27.5	22.8	10.4
13.9	8.8	26.1	25.7		33.3	26.7	18.7
22.4	18	24.1	28.2		34.4	12.9	17.5
28.8	12.5	22.3	26.8		45.4	32.3	23.5
28.1	15.8	24.7	28.1		25.3	22.5	27.1
14.9	17.7	15.8	16		25.9	23.8	14.2
26.6	19.1	22	15.5		22.1	16.1	14.4
15.3	35.6	24.6	29.4		24.3	27.4	15
17.2	9.3	22.7	23.7		33.9	34.7	30.3
34	13.3	26.2	19.3		40.5	25	13.7
35.7	12.7	31.1	20.4		18.3	17.4	22.4
13.6	12.6	22.5	44.3		39.8	19.8	15.9
28.5	15.7	30.8	30.3		34.8	34.3	15.1
26.1	18.1	22.1	21.1		26.4	19.4	15.2
26.2	18.9	24.9	28		38.3	19.3	9.3
15.7	34.6	20.2	27.3		42.2	29.9	9.2
14.6	10.9	22.3	22.7		26.1	14.6	13.6
9.8	25.4	36.1	8.2		18.5	32.6	24.5
23.9	17.3	23.7	23.3		26.2	23.1	7.4
27.3	26.1	26.8	13.9		34.6	33.7	20.6
30.7	38.4	25.8	30.6		36.2	43.7	23.4
28.5	15.7	16.4	20.1		18.1	27	27.8
9	22.6	22	41		54.4	20.6	29.3
13.6	20.6	20.1	14.4		25.9	33.8	33.4
27.3	34.6	22	30.2		24.7	31.1	14.9
28	13.9	22.2	42.1		35.6	31.3	16.3
31.7	14.2	19.9	47.6		35.1	18.6	14.9
36.1	12.6	16.4	22.3		16.9	23.8	20.2
25.8	4.4	20	20.5		17.5	46.6	28.8
32.3	22.3	22.6	12.6		8.8		31.5
17.5	9.6	23.3	25.6		7		21.1
17	21.2	24.2	13.8		21.3		24.4
31.5	10	12.7	17.2		27.6		32.4
16.2	21	20.8	15.5		18.6		28.8
13.3	18.3	23.2	30.6		21		39.7
7.3	7.7	25.7	18.5		16.9		20.4
17.7	29.1	11.4	25.1		8.5		16.1
30.1	15.3	20.6	12		40.4		20.7
15.7	10.4	25.2	25.8		24.6		9.2
14.2	9	19.6	31.2		17.9		25.9
26.2	31.3	27.2	36.5		29.5		18.7
20.8	23	25.1	23		18.9		30
13.7	14.9	16.1	23.3		43.7		24
17.3	14.6	23.8	22.9		22.1		22.4
22.1	16.1	17.8	29.9		21		18.3
31.8	10.7	20.6	32.8		19.3		20.8
25.4	16.8	23.3	21.1		13.2		23.2
23.6	15.9	22.7	10.1		21.5		31.5
9.3	20.3	27.3	14.4		33.4		48.4
34.2	18.9	29.5	31.5		19.2		29.1
10.4	16.5	22.3	16.3		32.6		12.8
6.8	24.4	26.3	26.9		20.8		35.9
19.2	28.1	23	23.8		23.9		28
35.4	10.9	21.7	23.1		16.3		19.8
20.8	23.9	20.6	8.5		26.4		18.9
14	20.6	28.1	20.7		12.5		24.5
15.4	21.5	26.4	22.7		28.4		8
22.1	10.9	27.8	18.9		33.5		21.7
16.8	18.2	24.5	17.6		9.6		27.5
13.9	13.8	21	27.7		9.4		13.7
9.6	20	32	26.3		16.1		17.4
22.1	15.5	29.9	8.7		12.7		17.1
27.5	17.5	21.5	27		16.3		14.9
15	32.1	26.5	19.7		10.5		18.5
28.8	32.9	25	23.7		31.7		25
25.4	6.9	28.2	35.1		19.6		19.8
22.3	26.1	25.3	19.8		15.5		22.2
34.4	12.8	18.4	14.3		36.6		22.9
24.9	20.8	24	43.7		26.8		15.7
23.3	21.5	16.1	30.3		25.8		19.9
26.3	7.2	25	31.3		12.8		11.8
29	19	24.1	36.3		15.3		20.7
24.5	21.7	10.3	10.4		15.2		18.6
17.4	18	28.1	23.5		32.8		16.1
34.1	31.2	25.6	16		30.5		22.8
34.6	30.6	24.2	14.7		22.5		20
31.8	38.2	20.5	15.3		14		9.5
17.8	30.9	28.1	21.6		30.2		13.1
24.9	20.8	24.5	16.2		13.9		22.4
24.6	32.7	27.6	22.1		15.2		18.4
20.4	15.3	28.4	30.5		26.4		20
29.3	13.5	35.9	25.6		19.9		15.7
3.4	7.3	21.8	20.1		19.6		12.1
14.6	19	45.3	19.4		29.9		20.4
15.7	24.4	33.5	14.1		42.5		19.5
17.4	17.7	17.6	18.4		24.5		19.9
16.4	25.1	7.5	12.4		39.2		26.6
27.5	23.2	32.6	36.5		32.9		19.6
24.6	9.6	27.1	34.8		32.4		21.5
28.2	7.9	30.8	19.7		36.7		18.6
15.3	13.8	32.4	8		26.8		13.3
17.4	18.2	33.1	29.1		21.9		28.5
10.4		31.5	9.5		12.6		13.2
5.6		21.5	32.7		16.7		17.2
19.3		25.8	24.3		11.1		21
34.5		22.9	18.9		14.9		20.8
17		35.8	22.1		32.3		10.6
16.6		38.1	26.3		15.8		21.3
5.2		36.6	37.4		11.7		12.6
22.4		31.1	14.5		19		35.5
18.2		25.5	26.5		8.9		17
17.3		25.2	20.1		26.2		39.7
26.1		30.1	34.6		17.9		25.3
22.5		34.4	13.8		15.9		12.9
11.5		49.7	29		10.8		21.1
19.5		33.2	19		19.7		10.6
15.5		30.3	10		18.4		8.1
26.2		37.4	33		15.8		20.5
10.4		32.8	37.2		25.5		13.1
27.6		28.4	18.1		47.2		25.8
15.3		27.2	13.2		22		28.2
29.7		11.8	25.7		36		15.2
26		39.1	13.5		23.5		22.8
14		31.1	21.9		10.5		13.8
12		11.4	31.6		21.1		17.6
26.9		22.5	21.1		10.8		23
24.9		5.9	11.3				29.2
26.6		30.7	28				19.4
28.4			30.3				10.7
30.6			29.2				18.4
			37.8				22.2
			24.2				9.3
			18.1				20.3
							16.5
20.7	10.2	5.1	13.6	19.6	4.4	18.8	17.6
12	12.4	10.3	14	17.4	6.8	10.7	20
10.9	13.7	11.6	5.3	13.4	5.1	16.2	17.8
13	12	9.6	11.3	20.8	4.3	11.3	26.2
29	7.7	6.6	10.9	19	4.1	6.3	19.7
14.2	13.8	8.3	12.3	33	12	13.8	27.5
19.2	12.2	9	10.9	5.7	6.2	29.9	6
19.6	9.3	14.4	26.9	8.5	5	14.8	6
15.7	10.5	7.9	29.3	28.1	10.9	19	4.9
16.1	10.2	10.4	5.7	24.2	6.4	16.2	2.7
21.4	6.2	8.9	10.3	16.9	7.4	12.9	8.7
18.2	7.3	7.4	10.4	17.6	6.3	10.4	14.5
14.2	3.4	14.6	11	19.5	2.9	29.1	14.6
31.1	8.7	15.3	11.8	28.9	13.1	9.3	11.2
10.6	8.1	9.9	17	41.6	7	21.3	26.9
10.5	8.6	30.4	14.9	13.8	4.7	17.2	15.5
26.3	6.5	9	15.9	20.3	11.9	16	14.7
19.4	6.2	6.3	16.6	20.2	3.4	14.6	15.6
19.2	9.8	7.8	16.5	17.6	9.6	15.7	15.6
17.2	8.7	12.9	6	14.2	5.6	7.7	15.4
18.3	9.3	15.4	13.2	14.6	5.1	11.4	10.4
8	6.4	11.2	2.4	23.1	6.1	25.2	9.8
7.9	9.3	20.2	9.8	13.2	8.9	24.2	12.9
29.8	15.4	10.7	12	25.4	8.4	11.6	12.7
33.4	6	16.7	4.8	22	7.5	14.2	10.1
20.7	8.9	17.3	10.4	20.6	3.7	6.9	12.5
16.9	14.4	5	15.1	14.1	8.2	10.8	11.2
17.4	9.5	9.2	13.2	22.5	5.7	15.4	8.1
16.7	17.2	14.9	10.5	34.1	5.3	15.2	14.3
12.2	21.1	9.7	15.2	24	5.1	8.7	18.6
14.6	18.1	10.6	21.7	21.3	5.7	8.7	11.2
15.9	18.4	11.7	12.1	25.7	6.9	14.6	16.7
28.8	7.5	3.8	12.7	19.1	8.3	8.6	13.4
16.4	9.8	13.8	6.8	13.9	5.7	10.6	10.2
21.2	17	8.3	11.7	14.9	8.1	9.1	11.3
25	13.1	15.4	19.1	21.2	9.2	14.4	15.2
10.1	18.2	17.1	9.2	15.1	3.6	11	14.2
5.6	13.3	20.6	8.9	33.5	6	19.2	8
5.7	10.6	11.6	13.8	18.7	7.3	22.1	10
14.8	17	22	10.6	34.6	6.5	19	8.6
20.9	7.8	18	12.9	20.8	7.1	16.9	27.4
13	10.4	21.8	22	27.4	8.5	26.2	7.9
31.6	10.9	17.4	20.9	17.1	12.8	18.2	7.5
35.3	8.8	20.9	9.5	27.8	6.7	15.2	4.5
13.3	11.9	9.5	11.6	27.3	6.1	26.8	7.4
12.5	2.8	7	12.8	27.3	2.1	13.5	11.6
15.2	8.9	12.6	7.6	9.8	5	21.1	9.1
12.3	10.8	9.5	26.2	13	3	15.9	15.7
21.8	14.9	7.9	3.8	23.3	7.6	7.9	4.1
25.3	10	12	8.7	12.2	8.9	13	9.9
23.9	11.9	18.4	7.8	16.2	7.5	15.6	16.6
23	10.5	10.7	16	27.4	5.6	7.1	11.6
15.7	8.7	5	8.8	14.4	8.1	18.9	10
14.4	15.1	10.2	6.4	10.3	8.2	8	12.4
9.2	17.6	7.6	15.2	15.8	9	9.9	10.8
10.4	13.3	11	15.8	23	8.8	24.7	15.1
15.9	12.2	16.9	21.9	15.4	4.5	9.9	16.3
13.9	12.1	8.2	10.9	25.4	6.4	24.9	8.4
28.8	15.1	10.1	15.2	11.3	7.7	18.5	6.2
19.7	14.8	12	12.6	13.9	6.5	11.7	6.9
21.7	18.4	17.7	11.1	25.9	7.5	13.9	9
14.2	17.7	10.9	16.1	14.4	8.9	13.4	14.9
19.2	16.8	11.5	21.8	14.1	5.3	6.3	9.4
10	15.3	15.2	20.1	29.3	5.3	8.4	12.3
12.8	14.9	13.7	24.9	25.7	6.5	17.6	20.6
7.7	16.1	10.9	12.2	18.3	5.8	17.3	12.9
17.9	15.6	4.3	16.8	26.2	12	7.5	16.1
5.2	12.2	4.8	22	11.2	17.7	20.8	10.2
14.5	13	8.3	13.5	16.8	8.7	20.1	10.7
16.9	10.1	13.2	25.2	17	9.8	19.9	8.8
10.8	16.3	8.1	19.4	23.2	10.4	15	12.4
9.4	18.8	14	15.7	19.6	9.9	14.9	22.7
20.8	16.7	11.7	10	23.3	9	9.3	7.4
28.2	11.9	12.1	24.5	18.6	9.2	14.7	12.2
9.5	18.5	11.7	12.7	12.7	8.6	10	8.1
21.4	15.8	16.7	18.1	19.6	7.5	19	9
12.3	14.2	28.1	15.2	20.3	5	19.6	8.4
14.3	17.7	7.8	24.6	5.4	8	13.3	13.8
17	11	4	11.2	31.6	4.8	8.8	15.4
19.5	13.4	15.9	25.3	16.8	9.9	10.6	9.2
17.2	16.1	23.2	15.4	18.6	10.1	6	4.7
27.5	15.9	20.4	13.5	11.1	8.4	11.6	12.8
7.1	19.2	14.9	22.6	9.4	10.1	15.3	12.2
9.9	14.9	19.2	22.7	16	11.4	21.8	8.6
14	23.9	17.2	14.7	15	9.4	16.4	9.8
15.3	19.3	21.6	24.9	15.2	6.9	17.4	13.1
11.5	16.9	13.9	13.8	5.8	5.1	24.2	20.2
13.7	17.4	10.2	10.4	17.9	8.1	10.2	8
9.2	14.9	16.6	7.1	6.7	9.9	18.7	7.4
27.9	22.9	18.1	8.8	9.1	7.6	10.3	9.2
20.8	19	26.3	20.8	8.7	11.9	17.7	17.5
15.3	13.9	17.4	11.7	10.5	13.9	20	7.1
11.5	16.8	3.9	11.1	10.7	15.3	29.3	5.6
17.7	18.8	14.4	17.2	8.3	10.4	8.7	9.5
12.8	12	16.4	15.5	7.9	9.9	15.3	8.7
20.5	11.3	14	30.1	16.7	15.2	24	7.7
21	10.3	5.6	14.4	18.7	19.9	16.3	7.4
18.9	9.9	17.8	9.3	4.8	18.4	15	19.7
10.6	17.9	17.7	29.2	7.3	19.1	14.9	11.4
14.8	20.2	17.4	27.5	17.2	13.8	17.6	9.4
14.7	24	9.6	20.6	5.6	6.7	15.3	9.9
11.1	16.1	15.3	21.4	20.9	13.1	20.9	10.1
16.3	16.1	10.9	14.9	20.4	20.4	12.1	4.7
24.8	24.1	14.5	18	23.2	9.5	23	6.6
12.2	13	21.9	29.2	7.9	16	16	5.3
10.9	14.6	11.5	13.6	9.6	16.2	21.6	1.5
13.7	19	9.8	24.9	15.1	5.5	10.3	1.6
14.9	17.6	10.6	14.1	26.1	24	9.8	16.9
9.2	14.3	8.3	12.6	23.6	2.6	11.5	8.3
11.5	16.1	19.9	12.1	13.5	22.6	7.7	10.1
8.5	12.7	26.7	33.1	22.2	14.2	17.8	9.1
12.5	10.3	13.6	18.1	22.2	2.4	17.4	13
28	16.1	8.8	17.6	9.2	20.9	13.9	6.3
17.3	24	18.3	14.6	14.8	7.2	8.3	4.4
22.3	15.3	10.1	24.4	15.5	4.5	7.6	6.8
14.4	14.3	9.3	23.6	7.5	20.8	5.8	7.9
20.9	13.7	20	18.3	16.7	9.9	15.9	10.8
10.9	15.8	25.6	6	3.8	4.1	16	9.7
21.8	10	16.3	9.4	4.1	21.8	17.5	5.9
16.4	19	15.3	30.6	12.4	17.7	8.5	11
18.6	14.2	11.7	17	6.3	16.1	13.8	13.7
17.2	19.3	22.5	17.6	8	3.5	5.2	24.2
21.7	19.6	31	11.1	13.5	11.1	12.1	5.2
11.4	17.3	26.6	7.7	26.1	6.6	16.8	8.5
30.2	17.8	14.4	22.5		9.4	19.1	7.7
14.6	19	13.8	17		5	21.3	13.1
11.6	16.9	16.2	7.8		14.1	21.3	5.5
22.3	9.3	16.2	12.6		17	3.1	7.8
13.6	9.1	11.6	18.2		9.4	17	9.8
19.6	23.1	5.9	16.1		8.2	23.3	10.4
15.8	8.7		10.4		14	9.3	17.4
17.4	11		8.1		29.8	15.4	17.4
23.8	13.5		6.5		11.6	17.8	18.4
23.7	8		7.9		15.5	15.9	5.2
24.5	7.9		10.4		13	15.6	13.2
22.5	18.1		10.7		15.1	17.1	5.9
12.2	10.4		21		2.6	12.7	15.7
18.4	4.2		17.1		14.4	13.6	6.1
15.4	7.9		16		3.9	21.6	5.4
13.1	10.3		9.4		11.5	19.5	8.8
20			6.6		10.6	22.7	2.4
11.2			15.8		12.1	29.3	9.2
13.8			18		3.1	15.5	12.4
11.1			20.6		7.1	20.4	7.9
18.2			20.7		5.8	14.1	10.3
18.1			17.9		9.9	18.7	3.3
11.6			17.5		10.7	9.3	4.1
14.4			15.6		10.6	15.8	9.5
9.8			24		8.4	9.2	5.6
17.1			19.7		11.2	13.3	5
26.1			11.9		4.7	18.8	7.4
16.3			15.7		13.4	13.9
20.4			11.6		9.1	11.2
21.6			10.2		7.2	10.8
			14.4		3.9
			9		5.1
			17		7.7
			10.9		9.4

## Sheet: Supp. Fig 10
WT		KO												Primpol wt_page4_sym_sep-1_cut.tif (RGB)
Luc	PRIMPOL	Luc	PRIMPOL			Luc	PRIMPOL	Luc	PRIMPOL					luc wt._page34_sym_nonsep_cut.tif (RGB)
0.835666	0.948145	0.683987	0.74095			199	200	203	185					Primpol wt_page25_nonsym_nonsep_cut.tif (RGB)
0.60302	0.832239	0.492584	0.606806											luc ko_page13_nonsym_sep-1_cut.tif (RGB)
0.728341	0.693493	0.885021	0.215326			NO of experiments: 3
0.835358	0.999009	0.511121	0.69617
0.995311	0.826388	0.745533	0.26709
0.896311	0.855684	0.481329	0.991471
0.994107	0.83354	0.472627	0.603095
0.945553	0.959348	0.570405	0.379984
0.672828	0.5625	0.37929	0.615706
0.822005	0.614884	0.842173	0.774326
0.638073	0.918682	0.773191	0.429289
0.408336	0.441125	0.837294	0.449735
0.853023	0.754084	0.821534	0.402502
0.884605	0.265496	0.891828	0.472122
0.912549	0.682986	0.506124	0.798139
0.460869	0.718133	0.63154	0.855333
0.733778	0.38187	0.746483	0.567742
0.945122	0.810913	0.898352	0.72234
0.885019	0.904019	0.905847	0.873444
1	0.563858	0.986886	0.44397
0.795895	0.809221	0.868778	0.968513
0.863607	0.677735	0.759473	0.604282
0.916981	0.165769	0.9269	0.102914
0.343679	0.858691	0.93828	0.44459
0.864835	0.562743	0.705594	0.949583
0.304983	0.94997	0.844137	0.766123
0.655729	0.774901	0.758949	0.915497
0.746267	0.692565	0.781972	0.390421
0.696823	0.480952	0.876603	0.33343
0.976874	0.941856	0.761348	0.948637
0.977465	0.675949	0.98838	0.831454
0.79164	0.397354	0.538267	0.834279
0.843534	0.873339	0.428734	0.320974
0.968702	0.792877	0.615815	0.768928
0.715328	0.863479	0.908608	0.406315
0.901056	0.618131	0.261038	0.761104
0.664584	0.937464	0.872067	0.965899
0.724297	0.796497	0.470218	0.86417
0.547675	0.786635	0.908418	0.6343
0.680317	0.442717	0.976119	0.73304
0.898273	0.556915	0.837218	0.417715
0.797987	0.92664	0.626731	0.892085
0.714307	0.558634	0.35102	0.631109
0.875929	0.661195	0.576475	0.851368
0.820305	0.20451	0.987699	0.905957
0.493563	0.94624	0.616721	0.744659
0.83731	0.913343	0.370826	0.90865
0.99906	0.511103	0.679904	0.418982
0.451056	0.504701	0.949236	0.774691
0.292525	0.543839	0.990554	0.672076
0.709584	0.871557	0.236525	0.608149
0.962269	0.632223	0.883514	0.77517
0.937454	0.595195	0.850614	0.998122
0.885235	0.974312	0.447272	0.969553
0.903298	0.777875	0.869476
	0.241015	0.306104
	0.685759	0.989838
	0.963362	0.476808
	0.756189	0.935159
	0.696823	0.567784
	0.583868
	0.837819
	0.909785
	0.369013
	0.553191
	0.888912
	0.511445
0.354972	0.909262	0.769325	0.490542
0.475601	0.943775	0.29848	0.498551
0.947359	0.464371	0.548164	0.540342
0.662523	0.426409	0.380798	0.469019
0.842689	0.419723	0.375571	0.367535
0.766321	0.47651	0.52209	0.641969
0.743533	0.96091	0.25504	0.672905
0.98345	0.983687	0.726296	0.979231
0.816523	0.787642	0.442146	0.905179
0.874511	0.470637	0.642964	0.664923
0.42541	0.392231	0.331411	0.794621
0.921649	0.937862	0.413259	0.894531
0.931745	0.738897	0.447456	0.424731
0.418201	0.713245	0.914726	0.440644
0.760919	0.827163	0.75274	0.832477
0.633012	0.696703	0.890739	0.650355
0.451235	0.565955	0.500592	0.712606
0.876779	0.801767	0.878474	0.946244
0.31261	0.51135	0.982234	0.433134
0.779647	0.585071	0.818006	0.531412
0.848549	0.278889	0.458545	0.889755
0.302432	0.372423	0.805958	0.905977
0.889794	0.939903	0.354207	0.641518
0.398277	0.767796	0.55786	0.933406
0.919476	0.394611	0.451064	0.880926
0.732608	0.445707	0.639097	0.578868
0.165524	0.478117	0.68856	0.311831
0.973714	0.767011	0.18088	0.798078
0.940896	0.763678	0.438201	0.993184
0.803552	0.376168	0.647412	0.632615
0.92058	0.359552	0.242189	0.982791
0.58299	0.942734	0.861357	0.812154
0.713654	0.884562	0.467986	0.440428
0.655029	0.506293	0.857399	0.851611
0.829182	0.548095	0.705848	0.68948
0.838544	0.590233	0.478143	0.770725
0.776902	0.838556	0.980679	0.839264
0.974794	0.183301	0.469471	0.566866
0.987433	0.988104	0.863981	0.528512
0.678461	0.266019	0.907558	0.743018
0.932618	0.329443	0.618636	0.98289
0.869274	0.974612	0.634663	0.301615
0.63499	0.641265	0.24805	0.119086
0.923097	0.99771	0.858653	0.633363
0.8772	0.572231	0.244892	0.607348
0.908622	0.991209	0.830935	0.421664
0.882891	0.695255	0.894533	0.199907
0.737976	0.68742	0.560585	0.923977
0.659361	0.871254	0.852106	0.931434
0.83398	0.527753	0.484604	0.723726
0.88428	0.867005	0.619174	0.700289
0.704801	0.144217	0.297236	0.779086
0.322306	0.733441	0.764293	0.903616
0.995207	0.649422	0.84205	0.497863
0.978397	0.944756	0.733789	0.499319
0.897678	0.568931	0.869007	0.316258
0.968312	0.760411	0.958649	0.619186
0.731305	0.167098	0.774435	0.171971
0.755617	0.441473	0.320214	0.452045
0.992891	0.967729	0.997357	0.970466
0.990679	0.521325	0.793999	0.573367
0.979408	0.714111	0.85625	0.767168
0.830914	0.902706	0.918947	0.519441
0.627577	0.966841	0.657097
0.924088		0.816362
0.622682		0.66945
0.90183		0.700376
0.922555		0.887531
		0.97615
		0.376049
		0.743513
		0.530036
		0.386533
		0.760137
		0.823946
		0.888454
		0.468688
		0.435019
0.543293	0.864028	0.779245	0.818161
0.813292	0.774625	0.421823	0.681687
0.568711	0.655976	0.684168	0.346107
0.917506	0.946655	0.774314	0.936402
0.917805	0.920021	0.87893	0.307505
0.517478	0.854691	0.351106	0.43579
0.894185	0.762609	0.780856	0.973859
0.84007	0.805877	0.557527	0.524181
0.80552	0.402839	0.734066	0.407773
0.872577	0.935686	0.82228	0.258977
0.728826	0.492116	0.324742	0.44462
0.901511	0.944372	0.923141	0.759906
0.170174	0.274827	0.252644	0.439746
0.273128	0.455038	0.865205	0.893939
0.992227	0.736823	0.971254	0.511111
0.32224	0.615785	0.699605	0.545398
0.670138	0.666004	0.65138	0.696063
0.358829	0.868409	0.919122	0.837391
0.315776	0.39287	0.873341	0.727273
0.41088	0.262664	0.661747	0.347789
0.507374	0.897951	0.847775	0.534406
0.827292	0.351616	0.905088	0.33205
0.605093	0.986829	0.865292	0.603774
0.720199	0.85697	0.384363	0.790216
0.666133	0.992174	0.605363	0.62929
0.770319	0.52437	0.959938	0.883345
0.772325	0.455617	0.874117	0.822552
0.839922	0.436175	0.706699	0.490729
0.952724	0.698385	0.5699	0.923567
0.8411	0.991248	0.706023	0.270845
0.276157	0.550036	0.855332	0.944984
0.679474	0.974022	0.897625	0.704638
0.857027	0.231298	0.979826	0.731343
0.474721	0.213524	0.447157	0.782267
0.877565	0.695891	0.368695	0.553947
0.54906	0.812341	0.809549	0.843673
0.899286	0.386463	0.456127	0.4409
0.643158	0.458563	0.116979	0.858722
0.977278	0.372465	0.87059	0.835388
0.961275	0.969874	0.748342	0.397737
0.871956	0.200824	0.758829	0.97692
0.798677	0.807503	0.92837	0.589542
0.773913	0.591098	0.573774	0.465094
0.871789	0.424848	0.633352	0.682004
0.748229	0.645943	0.192967	0.941336
0.924851	0.599424	0.624696	0.908232
0.75214	0.297071	0.683563	0.892513
0.912489	0.949678	0.331006	0.741144
0.972611	0.41655	0.704236	0.473587
0.480158	0.462903	0.767449	0.872913
0.937355	0.63206	0.218082	0.599862
0.922022	0.696252	0.918204	0.772284
0.73275	0.903992	0.799425	0.452566
0.419045	0.66629	0.670875	0.714229
0.945093	0.20864	0.276398	0.57257
0.91063	0.38394	0.25038	0.681956
0.658959	0.721456	0.468068	0.597348
0.813527	0.264791	0.915369	0.987153
0.901107	0.761714	0.215945	0.913282
0.642081	0.951378	0.492713	0.556903
0.977406	0.655407	0.75673	0.789293
0.356049	0.357102	0.239783	0.765017
0.710516	0.250545	0.281403	0.618234
0.759756	0.292966	0.935703	0.755778
0.946264	0.392517	0.968603	0.706223
0.78163	0.383477		0.573148
0.807171	0.642983		0.898049
0.962842	0.933637		0.184144
0.697103	0.488641
0.624633
0.694879
0.885919
0.940822
0.850702
0.529907
0.700525

## Sheet: Supp. Fig 11a
EV	EV +NAC	HRAS	HRAS +NAC	CE	CE +NAC			EV	EV +NAC	HRAS	HRAS +NAC	CE	CE +NAC
18.129	7.803	14.594	18.521	25.748	8.813			471	444	503	470	470	468
16.251	5.795	28.979	20.448	40.696	16.637			No of experiments: 3
14.15	10.468	22.283	13.972	5.304	13.186
18.551	24.647	10.254	21.139	11.459	16.445
19.198	21.913	5.708	20.259	16.68	12.498
15.058	17.352	8.047	16.41	13.914	3.155
15.182	18.778	8.111	8.327	13.817	23.584
21.652	26.515	11.278	15.361	24.621	20.607
26.973	20.692	9.029	11.967	21.934	20.164
14.115	20.358	10.115	2.638	21.419	12.362
15.3	33.288	9.804	16.514	9.254	21.875
8.416	14.431	7.913	10.082	21.529	17.941
9.646	20.893	17.748	13.202	13.944	17.447
18.47	34.014	9.178	14.708	27.686	23.08
18.915	26.051	9.349	10.126	13.557	5.002
19.885	20.457	13.476	14.037	7.506	8.118
21.307	21.366	7.978	14.98	22.041	17.599
10.353	14.922	7.461	21.661	31.232	15.754
18.04	16.362	12.542	15.534	47.443	13.912
25.815	20.861	12.398	13.892	7.432	10.015
35.693	25.995	9.962	15.224	5.87	13.683
20.765	19.987	9.754	14.229	6.757	33.19
19.229	20.933	10.391	34.462	17.951	8.416
19.733	24.467	12.386	6.263	11.039	8.712
23.355	22.39	6.945	33.938	10.27	16.051
10.545	20.142	5.896	25.064	8.945	28.326
17.446	34.018	6.489	18.483	8.48	30.181
37.045	16.547	8.567	24.545	8.365	13.633
18.572	16.058	12.549	24.581	20.382	12.516
27.655	24.909	8.679	26.095	19.29	22.933
28.819	24.829	4.197	37.238	8.672	8.532
33.593	22.61	16.284	28.131	7.725	12.036
30.867	20.527	9.386	21.323	6.39	4.238
21.621	22.451	10.846	30.695	6.155	16.318
20.991	19.609	7.975	36.557	7.08	34.518
18.651	16.287	6.963	21.716	8.341	7.024
26.008	22.836	12.851	30.973	17.963	9.379
8.178	45.986	9.87	27.277	19.915	10.848
22.399	15.248	10.063	36.241	14.426	21.202
15.889	24.242	9.125	27.36	9.074	19.915
13.66	18.045	8.896	9.298	9.947	20.304
18.744	30.039	7.32	24.114	16.348	20.452
20.998	22.372	10.158	6.063	14.984	24.202
6.298	21.905	6.006	6.406	9.382	19.315
23.133	37.158	10.285	16.693	13.391	7.859
12.599	9.664	8.172	19.095	15.609	14.975
13.876	3.832	13.19	19.382	6.753	16.341
20.067	3.594	16.43	4.578	16.047	25.661
33.546	4.526	21.586	16.014	4.75	12.062
40.849	5.102	31.612	15.722	7.248	18.693
23.05	12.953	12.527	9.233	15.124	17.955
16.938	15.969	8.433	10.469	11.61	17.125
18.519	22.661	12.601	16.398	12.535	29.6
14.371	3.975	25.845	16.74	12.687	27.75
20.621	21.067	10.386	17.456	12.67	5.247
22.978	10.104	20.615	3.812	22.957	12.848
22.766	17.037	29.654	8.135	17.913	17.049
15.621	26.024	21.577	5.053	11.576	17.579
13.529	11.82	25.823	19.17	7.571	33.985
24.557	14.615	22.9	16.797	12.781	17.062
22.771	7.67	22.745	14.119	18.107	14.837
22.028	13.064	20.849	14.542	7.92	17.418
26.058	16.682	5.692	1.508	14.765	15.93
13.463	4.204	5.74	2.638	21.081	10.749
6.169	10.214	11.892	13.247	19.251	4.622
8.846	24.875	9.16	11.445	20.431	20.001
8.252	18.21	14.118	9.056	19	24.267
9.96	32.805	14.481	12.121	21.037	28.974
7.199	21.088	9.034	4.791	14.338	15.97
4.844	22.351	12.507	3.768	14.37	18.513
23.762	30.608	7.695	2.525	3.981	27.808
36.896	19.835	10.909	8.128	4.327	38.807
42.066	20.928	15.721	8.942	2.388	23.739
16.617	37.365	9.518	2.837	6.068	9.393
15.919	3.735	12.015	10.625	3.668	7.93
25.564	25.94	10.094	26.741	5.109	6.468
11.214	7.646	6.742	9.826	4.458	4.253
12.107	15.573	9.877	24.011	6.308	7.247
10.737	12.284	13.134	16.041	3.25	6.673
23.698	8.661	7.299	37.484	5.76	5.641
4.611	14.517	4.877	28.276	3.123	16.319
16.95	10.94	5.882	29.435	2.095	6.283
18.574	9.778	10.136	36.158	4.862	4.558
32.547	14.492	6.693	15.695	5.509	9.347
14.031	13.175	12.996	18.198	3.392	27.759
9.548	19.536	17.14	21.949	4.085	14.476
21.453	14.991	37.422	21.037	3.925	7.309
11.118	25.185	34.942	28.22	2.451	13.991
24.817	11.308	32.043	28.015	4.339	15.099
13.964	23.929	23.41	24.641	6.32	18.352
19.475	23.523	17.542	12.81	3.418	13.068
20.113	6.335	21.461	19.587	1.992	15.964
10.798	18.552	29.505	24.458	2.235	12.529
7.118	24.746	6.786	26.735	4.885	24.12
11.765	15.817	13.804	28.974	1.464	12.969
10.687	17.332	17.895	35.83	20.626	21.515
18.099	14.972	15.701	25.972	21.774	27.58
26.095	7.536	39.95	34.742	13.672	25.122
17.197	17.509	6.366	29.126	22.158	24.864
15.267	17.952	11.234	6.673	14.992	11.272
13.908	29.527	47.206	9.139	10.342	9.078
5.145	25.758	16.101	9.42	27.56	10.366
15.379	38.017	15.392	7.512	18.492	6.989
15.039	16.974	17.609	33.824	25.856	21.492
15.579	13.983	13.804	36.716	17.207	15.043
11.362	6.366	13.858	24.694	31.388	28.744
14.275	15.75	6.307	25.504	11.036	31.811
43.754	19.214	14.986	12.837	12.857	29.115
27.965	15.533	4.336	12.461	19.246	22.771
15.084	8.377	15.592	19.342	7.346	21.406
23.078	10.365	7.266	7.048	20.53	14.143
13.374	30.798	10.3	13.833	31.11	19.502
11.921	25.469	30.478	9.458	15.013	22.448
16.655	15.989	9.128	10.525	24.871	18.949
23.21	33.267	9.308	10.633	13.367	2.196
26.055	36.715	8.561	9.061	16.178	8.216
23.089	12.929	13.658	17.289	10.892	3.955
15.691	6.699	8.918	19.015	19.544	9.152
4.485	12.725	13.744	10.016	11.913	1.085
16.881	23.831	11.207	32.807	17.664	1.392
34.436	19.249	8.459	15.744	13.545	22.393
11	31.845	13.732	19.188	13.5	10.893
16.735	15.16	11.482	16.826	13.262	15.6
18.619	24.615	8.462	23.687	12.213	0.497
28.837	17.827	11.999	18.164	17.526	2.254
18.772	5.722	13.135	21.834	22.068	5.93
16.097	12.298	23.702	25.51	3.813	2.873
17.212	24.971	13.473	20.633	23.689	0.981
33.177	9.126	16.771	19.536	7.532	12.3
24.861	18.351	17.728	21.861	11.139	2.931
16.926		11.334	24.766	14.076	4.432
14.776		18.433	18.028	29.185	2.162
23.231		5.728	18.259	25.386	11.412
18.223		17.563	18.328	21.85	11.305
23.727		19.207	14.355	24.339	1.705
9.252		17.456	15.401	45.862	12.102
21.639		12.929	18.466	17.265	10.344
15.506		9.188	14.497	13.776	3.212
13.052		13.042	19.774	9.393	35.167
17.521		23.257	13.603	19.463	12.659
19.705		22.157	9.125	19.911	9.734
23.042		6.003	6.534	18.381	25.876
22.087		4.113	8.093	17.884	13.692
26.247		3.221	6.035	6.15	17.664
10.771		3.691	8.766	7.755	14.968
15.033		2.724	8.42	5.59	19.029
10.682		5.506	8.34	15.091	16.48
25.067		4.195	1.561	4.567	19.373
14.415		4.815	2.918	6.989	16.433
17.305		4.464	7.567	9.136	9.219
12.094		4.762	9.865	13.57	8.412
27.866		1.967	11.162	8.26	11.57
28.794		29.581	11.928	9.748	22.451
35.795		26.769	10.166	4.431	32.918
28.185		33.19	1.579	2.958	7.239
11.972		22.694	8.45	7.348	6.066
18.772		24.94	12.587	8.588	16.747
17.378		24.28	6.83	17.623	7.147
15.59		27.552	11.653	21.421	9.021
19.079		24.188	25.129	20.433	8.124
9.474		60.699	16.721	13.867	7.643
10.795		22.008	27.104	17.192	12.041
10.036		9.318	18.604	21.213	9.071
15.116		19.704	24.156	26.17	8.129
14.111		22.154	38.34	7.565	5.119
21.708		11.067	20.777	12.331	8.534
20.283		8.683	13.599	11.616	14.76
6.673		21.156	30.915	5.379	6.939
5.752		7.759	33.877	12.864	7.626
5.858		13.531	37.599	14.626	7.65
22.836		17.845	17.603	8.695	8.62
18.457		10.672	21.661	8.509	7.602
15.682		9.401	33.12	5.631	4.969
26.543		21.489	57.974	6.136	5.112
16.975		30.267	51.873	4.855	5.729
17.148		23.602	45.719	14.206	7.983
12.286		7.878	26.79	8.691	8.355
16.693		3.764	23.865	8.464	5.11
9.912		9.157	32.162	7.944	15.362
9.996		12.012	14.291	10.434	6.618
31.597		6.253	22.196	6.506	7.268
14.803		7.12	20.243	11.465	10.756
33.605		7.165	24.063	5.186	8.996
22.513		7.648	26.06	10.238	7.334
23.838		8.643	32.965	8.613	6.687
16.029		8.002	19.749	10.514	8.292
34.284		10.813	14.633	11.996	3.031
22.415		12.099		13.217	7.216
2.926		7.729		10.522	4.14
32.976		11.883		9.228	10.403
22.087		9.809		7.616	11.566
14.783		6.638		27.326	7.183
9.554		12.297		14.148	6.818
29.468		14.571		13.489	8.421
16.052		10.044		8.407	8.879
27.427		14.29		7.726	5.539
23.402		11.388		7.446	8.571
16.695		9.77		11.603	19.68
37.223		7.064		5.026	13.198
33.568		18.823		8.769	9.469
		10.651			10.768
		13.93			9.565
		5.452			12.745
		2.34			10.19
		10.269			9.158
		7.419			10.833
		6.712			17.369
		9.399			9.99
					10.66
					8.78
					5.284
					4.178
					12.412
20.2843	18.6536	33.5531	32.0705	24.3324	15.0207
21.6033	24.7187	15.5269	27.3427	18.7819	14.6823
19.3819	18.1502	27.354	26.054	24.3986	19.3572
13.6474	13.9223	27.0614	33.9993	19.1936	9.40541
14.6062	16.9588	17.5284	25.6	7.06551	6.10177
6.10107	15.1589	15.6496	7.2622	19.1838	13.0066
17.7025	20.3188	23.7945	22.6742	31.5755	7.5583
14.0189	13.849	7.23965	18.1954	5.49266	13.9195
20.2102	17.914	18.6353	24.197	20.9843	17.3938
15.5058	9.51891	20.0622	26.3317	22.0651	33.6306
13.1722	15.9527	21.9861	38.8081	19.2444	13.5043
18.7995	17.2711	28.2155	16.3779	24.9908	15.4057
6.1899	14.3249	16.9468	21.1401	13.1983	16.1572
9.56615	22.0129	24.8513	41.2848	24.6475	13.0742
20.0135	14.6351	20.1369	30.6055	14.2854	20.3703
21.9036	31.6735	13.5804	21.6632	20.316	19.0872
19.9628	19.6138	21.2762	22.8596	10.2239	15.4275
14.9777	19.0287	19.1795	18.7847	9.88269	5.1183
16.7254	12.7563	17.687	18.9518	23.2107	4.55148
16.7868	15.8336	26.9092	20.8151	6.91323	11.7481
15.4832	11.7756	19.5849	25.4611	10.7583	9.21928
18.1115	15.0637	6.61713	15.6277	26.5517	16.6747
15.2477	19.0597	11.801	14.2184	5.95584	9.71631
26.36	20.4563	24.5129	12.6209	11.9068	4.65935
18.8722	13.285	19.6949	27.8877	19.2514	19.685
22.7518	21.7725	33.9359	25.7452	16.7741	10.7837
16.1501	20.2828	12.6519	33.2661	21.1267	7.52517
16.2467	10.5024	8.91261	10.3198	18.4618	16.2157
23.1846	14.3637	14.8635	9.77694	9.72547	7.67181
19.5807	16.0663	29.278	21.5342	6.33584	15.3196
18.8982	15.6834	31.3076	28.5243	7.93971	15.4797
17.4199	18.1537	30.4694	35.9818	11.4478	7.81916
25.7896	9.85379	14.3453	25.2256	16.92	19.353
20.0227	11.3773	17.6694	25.3842	14.0711	6.1758
15.5234	9.20589	27.4414	3.78162	12.0738	9.19461
24.4071	7.20651	15.4677	27.765	13.5889	14.4321
19.9134	18.9821	11.1552	28.2458	15.9111	7.33411
20.8948	12.7013	6.14267	10.1703	18.7946	8.80827
16.8023	14.3919	17.6447	22.8187	24.6461	16.1219
20.5839	9.95601	17.9317	27.1608	15.7793	29.223
22.6968	8.79628	16.375	11.4689	13.8307	7.0359
10.7343	13.9393	9.5887	9.3906	12.3805	4.24551
10.5144	12.2903	11.1242	7.41026	18.4978	7.82761
16.5146	18.3899	15.835	13.5494	15.9767	19.6765
13.0277	12.6928	16.6359	15.3091	13.5649	19.1386
15.1864	4.93641	13.4274	8.48538	19.8486	18.9405
24.0412	15.3521	8.86608	24.1427	17.1491	13.1363
8.76597	16.6422	20.8962	16.5619	17.8612	19.6533
19.324	22.8617	25.0564	15.0376	14.7127	19.2627
11.0396	15.6306	27.0445	17.5785	4.16725	12.162
15.8724	13.2371	14.1543	22.4359	18.6472	9.77201
19.4947	22.7962	16.6796	21.8761	9.30953	16.9701
12.2014	22.0016	26.9345	8.5728	14.5914	11.464
16.9997	18.3652	19.9663	15.3718	11.2158	16.9355
13.1123	5.11336	14.4567	14.308	32.9461	7.15787
11.0029	16.0966	24.8731	21.9488	18.6289	17.7061
14.351	15.2534	14.3764	23.4448	10.7668	15.6108
17.8111	18.3455	18.7749	23.8114	4.92019	16.8516
10.2176	17.4896	15.9365	23.6097	13.7496	15.9457
11.7989	17.6793	13.6157	21.3305	24.8308	14.0838
15.8569	12.1739	15.0807	13.4881	19.2275	7.13601
9.306	10.1696	10.943	24.1554	20.1122	17.9493
12.6907	9.78681	14.382	23.3292	36.0678	17.5601
12.7781	11.9596	25.4604	22.4493	22.3175	4.70094
31.3415	19.4763	21.1493	21.4969	24.8111	6.82934
16.7649	17.1259	6.91394	6.29565	21.1655	10.4185
17.5397	15.9887	16.0952	14.5829	18.2172	10.4735
12.2268	15.6545	19.5038	18.2137	18.7199	7.45397
13.9329	19.0872	13.2406	23.062	23.5385	13.5557
8.82589	21.5476	22.6517	22.2815	5.6548	16.4082
18.1178	10.1217	10.4686	19.7682	12.3847	16.5633
16.0423	14.9115	17.1223	19.8345	10.802	8.55306
12.1852	13.4035	17.6483	9.21858	15.4903	22.7151
18.0501	22.0087	10.36	9.59364	22.849	11.366
13.8631	3.74989	12.2444	17.594	14.7867	9.16994
14.6682	14.8487	12.9269	18.9666	10.3931	19.5729
25.0247	19.4827	6.22515	21.0041	18.1869	7.61189
18.5034	13.1278	16.0733	14.7796	21.0245	13.4458
15.8752	10.8598	14.1367	16.0373	9.80091	15.2851
17.3543	14.0824	7.1776	16.3779	10.5814	18.6374
15.4	3.5116	16.705	21.8818	20.9032	21.9953
15.3641	17.0187	12.6653	20.8137	14.872	12.1902
20.5642	26.6941	16.0275	23.6429	23.3842	27.808
19.5701	23.1452	13.3139	19.1718	16.5689	7.50684
15.9838	21.8395	7.46525	14.3087	24.1265	4.38087
24.852	17.6793	10.8373	16.5019	25.356	17.9535
17.362	18.0494	23.4356	14.6013	21.033	29.5903
14.5061	22.6277	23.5068	19.1281	26.8767	11.8849
8.25696	25.361	11.3604	19.4524	23.179	13.0926
9.76566	20.0544	14.1691	15.9281	25.4583	16.8347
17.7378	22.4373	24.0067	18.3082	17.1202	8.742
17.5291	16.3454	15.1991	13.6523	17.042	16.4674
15.2266	20.3421	17.0018	17.4622	23.6683	12.5814
12.4341	25.2658	15.5615	6.50574	16.2933	11.8743
16.7367	23.5301	34.4082	15.8689	9.94825	5.08235
21.4898	26.0371	15.902	13.6164	20.0876	8.6158
23.9672	22.5219	19.1908	11.7573	21.3939	16.3616
16.6352	21.7923	23.7952	17.0222	23.8917	5.08235
22.4951	21.2691	20.3569	13.9181	16.4942	10.8507
18.8686	18.2708	11.1905	15.1589	14.6852	9.03105
19.8669	18.7262	12.9917	28.2543	11.9547	9.71279
15.8914	19.1196	11.8666	11.9702	14.1183	10.0498
13.7292	14.4166	16.0916	16.8587	4.07067	9.0106
5.74364	20.1644	21.2628	16.447	9.26863	17.116
14.4151	18.3603	17.8027	16.8791	7.4878	16.8537
19.0357	17.7082	10.888	38.0291	6.5424	16.0874
29.3188	21.5413	12.2853	31.7567	10.2056	7.18184
19.31	18.3138	19.6498	19.3389	9.60281	10.5369
25.963	17.7773	21.6703	28.9889	4.70728	11.8948
18.1643	15.0863	10.6885	19.9945	5.41299	6.53747
16.8488	12.4792	8.35355	17.7752	7.24951	10.5532
16.9863	17.2013	12.1993	20.6776	19.8796	20.328
24.4268	19.9508	17.5883	27.483	8.4748	18.3476
17.8365	14.6111	13.9428	18.3385	13.8117	16.9397
13.0968	22.6312	12.0703	10.0364	15.1307	19.5623
20.371	15.9506	34.1488	6.51702	11.6332	9.81007
12.9325	18.5894	10.5186	29.4782	25.7868	15.4952
17.8816	27.6713	9.88833	22.6361	8.5862	11.3731
25.0599	22.6552	19.2909	24.6919	19.274	10.1866
10.6392	24.9161	13.2695		17.4586	22.0996
17.1054	19.5229	8.7984		8.40642	10.4058
12.4115	24.4402	9.94755		9.04726
16.0211	18.3363	9.43431		4.09253
16.1494	19.9191	10.0533		3.67375
17.5143	20.3752	11.2363		5.46234
14.3989	3.3135	9.21012		9.99479
15.6573	23.5978	11.8504
18.3787	7.01052	12.6773
17.1794	20.4196	13.9111
22.6115	14.9122	10.1393
21.6393	14.241	7.89177
13.7644	4.34844	10.4072
13.5854	19.8697	9.25383
20.7242	15.4649	9.19179
18.4315	13.4923	14.4856
23.1254	14.7493	8.68419
19.5934	22.5565	13.1786
17.3656	19.4072
19.7287	19.0392
19.0914	22.5515
28.3318	23.4497
25.1149
13.1659
23.4215
23.9235
17.5023	18.1643	21.6795	32.3623	16.7818	17.465
29.6692	18.3138	21.1592	27.2532	13.904	25.6782
27.9399	24.5079	24.4649	15.3972	37.3587	24.577
27.8228	29.9244	15.2435	19.9191	24.9175	22.5184
27.0664	13.9816	18.8313	15.713	21.9389	22.9054
21.0985	25.6846	4.37382	29.9399	12.6364	27.3484
25.9052	26.104	17.4424	35.5052	28.3988	10.0216
26.6102	19.0935	23.5872	31.6122	24.1025	16.9115
24.295	20.4387	20.9879	13.1356	11.9342	30.6971
33.0469	24.5883	17.5827	15.3909	14.5688	27.672
23.1473	21.8846	11.8525	17.3635	18.2405	26.5228
26.2528	25.5125	12.3572	33.8745	21.8367	16.9376
19.4968	32.8911	14.045	13.8363	12.4341	5.86701
27.1799	18.4499	30.8219	21.0217	4.06433	25.3913
23.9644	18.8954	23.3341	16.1008	19.6709	28.0914
28.5462	23.8636	27.6868	23.0754	26.1499	22.1504
22.8406	22.149	23.8396	15.3937	10.4925	13.7144
26.5623	27.1517	23.8819	34.4858	12.0266	28.2303
23.1332	21.4517	24.6242	16.3059	22.3781	17.9698
12.4552	26.5397	13.7214	21.5265	12.9502	17.6588
30.2572	25.5076	21.7986	21.1296	4.13835	13.2455
35.1153	19.6343	14.406	23.8713	11.3681	18.1601
25.8453	22.0644	9.29401	18.5309	16.4822	19.2366
20.8116	12.6265	28.8923	27.1615	7.78743	15.2999
29.9646	23.5689	16.0007	13.8399	21.5363	14.1571
31.412	24.1329	18.0353	22.1419	36.7312	18.036
17.7998	30.1021	27.1115	18.8975	12.009	24.0962
30.9918	21.4708	27.4076	6.9238	26.0956	14.9058
31.5304	27.8278	8.11807	23.0302	14.2727	10.8485
32.0902	19.6025	11.1496	18.3646	15.9344	11.4259
26.6448	41.3144	18.7883	24.0334	25.0169	9.03669
26.6617	32.2107	14.3298	25.1022	25.975	11.0918
17.8936	39.9235	24.271	17.1731	17.2824	11.8877
14.1162	23.5005	7.37148	13.928	9.32081	13.6326
29.5353	18.7072	10.9	18.0325	19.8634	9.92569
22.6651	29.1525	29.3061	22.6918	21.7732	8.25766
28.7238	15.534	4.40484	25.6726	24.7102	23.9263
35.3156	14.781	16.8206	26.0632	22.713	15.3775
21.494	27.5965	14.5385	16.3391	20.0777	19.3699
25.3476	21.6153	22.2364	28.8331	31.7722	17.6483
22.6488	30.6936	23.375	29.6579	9.99901	15.1504
27.1404	41.239	26.9726	21.6484	10.8408	9.11424
37.69	25.7551	14.2001	21.0287	7.26361	8.51358
21.2297	36.4788	22.3189	10.3691	3.75342	12.9544
23.4483	38.5988	17.116	18.0325	24.1456	14.6555
14.7042	23.6506	14.1479	13.6692	15.0651	13.6622
29.2216	18.2785	18.9596	22.3534	25.7184	14.9954
31.1596	27.2067	13.1236	17.9197	25.6155	13.9188
33.1512	26.4728	27.2856	22.3929	22.0425	3.96139
39.5251	19.0047	19.5116	22.9188	7.6845	17.3077
18.1763	24.4438	12.6829	26.9381	20.3054	27.875
19.8331	18.0706	11.4993	27.0494	24.6757	26.8309
22.2005	33.7237	19.5912	20.8342	12.8381	22.149
23.7677	16.1262	23.9834	19.6505	5.75915	30.2382
24.3542	26.3903	19.666	21.5406	22.3224	24.0109
23.4018	9.72829	11.6262	26.8704	16.9687	16.0077
28.0555	17.3712	18.0501	17.1322	23.4321	16.8065
29.8709	22.6643	15.1018	19.9444	14.1303	24.0158
30.3242	24.3556	24.472	19.9719	16.1713	12.1175
27.1256	26.9359	11.0854	12.9241	3.17673	16.0557
21.7838	24.0476	24.4882	23.2502	20.2998	15.8512
21.4094	27.3455	10.3804	22.9456	19.054	12.6724
36.88	18.2278	9.65075	43.0769	18.6832	14.2445
21.0132	17.2281	15.4487	29.5127	18.3751	18.1707
23.805	18.0459	6.31398	30.8811	20.6593	14.9954
31.0158	24.104	28.2557	22.744	10.0032	15.9704
15.6115	32.5336	20.3604	32.5541	29.6699	22.8787
28.9085	26.9113	18.2976	22.094	6.0778	32.0035
27.323	22.0524	17.3909	9.46815	22.7828	13.4972
21.2924	12.5307	20.8729	15.0229	7.03097	11.8912
20.8588	19.0047	23.289	3.26133	18.9751	11.8243
16.3828	20.347	10.759	19.0512	9.39342	27.9857
23.1113	36.6466	26.4396	29.9815	11.0022	24.2774
21.1747	27.2363	6.73487	23.0937	21.6266	21.2268
11.9159	28.4002	9.76425	19.2	11.5768	20.763
12.0118	28.6822	7.7698	30.7013	20.3886	24.8999
10.2556	25.7529	15.3831	24.4191	14.0415	13.2963
8.45859	31.6334	17.183	24.6489	7.86569	14.2065
20.6819	18.4724	17.9895	17.5023	10.5285	7.73315
24.1138	29.9956	6.61784	30.3453	17.845	16.9285
19.9346	27.6395	15.8456	29.3759	9.33632	10.9895
21.8529	26.2288	15.1483	28.4136	15.6475	16.5478
17.9824	37.059	17.5573	16.2622	15.357	16.2058
15.5156	24.326	14.2636	10.9994	24.4064	11.6522
27.3441	19.5186	14.977	32.5717	23.1571	8.86185
16.0789	13.799	17.0004	17.3656	24.5143	15.0821
24.2915	26.5573	8.99792	19.7795	32.8791	9.00003
19.5144	28.4362	20.605	31.8434	9.29683	18.452
23.946	26.41	11.8905	27.8299	6.12293	18.0769
20.2243	31.1067	19.7633	23.4406	22.7081	15.5678
19.1986	36.9335	17.7047	3.96985	31.0849	17.2224
33.3444	24.1089	23.9524	19.6357	19.4792	18.0113
22.3873	11.9046	7.69437	15.4459	20.9575	12.5025
21.3805	30.5773	12.4778	17.5566	11.8306	13.7884
12.47	24.6672	12.3326	30.6012	19.4263	18.9934
20.1341	24.828	14.9474	26.4706	17.2224	18.6762
33.2697	20.2215	31.2526	39.7592	12.279	15.718
14.922	30.7817	28.3121	25.7248	9.15724	9.24043
19.7802	29.1384	23.8064	28.5807	13.4697	9.10155
19.2345	30.3369	19.1788	21.1803	16.9066	21.8226
16.4998	17.123	20.519	21.6499	14.671	14.327
33.2887	24.2943	22.5452	30.9791	3.286	10.936
21.5131	16.4343	21.3876	19.2395	18.3215	11.3794
7.32213	35.238	14.7211	16.7543	10.4425	21.9128
18.8722	10.5186	13.1842	11.9237	23.0479	10.783
5.88181	18.2214	5.3023	18.7008	22.2082	14.1916
20.3019	31.5241	21.1423	31.7455	17.8379	15.0567
14.2875	29.8102	15.9591	32.9425	16.0211	16.4251
20.3696	13.4655	19.0019	24.2132	5.52649	15.5128
22.1828	13.1215	10.692	27.3561	7.32495	12.0668
14.9213	26.0307	12.5546	22.6291	22.7426	24.2936
22.9618	19.6596	25.0832	25.6465	20.8581	20.1524
27.0953	15.5502	17.0356	12.1274	18.3307	12.8232
28.0054	24.0102	5.08023	20.3865	23.2185	12.5293
19.8972	7.23965	5.88816	22.5917	23.2283	16.5724
13.3802	20.328	15.6179	24.0285	17.7004	19.3071
9.33208	13.959	18.1537	20.1764	19.8415	21.7408
26.2704	18.5479	15.8928	24.1336	18.2687	20.4436
22.2886	14.7119	18.213	23.1649	13.4274	25.1706
16.6422	25.6994	15.1075	14.8367	27.8715	22.2223
22.8469	24.1159	25.865	30.045	22.3647	6.57624
4.33927	27.3759	23.6859	22.5812	24.8153	14.1169
10.7428	26.6286	6.10389	16.2531	20.0319	12.5469
17.3014	27.8433	13.7863	13.6594	24.2978	14.174
7.16562	32.7043	5.48419	23.2615	12.9946	18.6726
9.10296	21.7443	12.8698	33.1399	18.2412	20.2793
	5.41652	14.1275	29.9089	7.32001	13.2801
	4.89411	11.0777	18.1615	4.88424	18.8898
	5.74998	18.4992	29.3823	5.45317	13.9872
	10.5792	28.6131	23.994	20.1228	27.0043
	8.50794	6.70244	22.6756	16.8157	13.6354
	8.90344	17.6116	17.1745	16.5985	23.1952
	7.01193	20.1792	15.6151	17.8492	21.3629
	8.40007	12.9241	26.0131	15.565	10.4544
	9.44629	22.6594	20.7009	8.18082
	11.966	13.1969	17.3289	7.6147
	22.5114	29.9061	21.9389	7.2481
	29.3336	13.9682	8.55518	3.57083
	29.3823	9.32292	26.1682	2.59722
	26.8337	16.9292	16.0465	9.80937
	24.3239	24.2647	15.5897	13.9456
	34.5112	4.80598	10.2972	29.1207
	25.7882	10.8542	21.2036	22.8575
	19.0385	20.7961	25.9856	22.4606
	25.6169	26.814	18.1284
	25.0056	17.9994	19.066
	17.2633	13.7003	22.0362
	30.5025	24.3013	24.8111
	18.8982	17.8393	20.0453
	44.066	17.5192	24.3084
	33.6962	20.4344	21.9403
	39.8741	22.3548	18.581
	26.9	20.5994	27.9758
	40.0553	27.9695	22.4937
	19.6103	17.1146	18.354
	24.5735	25.8079	10.8683
	25.0388	11.0988	31.8568
	22.7038	8.25837	16.7818
	24.5608		20.825
	26.9789		27.2602
	18.3082		27.5986
	14.5604		30.5752
	6.19484		8.7004
	26.9247		26.4537
	23.7092
	25.8361
	30.6527
	23.7176
	9.60069
	21.7457
	11.2321
	20.3907
	7.81069

## Sheet: Supp. Fig 11b
HRAS - NT	HRAS + NT	HRAS - TRP	HRAS + TRP	HRAS - NAC	HRAS + NAC	HRAS - NOXi	HRAS + Noxi			HRAS - NT	HRAS + NT	HRAS - TRP	HRAS + TRP	HRAS - NAC	HRAS + NAC	HRAS - NOXi	HRAS + Noxi
15.4	22.2	8.8	15.7	25.8	12.2	30.7	34.2			389	460	411	464	425	467	462	442
33.1	17.5	12.1	22.7	22.1	13.5	40.6	21.4
29.6	31.2	11.5	12.1	26.1	13.5	11.1	7.3			No of experiemnts: 3
17.4	13	12.7	23.2	18	18.2	24.3	29.2
19.8	22.3	15	20.1	27.3	9.1	26.4	24.2
12.6	25.8	17	18.2	21.6	9.9	33.3	15.1
34.4	26.5	11.2	12.8	14.9	11.2	19.6	22.7
24.9	28	8.9	18.5	28.2	13.1	43.9	35.1
21.5	24.2	15.3	23.3	25.8	11.9	23.7	26.8
18.9	11	6.2	16.8	22.1	18.6	55.8	20.6
22	9.2	25.8	20.6	20.5	20.6	9.4	26.8
27.3	15.8	21.8	23.2	13.6	18.8	35	24.7
18.6	33	27.4	15	24.7	18.4	24.2	19.4
13.2	32.7	31.6	13.7	20.1	18.7	31	36
30.1	12.2	18.2	12.7	19.2	11.3	16.6	20.9
31.7	10.8	18.8	14.3	24.5	17.5	12.2	22.9
17.9	25.2	15.9	11	25	13.7	21.1	25.5
18.9	21.2	23.1	20.6	30.6	19	23.9	26.9
10.7	26.7	28.5	17.6	17.4	16.7	20.8	33.2
13.2	30.7	10.3	15.5	25	17.3	29	30.5
26.7	9.6	14.5	10.7	17.2	18.6	30.2	17.6
26.8	5.4	16.8	17.9	30.7	16.6	29.9	38.2
25.2	5.1	18.7	8.8	15.9	15.8	27.6	25.8
23.1	14.7	17.8	27.7	24.9	10.5	27.7	28.7
30.3	14.1	19	11.6	19.4	9.6	39.8	18.4
27.6	15.9	23.2	23.5	18.3	31.6	28.4	21.8
21.7	10.8	13.4	14.1	25.3	26.3	30.4	32.8
19.7	12.2	16.6	20.2	11.3	29.7	26.4	17.2
15.8	14.3	12.9	20.5	17.4	28.2	47.6	26.9
7.4	20.9	22.1	17.6	23.8	30.2	8.4	33.1
20.3	7.2	24.8	6.9	27	38.8	25.1	36.3
20.1	10.2	28	10.6	30.9	17.8	17.6	29.2
23.4	9.2	26.3	15.3	27.8	29.9	14.5	31.1
30.7	6.2	40.2	17	17.2	26.9	20.5	25.3
22.8	7.5	31.4	16	23.8	25	25.3	31.9
20.1	14.6	35.6	15.3	24.5	32.2	22.5	34.7
19.2	11.9	9.4	25.5	27.4	26.1	24.9	26.1
26.6	14	32.9	26.9	23.7	21.7	36.5	28.5
42.5	6	23.8	16.3	23.3	23.2	24	9.1
25.8	15.6	26.8	20.5	25.1	30.1	27	12.5
18.2	26.8	32.7	21.5	14.1	24.5	29	42.9
21.9	15.1	28.4	14.6	27.3	25.1	27.2	25.1
11.1	12.8	25.7	16	19.3	22.9	19.7	27.3
26.6	6.8	34.1	14.1	31.3	24.2	29.2	19.7
26.7	19	38.7	16.6	24.9	23.2	17.6	24
19.1	15.8	44.7	20.2	19.1	21.7	27.7	31.5
33.8	14.3	18.2	14.9	32.6	28.1	33.2	21.2
7.9	14.3	30.9	21.7	35.9	27.7	30.5	25.4
21.5	31.1	16.8	18	28.4	20.1	29.7	28.2
9.2	19.7	15.1	14.1	15.5	32.2	25.5	40.4
23.4	37.3	17.5	16.4	22.8	16.9	19.4	36.2
26	17.7	19	20.4	26.2	36.7	16.6	37
34.1	27.2	15.8	13.4	30.2	27.5	22.5	30.9
23.5	11.5	23.2	9.5	22.4	24.7	14.4	34.3
24.3	26.1	17.7	16.7	16.9	29.5	29.9	28.9
45.3	13.3	36.4	23.3	14.4	19.8	29.7	30.2
32.1	23	7	17	18.2	42.5	25.8	23.9
25	11.4	24	15.3	19.2	29.1	25.2	37.2
33.8	12.8	23.7	19.4	17.2	24.1	31.8	27.7
27.4	30.3	12.3	24.1	16.4	30.8	18.9	32.6
25	13.3	15.8	24.7	18.8	24.6	33	28.8
28.9	33.1	15.3	36	19.6	16.1	36.2	15.2
25.1	24.9	12.8	20.3	11.4	30.5	34	24.5
9.8	35.4	4.3	14.1	11.8	24.2	30.9	42.8
10.3	23.6	8.3	17.9	18.1	18.7	30.7	23.1
10.5	10.8	12.8	17.8	17.6	25.3	15.9	31.8
16.5	24	14.1	21.3	17.8	23.2	17.1	25
26.7	26.8	18.7	14.9	17.1	20.8	35.6	34
19.2	26.7	10.2	14.8	11.3	27.3	23.2	25.2
25.1	17.1	8	25.3	12.7	34	27.2	26
27.8	31.5	13.3	21.3	15	17.4	18.2	22.9
18.1	26.4	13.9	25.6	15.5	29.9	30.1	9.4
21.7	41.6	9.9	27.1	13.8	28.3	21.6	12.8
16.6	33.8	16.4	17.3	13.2	30.8	20.2	40.4
21.7	20.2	26.5	31.5	13.7	21	22.7	26.3
18.7	29.6	15	13.3	18.6	40.3	15.3	26.6
21	19.9	23.1	22.3	24.3	31	31.5	24.3
20.5	28.6	11	14	15.7	26.7	28	26.4
21.6	9.3	12.8	18.7	21.5	25.7	30.2	36.1
18	12.7	21.2	26	20.9	27.6	31	28.6
22.6	8.1	13.6	16	32.3	27.9	20.2	23
23.2	19.6	16.9	18.9	16.5	15.5	22.9	13.3
22.8	7.7	32.1	22.3	32.7	27.3	21.3	30.5
21.1	26	32.5	23.1	29.8	29.1	20.4	31.1
20	13.9	24.7	19.4	18.2	10.3	20.8	34
20	17.6	34.1	17	10	23.4	26.1	21.4
19.5	30	46.1	28	26	21.6	29.4	26.5
14.9	34.9	43.4	22.9	13	29.7	39.2	28
29.9	21.9	8.8	18.4	18.1	24.7	24.3	38.3
15.1	28.6	18.9	20.1	14.1	29.8	39.7	32.2
21.5	32.6	25.2	24	34.5	27.8	25.6	34.2
24.3	26	34.6	15.3	31.3	27.9	33.3	28.9
21.5	15.4	34.1	18	17.3	21.8	24.5	9.1
27	13.9	17.7	10.4	21.7	17.6	31.6	12.2
14	29.5	13.4	22.8	27.7	37.2	22	26.3
19.3	11	12.3	19.6	29.7	13.1	32.3	30.3
16.8	37.6	11.2	22.5	20.9	13.5	32	30.4
18.8	19.5	5.8	28.4	19.8	13.4	23.3	28.5
33.5	17.7	13	23.8	18.3	15.7	23.3	30.3
17.7	22.4	9	21.6	6.2	22.7	27.1	31.5
23.2	18.6		17.1	15.8	30.9	30.8	43.8
14.8	16.2		19.5	19.1	13.3	28.7	48.5
12.8	12.5		28.2	19.6	14.7	24.4	12.8
17.2	26		20.8	28.3	15.4	28.1	10
22.8	31.5		26.6	23.7	15.3	29.8	20.8
31.5	3.2		28.3	7	18	26.5	32
22.1	23		23.4	27.3	9.3	29.8	17.9
16	11.9		13	26.4	16	32.3	31.9
21.8	16.9		17.4	38.2	18.7	21.8	32.9
17.5	9.9		21.6	23.4	23.4	19.7	31.9
19	12		17.7	37.7	15.7	19.1	32.1
17.9	20.2		15.1	23.3	16.8	25.2	39.8
20.1	21.1		17.9	19.7	18	26.1	22.9
18.5	14		13.6	19.3	19.9	17.6	30.8
19.8	12.5		16.2	19.4	22.7	24.9	43.6
11.1	12.6		16.1		15.9	36.1	27.9
14.6	19.3		15.3		24	25.8	18.4
18.3	13		20.5		18.3	19.9	25.5
22.6	14.5		15.2		26.3	21.3	34.2
22.3	18.8		19.2		23.7	16.1	30.4
33.5	15.1		25.1		17	23.3	35.2
20.2	18.8		27.2		20.4	28.8	27.1
14.3	14.4		22.4		24.2	11.6	32.7
28.1	15.3		30.9		19.1	12.4	52.7
15	21.4		21.1		28.4	19	23.4
21.8	16.3		27.9		23.1	21.7	32.1
21.4	12.5		44.2		24.2	20.7	21.5
19.5	10.1		23		20.8	15.9	34.8
15.8	8.2		23.1		12.8	25.5	16
21.7	18.7		18.5		23.9	26.6	15.5
20.9	18.6		18.8		21.3	22.7	32.6
21.2	15.7		7.2		6.9	15.4	18.7
18.6	19.7		11.4		22.1	26.3	27.7
17.4	23.5		19.4		21.5	39	17.6
19.8	17.7		14.9		8.8	10.3	23
16.1	16		11		18	28.4	29.7
13.3	17.1		12		19.7	30.4	11.7
16.3	13.4		14.6		17.9	24.9	24.5
20.3	11.5		12.8		18.1	41.6	24.5
20.4	23.9		16.6		13.7	31.3	24.1
17.2	20.4		11		13.9	5.8	23.3
16.1	11		15.5		18.6	26.7	31
22.2	30.5		15.2		16.6	23.4	22.5
20.9	5.1		19.6		19.7	41.2	19.8
25.8	8.4		15.2		35	28.7	19.7
24.8	11.7		20.1		52.3	32.6	24.3
20.7	12.5		11.1		25.1	19.4	19.5
18.5	25.5		26.8		25.7	36.9	30.8
21.9	25.2		5.1		15.4	34.6	23.5
29.6	20		15.3		31.1	34.5	23.8
20.4	24		18.4		29.9	23.5	25.1
19.8			20.7		41.4	21.8	13
17.8			15.1		36.4	27.6	15.5
20.3			11.3		20	29.4	28
			15.1		29		18.1
					20.4
					31.3
					13.9
					9.7
					16.8
					11.3
23.4	15	3.3	8.9	10.9	22	7.8	28.2
9	19.1	12.9	13	10.1	15	30	17.1
10.8	12.6	16.2	11.2	15.9	28.1	25	22.4
15.2	20.7	9.3	17.6	13.7	33.3	20.5	23.9
27.4	12.3	10.6	28.7	21	7.1	14.5	26.4
21.8	13.7	11.4	14.6	15.7	14.7	29.8	18
23.8	5.8	23.5	24.1	6.8	29.6	24	26.6
20.1	11.6	27	9.9	12.8	13.6	16.1	18.9
13.5	20.2	23.2	11.3	10.4	24.5	19.2	15.9
30.2	16.9	20.8	11.3	19.4	19.5	18.2	27.9
22.5	14.6	19	15.4	15.7	8.5	22.3	23.9
20.9	5	18.9	9.6	14.9	12.6	26.9	36.3
16.9	25.2	12.9	11.7	4.5	20.8	20.3	24.8
18.4	8.7	27.2	11.3	17.2	27.9	27.7	28.3
16.8	5.4	16.8	8.2	8.7	6	23.4	25.1
18.1	7	26.3	8.3	14.1	15.3	25	16.4
21	33	30.4	14.8	15.9	25.5	14.7	21.8
12.9	9.1	17.4	7.6	17.9	10.8	27.5	13.9
28.8	5.4	26.5	6	14.2	15.9	17.9	31.3
21.3	11.4	23	14.7	15.6	28.1	11.1	23.7
23.1	19.3	21.3	13	16.1	19.9	16	23.1
19.7	25	22.7	17	17.3	29.8	17.3	23.6
24.6	4.5	15.5	16.9	19.7	14.5	15.4	32.3
29.1	10.4	18.2	15.4	7.4	16.7	11.6	20.1
20.5	9.1	15.8	18.2	14.5	27.2	14.2	20.9
13.7	4.8	16	18.2	19	22.5	14.2	23.9
16.8	9.2	19.7	17.9	13.3	41.6	18	33.2
13.9	21.4	27	18	17.6	26.1	12.7	36.2
17.2	20.8	8.7	23.7	7	12.3	21.7	26.3
20.6	18.4	22.5	22.4	9.9	21.1	17.1	26.1
14.7	15.8	27.3	13.8	18.5	19	16.8	30.3
14.7	8.3	13.9	19.1	15.7	21.1	11	16.9
9.6	6	26.1	9.7	14.8	17.2	14.5	28.2
16.5	26.1	14.8	10.9	23.2	24.4	19	23.8
15.3	6.9	20.4	5.9	14	10.9	17.1	26
18.6	14.9	17.5	8.3	25.4	11.6	22.1	21.9
20.6	4.2	12.2	7.7	20.1	31.1	18.8	27
15.5	19.9	18.9	7.7	16.5	28.4	11.6	28.8
17.9	13.1	16.7	8.6	24.2	25.5	19.9	27.4
17.1	15	10.5	7.4	19.3	22.6	13.8	31.3
17.6	28	21.8	12.8	16.5	14	16.2	25.5
15.3	19.7	18.4	10.8	13.4	27.7	15.4	27.5
18.4	14.6	19.3	17	22.8	28.8	17.5	26.1
19.4	32	19.6	12.6	28.3	8.1	18.3	24.9
10.4	27.4	22.6	8.4	23.8	9.8	19.5	12.3
14.6	13.8	15.7	11.3	14.3	7.8	16.4	11.8
13	5.4	18.9	6.5	14.8	10.1	19.2	11.4
16.8	18.8	21.1	5.6	28.9	15.2	14.1	28.6
18.5	23.6	24.2	8.6	23	16.5	24	28.9
14.3	28.4	19.9	13.5	21	7.8	17.8	38.8
16.1	10.7	31.6	9.9	12.1	12.8	16.6	19.9
19.7	24.4	22.1	4.7	18.7	26.6	19.7	16.7
19.5	25.7	21.3	3.9	19	24.1	15.7	17.8
14.8	31.9	11.9	7.5	12.2	39.9	13.1	27.9
16.3	23.2	31.8	10.6	25.4	11.4	19.2	24.8
15.3	18.4	23	6.8	22.8	10.2	21.3	12.7
17	7.4	15.1	6.3	25.6	14.6	9.4	12.4
17.9	39.1	16.9	14.8	14.1	25.3	5.7	12.3
35.5	11.4	24.6	10.1	25.4	19.8	14.4	15.5
6.8	18.6	7.5	9.7	18.8	16.9	22.1	13.5
15.9	9.9	25.1	10.4	20.9	18.4	22.4	22.3
19.3	8.3	28.9	11	24.7	13.7	12	13.4
8.1	17.7	18.6	9.9	22.5	32.7	16.8	22.3
21.2	7.7	11.8	9	23.2	14.9	16.8	28.9
22.6	11.4	9.2	10.1	25	21.6	16.1	36.1
26	5.5	22	13.9	23.1	20.6	23	24.3
12.9	21.2	22.1	13	28.8	8.6	22.7	22
20.8	16.8	20.8	7.8	27.2	24.7	19.7	21.5
17.7	22.1	19.1	16.5	21.8	52	15.2	27.7
26.8	35.8	20.6	21.9	15.3	29.3	19.6	19.1
21.5	24.2	23.1	24.4	24.3	20.4	18.1	22.6
22.5	12.9	9.9	22.5	22.7	23.1	19.7	21.5
25.8	27.4	11.9	18.1	24.4	18.8	20.3	24.9
30	28	12.5	18.5	24.7	24.6	18.9	20.9
10.3	12.8	22	23.3	20.2	21.4	18.8	22
23.3	21.8	15.6	19.6	21.3	15.9	18.6	14.8
31.8	29.2	24.2	35.9	21.6	18.8	11.5	19.4
27.3	17.1	22.4	8.5	20.8	13.1	18.3	26.2
26.6	29.9	22.7	12.2	29.3	25.6	18.9	17.1
18.7	18.6	13.5	16.5	22.6	12.8	18.4	14.6
24.7	15.6	12.2	16.7	14.6	22.5	20.4	19.4
19.5	18.4	14.6	17.9	26.3	21.2	17	25.2
19.4	7.8	18	17.6	26	22.7	17.1	24.8
45.1	14.1	25.3	20	23.2	22.1	22.5	23.8
33.5	18.8	17.9	10.8	19.2	19.2	19.5	14.6
19.9	17.3	20.4	16.6	14.8	8.4	22.1	28.1
23.9	9.7	21.4	17.5	22.4	17.5	14.1	17.7
20.5	13.5	23.4	20	23.9	4.9	14.4	22.4
29.7	30.3	15.6	14	24	25.3	19	17.7
27.3	14.6	8.7	15.3	23	14.8	15.9	20.2
34.3	26.8	7.5	27.7	8.7	16.9	23.2	30.6
24	15.3	14.8	17.3	24.2	4.7	21.9	29.5
27.5	7.9	7.4	33.2	25.9	25.8	17.9	36.7
14.8	8.2	10.3	28.8	25	22	15.3	41.1
33.8	5.7	19.1	37.5	23.4	17.5	16.6	31.5
36	16.2	20.1	40.1	26.1	21.3	17.4	26.1
30.6	31.3	15.3	31.2	12	34.1	17.3	28.7
24	18.6	21.8	28.2	20.3	14.2	17.7	28.9
31.1	10.8	8.7	14.3	19.3	18.3	15.2	22.4
23.4	8.1	17.2	20.5	28.3	5.9	15.6	42.6
22.8	14.3	17.2	27.7	29.7	12.7	20.1	13.3
26.9	20.7	8.3	25.1	18.8	9.4	20.5	45.7
10.7	17.9	18.4	24.9	24.3	5.8	34.8	19.3
25.2	16	13.4	18	33	17	26.9	21.4
12.7	5	8.2	22.3	27.7	7.8	26.4	26.8
28.3	16.4	10.1	17.9	27.9	21.7	28.6	32.9
30.4	16.3	18.9	29.7	18.6	17.3	26.4	23.5
34.7	10.4	30.9	14.3	23	27.6	27.9	35.9
35.4	11.9	19.6	28.3	22.4	15.6	32.7	25.7
27.5	7.2	20.3	24.5	24.3	19	19.5	20.1
35.1	10.3	14.8	9.1	29.1	15	24.5	29
28.5	15.5	21.1	18.7	21.6	14.1	24.3	29
26.3	13.5	19	37.3	22.6	13.2	19.7	24.1
28	20.4	19.8	22.4	47.5	26.3	29.2	30.3
20.6	15.2	15.9	29.9	21	13	13.1	31
18.5	15.4	13.2	26.7	23.9	13.2	26.1	15.8
21.4	7.5	22.4	19.6	12.9	12.1	15.4	24.2
25.7	20.1	19.6	25	20.5	20.6	22.4	27.4
27.1	25.8	21.5	20.3	22.3	21.7	27.1	21.9
15	23.1	14.8	27.4	16.9	11.7	25.7	30.4
16.8	30.3	21.6	22.3	30.1	11.1	27.5	28.1
10.9	33.1	17.9	29.7	30.1	20.8	21.4	16.3
41.4	8.4	16.3	37.8	22.9	31.9	22.5	29.8
28.9	3.6	16.5	37	19.1	13.5	31.5	30.6
34.4	15.1	24.6	23.6	32.8	12.4	25.2	25.1
27.8	10	15.5	19.2	19.8	12.3	31.1	14.3
26.3	23.3	15.3	28.5	18.8	19.8	19.7	11.2
20.9	15.2	20.1	36	26.8	28.9	8.9	15.1
25.8	19.3	26.5	21	21.1	25.5	13.1	15.5
20.9	8.3	22.8	19.2	28.8	29.1	11.6	17.3
17.6	9.6	17.2	23	27.5	23.8	15.8	22.7
25.9	16.4	16.9	19.1	26.4	25.7	31.8	23.7
21.9	6.2	11.8	33.8	20.9	25.4	13.8	13.9
14.1	10.3	24.9	21.6	13.2	23.4	14.7	26.3
12.9	7.7	21.8	23.1	18.7	27.3	17.3	28.5
36.5	13.5	21.8	19.9	22.2	13	23.7	16.1
16.9	36.9	15.4	22.7	23.3	10.1	20.8	18.7
29.1	16.2	17.6	21.5	28.5	10.9	29.1	23.3
30.6	14.5	27.6	28.2	23.5	13.8	16	22.9
30.5	5.3	17.5	29.5	28.1	18.9	12.8	21.8
27.3	20.9	22.3	39.6	19.5	15.4	19.7	18.3
29.4	17	23.6	21.7	26.2	19.9	13.9	19.8
27	10.4	26.1	26.9	28.1	16	22.5	20.6
27.6	11.9	19	22.7	22.2	28	23.2	26.1
29.4	12	18	22	8.4	15.5	18.7	22.3
21.4	15.5	24.1	33.2	9.6	20	14.8	25.8
25.2	11	18.2	29.3	13.3	25.2	13.5	25.7
25.8	23.4	27.5	46.4	10.5	25	15.5	23.9
15.2	17.7	23.2	38.2	12.7	19.7	19	14.4
21.9	29.6	29.1	26.2	13.1	19.4	17.6	27.6
19	21	37.8	29.9	12.7	20.6	21.2	23.5
24.2	23.5	24.8	22.7	15.2	27.5	20.3	25.2
32	24.7	17.5	30.8	17.5	26.7	13.6	25.3
25.1	19.7	16.8	24.1	15.3	35.4		27
25.9		21.7	32	17.4
27.1				14.6
22.23	41.755	16.532	41.611	13.7	34.937	29.114	26.455
17.761	13.647	35.468	32.357	12.9	22.281	30.551	44.207
23.894	24.721	34.027	41.513	11.4	23.11	19.97	20.268
25.857	14.134	40.178	53.101	20	31.334	33.687	24.981
20.918	11.214	19.621	21.582	20.2	28.378	29.016	29.07
31.012	6.785	28.523	20.773	15.4	31.174	33.297	12.235
22.383	28.861	43.945	32.846	28.7	22.83	53.944	18.376
33.128	9.295	49.331	40.149	20.6	24.915	51.13	27.663
29.597	9.319	24.967	24.6	27.6	34.997	33.418	30.708
27.068	27.98	29.148	34.312	19.1	13.033	31.206	22.534
26.233	23.133	31.871	38.142	24.6	17.274	43.785	29.347
24.804	18.341	27.001	25.249	32.7	23.193	38.067	22.065
20.497	9.804	30.44	31.71	25.4	17.964	51.656	48.053
21.084	18.368	30.134	30.067	23.9	31.753	14.452	10.871
23.074	25.952	32.978	24.706	26.8	20.173	35.717	22.468
24.186	9.205	30.401	27.108	16.1	26.4	43.4	27.46
31.139	14.785	23.289	33.511	29.6	8.469	27.706	32.291
25.724	24.324	19.145	31.282	27.1	27.614	61.038	22.036
25.154	26.001	31.766	36.632	21.9	29.587	29.371	25.678
31.251	22.187	21.145	23.845	22.8	25.355	15.644	34.027
31.755	9.963	29.826	34.104	22	23.905	13.835	46.821
24.036	44.25	25.294	30.481	31.5	20.66	29.365	29.969
29.929	18.926	26.446	43.797	26.2	22.349	46.475	13.409
15.288	7.101	55.769	26.157	25.9	19.401	22.605	36.995
20.302	8.724	50.525	38.506	28.7	27.041	36.603	28.741
25.179	33.821	24.14	36.861	29.3	11.352	14.551	28.514
34.335	15.192	18.874	35.316	26.9	20.039	39.97	29.652
27.265	6.804	27.474	32.165	22.7	21.119	69.004	24.251
27.846	19.139	23.589	33.17	33.1	28.615	39.924	26.245
27.212	12.784	31.882	29.057	22.3	25.151	31.29	29.284
23.1	10.15	23.321	28.112	24.4	22.131	33.847	24.218
18.251	17.544	24.001	48.046	22.9	13.14	45.874	29.559
29.927	7.451	26.922	37.332	31.1	38.066	41.353	35.554
23.005	17.283	17.535	35.823	20.6	32.188	22.436	29.777
31.935	19.831	20.532	45.134	23.6	29.775	20.001	29.163
24.694	13.829	26.598	47.468	28.3	18.197	21.511	20.701
26.17	22.932	31.503	35.807	16.5	34.503	14.96	27.186
28.668	26.387	34.928	24.899	31.1	27.451	32.171	27.904
16.296	14.569	25.16	27.212	20.7	18.941	44.115	26.363
36.261	29.42	32.309	32.314	15.2	28.235	44.106	32.849
34.109	14.532	28.858	38.611	22.2	37.206	29.407	35.793
29.245	36.683	36.675	33.905	16.9	15.218	27.694	48.118
32.667	19.785	40.084	54.392	13.9	16.944	39.603	31.269
26.105	23.861	20.58	45.271	16.2	22.468	27.267	36.535
27.612	29.856	10.777	35.773	18.1	21.44	33.875	34.502
15.261	11.088	23.192	46.706	17.9	44.425	40.34	22.175
14.225	23.026	24.816	48.596	20.5	32.924	23.078	46.102
13.857	36.004	31.476	30.246	34.1	20.885	42.664	26.024
32.288	22.21	20.52	30.136	24.9	22.167	27.631	19.56
37.497	38.669	29.124	29.695	5.4	40.192	21.254	14.734
45.012	26.887	26.775	35.334	13.8	25.321	35.272	28.781
28.053	32.601	31.022	43.714	12.9	26.42	38.407	29.037
26.231	12.497	34.84	43.956	29.3	18.592	42.764	27.129
31.014	27.184	23.208	43.424	15.3	23.55	26.02	30.916
36.703	21.476	20.072	41.305	19.9	24.311	17.29	24.139
27.53	13.396	18.662	47.285	10.7	21.027	25.277	25.936
28.587	17.286	29.408	49.298	18.3	19.709	25.814	31.1
33.641	14.522	20.771	38.937	13.9	29.527	27.601	18.693
21.562	26.623	24.614	56.69	18.3	25.649	21.677	11.846
26.235	18.414	24.423	27.855	15.9	28.757	28.446	20.971
22.115	19.587	25.019	36.527	25.7	30.953	54.926	14.149
28.639	26.222	22.466	49.943	21.4	22.442	25.015	7.607
27.717	28.976	17.563	31.176	22.9	30.986	27.312	30.316
31.506	20.179	19.832	33.963	19.9	37.042	27.548	33.905
30.882	16.172	27.967	69.171	19.4	28.663	24.844	30.111
33.63	21.368	29.798	40.858	18.9	23.973	48.865	31.918
46.165	12.322	27.345	37.708	18.5	14.103	27.187	40.376
34.732	20.971	29.889	34.471	23.9	28.655	22.184	30.013
22.705	23.175	22.699	51.461	17.4	30.101	17.525	21.048
27.26	12.887	21.479	38.928	20.5	22.919	34.334	13.027
19.67	39.318	24.165	46.175	25.8	16.942	31.528	49.952
18.595	36.79	17.393	38.528	20.2	25.384	14.009	25.712
28.551	16.482	27.159	36.177	23.4	30.442	47.384	31.104
28.479	8.391	25.84	43.138	22	34.114	13.303	30.721
18.192	16.309	31.629	22.377	19.6	25.163	18.731	29.337
20.109	35.22	32.775	41.305	21.4	26.75	41.727	23.698
14.686	24.751	36.661	18.698	16.7	20.02	16.768	25.977
16.475	16.668	29.09	18.138	24.5	37.86	43.626	30.244
21.072	31.893	40.686	45.66	14.4	18.569	32.096	38.319
	14.24	43.322	44.11	18.4	37.676	36.222	29.199
	32.595	38.8	33.376	20	29.25	30.912	19.559
	14.631	44.564	40.406	20.6	31.761	23.69	27.5
	33.173	33.025	35.739	20.5	32.619	30.475	24.211
	16.296	36.51	16.293	24.8	19.571	26.919	24.635
	32.773	22.916	20.901	19	24.624	22.029	21.578
	11.625	26.418	15.313	19.1	24.601	23.029	24.191
	10.894	25.428	27.404	22.9	30.944	33.644	13.845
	19.116	26.738	16.197	19.4	17.678	56.915	15.42
	14.146	34.525	14.593	29.4	27.252	33.542	21.398
	9.425	23.362	23.297	22.2	18.425	35.325	38.044
	23.897	22.398	17.107	21.9	20.525	57.395	34.547
	27.328	38.378	23.034	27.7	29.997	37.965	26.907
	16.259	21.825	26.373	16.4	32.192	47.824	29.391
	12.933	21.723	25.905	22.9	24.104	35.454	26.66
	15.096	45.039	17.017	26.7	30.452	33.639	40.947
	36.021	48.425	24.474	18.8	34.637	29.887	32.762
	44.099	26.566	24.697	16.5	33.971	37.177	32.878
	9.508	21.852	24.225	24.5	19.546	28.971	21.291
	17.173	20.317	26.144	17.6	22.909	36.552	32.449
	12.894	15.995	21.264	33.6	29.37	23.525	32.483
	24.046	12.943	33.023	26	27.272	28.206	30.521
	16.293	33.218	37.489	23.9	42.54	44.543	23.657
	18.38	29.654	25.443	33.9	19.232	12.132	30.593
	26.945	42.296	31.346	39.3	19.116	34.316	37.226
	14.811	29.423	33.229	22.2	26.163	42.407	27.072
	11.867	28.849	26.72	24.9	24.841	20.024	46.918
	19.982	17.319	28.857	34.5	30.043	29.803	38.637
	21.258	19.53	26.007	25.8	37.769	32.262	33.922
	15.628	31.465	28.402	38.5	20.859	14.885	27.284
	8.405	22.639	49.566	28.6	25.107	24.56	28.93
	26.632	24.226	28.933	22	35.694	38.627	22.175
	17.592	27.464	44.704	23.5	19.018	18.922	25.119
	27.547	26.088	30.314	25.5	15.969	30.473	18.974
	31.213	31.301	31.063	29.5	31.36	21.163	28.39
	25.194	17.932	31.2	38.3	18.263	10.852	24.738
	15.303	29.798	29.715	20.5	43.106	19.741	18.379
	22.578	23.527	55.286	23.3	34.892	25.049	24.236
	10.533	20.435	30.194	24.6	34.499	39.806	32.299
	15.801	31.759	28.463	29	23.094	19.217	20.94
	17.573	32.908	31.328	24.2	36.458	29.658	19.879
	24.545	25.484	33.655	34	23.639	33.004	34.242
	28.351	22.996	39.954	22.7	36.463	26.469	41.497
	22.074	22.8	48.183	22.5	25.051	26.693	37.823
	31.365	34.363	26.245	21.9	18.768	35.531	37.507
	30.106	22.722	28.644	18.7	22.666	33.358	27.857
	20.248	32.129	57.614	21.1	26.783	30.861	34.182
	13.558	24.779	22.028	18.3	41.036	21.941	27.62
	32.366	36.905	16.608	30.4	29.01	32.22	21.598
	13.845	5.447	22.159	28.3	45.191	26.543	47.048
	41.041	13.756	25.85	21.7	29.608	29.438	34.647
	14.396	15.174	12.047	46.4	23.572	53.922	26.179
	48.96	15.722	22.48	24.4	33.781	56.189	36.855
	18.559	27.068	18.067	29.9	37.237	30.917	27.114
	27.859	25.471	28.963	30.4	20.601	35.882
	12.133	22.324	24.404	26.8	38.744	20.075
	28.978	24.976	26.25	27.1	20.169	37.555
	13.631	25.236	25.609	20.1	23.89	24.841
	14.261	28.3	31.082	20.4	24.091	40.213
	28.337	29.793	30.261	28.4	17.078	15.551
	19.94	34.325	22.58	21	17.223	28.209
	17.628	22.85	33.966	23.2	14.964	28.157
	6.253	29.092	49.889	25.8	18.366	29.959
	26.012	19.431	25.108	27.6	24.118	28.912
	20.029	35.126	26.436	32	18.993	16.125
	26.019	27.955	25.359	23.2	29.548	30.489
	3.059	21.93	29.644	15	21.819	31.008
	12.767	22.056	51.487	21.1	27.503	31.321
	34.568	22.188	25.897	8.5	22.521	23.639
	13.297	26.909	33.666	56.5	30.164	43.098
	15.928	23.503	37.522	21.2	22.562	40.899
	10.761	14.769	39.549	33.5	30.496	28.677
	20.019	18.558	33.515	44.7	15.718	19.372
	4.256	19.559	39.797	18.3		40.807
	20.164	41.191	30.794	19.5		53.369
	12.218	5.999				32.375
		23.419

## Sheet: Supp. Fig 11c
CE - NT	CE + NT	CE - TRP	CE + TRP	CE - NAC	CE + NAC	CE - NOXi	CE + NOXi			CE - NT	CE + NT	CE - TRP	CE + TRP	CE - NAC	CE + NAC	CE - NOXi	CE + NOXi
29.3	16.4	14.7	15.8	21.3	13	18.5	22.6			323	417	318	391	392	405	332	294
38.6	25.5	17.1	11	21.3	13.6	17.4	18
32	9.1	14.8	12.8	26.4	14.7	15	20			No of experiments: 3
24.5	17.9	22.3	14.2	24.8	9.2	23.5	13.9
23.2	24.9	24.1	11.8	35	15.2	22	23.8
24.5	10.1	19.7	23.8	34.3	6	17.6	13.8
26.8	17.3	14.9	29.8	18.8	16	18.5	17.8
31.2	21	20.8	11.8	26.4	7.8	20.4	15.5
40.4	11.8	21.5	17.1	24.8	14.5	12.7	14.4
29.1	6	33	16.3	31.9	13.9	17.5	23.9
24.9	7.3	12.4	15.1	20.8	14.8	15.2	11.2
41.2	6.2	21.7	10.8	32	11.6	14.8	26
16.4	13.2	16	35.1	23.1	17.8	13.3	17
38	5.3	22.7	24.7	23.6	16.7	17.5	14.8
35.4	8.3	24.1	32	25.3	16.5	7.7	15.4
47.3	10.4	27	28	26.2	10.5	16.7	15.9
30.6	10	20.6	36.2	43	14.6	31.8	18.5
36.6	14.8	22.4	16.2	37.5	11.5	17.7	23.9
39.3	9.2	8.9	41.7	29.3	11.4	17.8	26.3
38.6	26	31.8	31	28.7	12.3	33.2	20.8
36.9	27.1	21.8	38.9	31.2	27.4	18.1	18.7
27.3	11.1	31.3	34.3	28.5	17.9	28.2	21.3
27.6	13	35.8	30.7	25.6	23.8	22.8	23.5
22.6	14.3	24.6	32.9	24.3	23.5	13.1	18.1
19.7	15.2	24	28.7	30.4	22.7	22.7	24.9
24.7	12.8	23.4	34.9	40.5	17.8	32.2	14.8
51.9	13.8	31.6	27.6	19.3	24.7	18.4	17.8
26.3	15.8	15.3	35.1	13.8	17.8	23	11.9
37.5	7.3	26.7	29.8	31.8	22.8	25.2	18.2
40.3	23.3	22.6	16	29.4	27.9	23.7	18.9
6	28	25.1	22.7	45.3	25.9	8.7	20.1
33.2	10.4	22.3	11.6	38.5	27.7	22.4	20.7
23.8	18.2	29.5	12.8	30.5	27.4	18.6	20
12.1	12.3	32.1	18.5	31.4	27.5	19.1	31.6
20.7	7.2	18.4	14.7	36.3	4.7	21	15.6
30.2	23.6	19.2	18.2	38.1	27.9	31.7	20.8
34	7.5	21.1	21.3	37.5	26.7	22.2	12
22.2	12.1	21.6	12.8	27.2	25.3	17.9	18.9
19.4	18.3	9	18.9	25.2	16.3	22	20.8
26.4	31.3	17.2	32	28.3	9.4	29.8	18.2
38.5	19.5	22.1	21	29.6	10.7	13.9	19.8
26.2	31	14.5	29.1	31.1	12.2	22.1	22.1
17.3	36.1	15	30.7	32.4	7.8	29.2	20.7
37	35	13.7	30.2	29.6	6.1	19.8	23.5
21.1	22.9	14.3	36.3	34.9	14.4	14.3	19
16.5	19.7	12	36.7	29.9	9.8	10.3	19.8
16.1	16.9	5.9	18.4	34.5	12.6	20.4	19.2
23.3	21.7	20.6	11.5	42.1	9.5	20.3	20.9
18.9	20.8	11.4	11.4	25.2	17.3	23.3	18.9
35.1	19.1	13.4	20.1	30.4	13.3	23.2	18.4
15.2	18	15.2	14.8	26.7	9.7	24.1	17.2
27.7	21.4	13.4	13.4	33.2	11.2	20.3	20.2
22.9	19.5	23.9	9.8	22.2	10.5	23.9	18.7
51.8	24.3	18.8	33.7	27.5	11.5	26.6	20
34.7	10.1	23	34	30.4	12.4	27.8	8.8
24.8	16.8	20.2	10.2	25.8	14	13	13.8
22.2	17.6	18.1	15.7	24.7	16	22.6	17.4
22.3	19	7.7	12.8	35.5	16.2	16.7	19.4
27.1	21.2	9	16.6	24.1	10.7	25.1	19.9
28.1	13.9	32.7	5.3	20.6	9.4	21.1	18.4
28	22.7	26.2	14.2	16.5	9.2	26.2	14.3
14	13.5	18.4	14.3	30.5	9.7	26.8	20.2
30.3	12.4	35.7	14	24.4	9.7	25.4	16.9
19.7	23.3	36.1	10.7	36.7	12.3	23.2	19.6
22.6	25	34.6	27.5	29.4	14.9	14.4	21.7
22.6	12.7	25.6	14.1	33.6	15	18.4	18.3
21.4	12.2	25.3	17.8	17.8	14.2	22.6	17.8
24.2	12.9	37.7	31.5	25.4	13.5	23.9	13.5
16.2	17.6	29.2	18.5	32.7	18.7	19.1	15.8
21.5	27.6	28.5	30.7	26.5	22.6	23.5	17.2
18	12.2	26.2	28.3	23.9	19.2	21.5	19.4
15.9	23.2	15.1	12.2	12.2	38.7	23.5	15.7
13.7	29.2	24.4	24.2	26.3	26.9	21.2	26.8
18.3	11.9	31.2	18	19.2	26.2	22.3	22.5
17.5	15.1	18.6	8.5	26.4	25.4	22.4	17.4
10	19.4	14.3	16.2	21.7	22.8	26.8	20.7
15.2	12.2	26.9	10.2	24.4	19.2	21.6	18.3
10.5	18.5	23.1	12.6	28.1	13.2	23.8	11.4
28.2	12.1	20.3	11.9	29.3	14.4	23.1	18.4
26.5	22.3	25.2	30.9	20.7	14.6	23.5	22.6
17.7	18.6	26.7	16.2	22.1	15.7	44.6	21.9
22.2	23.5	24.4	13.8	20.7	28.5	22.9	16.2
33	14.2	25.5	41.3	32.6	21.9	20.6	16.6
23.6	8.7	25.6	15.3	21.2	17.8	17.3	18.6
29.9	9	23.4	18.8	19.8	24.7	27.2	14.8
32	23	27	16.6	24.5	16.5	22.4	20.8
34.6	18.5	23.8	17.8	17.8	8	23.8	20.9
28.3	24.6	33	18.8	22.1	14.5	8.6	20.8
24.8	25.5	22	17.5	26.8	12.7	21	14.3
26.2	20.3	18.1	18.3	28.7	14.5	18.2	13.2
30.8	19.3	17.6	19.4	29.5	11.2	16.6	5
27.6	16.3	10.5	21.9	21.4	21.5	23.8	13.9
27.9	10.9	28.4	13.3	29.4	25.8	20.7	15.6
61.2	22	21.2	14.7	44.6	25.4	24.9	7.9
37.7	12.8	18.4	32.5	26	13.6	22.6	21.5
40.6	6.3	27.3	21.1	25.5	8.4	32.6	8.1
34.7	14.2	37.7	26.2	36.8	10.6	22.4	20.1
29.7	16	11.1	34.5	29.6	14.1	24.1	11.2
25.8	13.4	17.8	26.5	45.8	12.3	21.5	17
21.4	23.7	10.4	17.4	29.8	10.2	24.9	16.5
22.5	8.6	29.6	13.2	38.1	12.3	20.1	22.5
32.7	13.2	21.6	11.9	31.9	17.8	21.2	12.2
33.6	10.6	12.9	13.7	39.2	8.2	30	25.3
25.9	6.6	25.3	46.5	27.9	13.9	23.1	7.1
54.4	14.5	23.2	6.1	27.8	16.9	23.1	19.2
22.5	10.6	16.8	25.8	36.1	14	25.8	6.2
57.2	9.7	19.8	20	25.3	24.5	29.4	6.8
32.2	18.9	16.7	21.6	26.2	18.3	15.9	35.5
24.6	19.7	27.9	20.5	32.1	21	24	8.1
37.6	13.8	17.2	17.3	20.2	14.8	26	16.4
30.5	13.6	16.2	24.1	23.6	15.8	25.2	11.2
33.2	2.9	10	25.6	29.4	13.6	24.2	14.1
20.5	8.3	13.3	20.8	24.3	11.2	23.5	17.5
19.6	21.9	9	26.8	14.9	15.5	20.8	20.3
28.1	13.4	13.2	22.5	24.6	22	33.1	17.4
24.4	18.5	16.5	24.6	29	13.8	19.4	20.5
31.1	23	13.5	25.9	22.1	20.3	16.4	15.4
34.4	9.2	16.6	24.2	22.9	22.6	22.8	20.5
32.2	11.6	13.4	21.2	27.5	21.1	44.3	22.1
35.6	4.3	18.1	23.8	33.4	18	30.3	8.5
34.6	10	6.2	23.3	44.1	23.5	27.8	7.3
56.3	7.4	22.8	8.9	27.9	17	21.7	20.3
46.8	6.2	14.8	15.6	28.8	7.4	26.5	22.8
68.3	11.6	11.7	22.2	28.4	29.6	19.1	20.2
16.6	29.6	12.6	19.6	21	7	26	16.2
34.4	20.5	12	15.4	16.4	25.9	31.4	17.4
28.6	12.2	16.9	18.3	23.7	15.4	35.5	19.1
43.8	10.9	7.3	22.2	27.7	15.4	19.1	10.3
34.8	23.3	22.9	13.9	27.3	10.5	27.8	5.8
33.1	11.2	11.5	21.9	33.7	18.8	35.9	13
35.5	13.4	12	23	33.3	28.1	45.3	8.8
27.1	31.8	19	20.7	25.9	29.2	27.1	12
29.3	26.2	12.9	18.9	24.9	30.2	20.5	17.6
40.7	12.6	22.6	36.7	17.3	11	23	13.7
30.1	15.3	22.5	21	29.3	28.4	26.5	11.7
39.1	17.6	13.1	14.4	26.2	14.5	25.9	26.9
20	17.5	23.8	22.7	24.1	13.1	29.2	24.3
26.2	29.3	22.1	19.9	33.6	26.4	30.1	18.6
23.2	19.3	23.4	23.9	23.4	25	19.7	11.9
34.6	17.7	32.3	14.6	29.9	26.5	25.7	10.8
34.5	19.1	31.9	20.7	21.7	22.2	22.4	27.4
29.4	25.9	27.3	24.3	27.2	6.8	24.1	11.6
33.8	20	32.6	28.4	27.6	22.5	29.9	8.7
52.2	37.7	26.3	24.9	18	34.5	27.4	8
48.4	16.9	22.7	14.5	24.3	27.2	23.2	12.7
53.2	6.3	23.6	25.4	23.4	18.2	49.7	12.1
37.3	3.7	19.8	19.5	28.9	16	29.5	14.6
44.5	7.8	21.8	21.2	31.8	11.5	42.6	11.1
23.5	10.5	23.6	18.4	20.6	25	23.4	9.4
42.4	12	11.6	20.7	38.7	30.3	15.1	14.5
58.7	12.5	19	23.2	27.1	39.2	17.1	8.1
40.3	18.9		33.2	12.5	47.7		8.7
25	14.4		13.7	20.1	39.8		19.4
59.6	14		25.2	21.6	25.2		18.6
50.8	8.3		11.8	21.5	20.7
	13		22.2	11.5	23.1
	14		22.3	22.6
	13.3			18.8
	9.7			30
	6.5			29.3
				31.1
				13.9
				26.5
				27.2
				13.6
				9.5
				18.5
12.5	21.4	8.6	8.5	30.5	4.3	42.2	22.6
20.7	3.6	10.6	5.6	10.7	3.4	52.1	5.5
10.6	3.3	11.1	18.1	12.5	1.5	40	14.1
9.7	8.6	21.1	14.6	8.5	5	43.3	13.4
12.4	5.4	12.7	9.8	22	5.2	37.5	12.8
6.5	8.1	7.5	8.7	15.2	7.3	28.2	15.3
15.4	6.8	17.9	8.3	4.8	2.6	30.2	5.1
18.9	9.3	14.3	25.2	14.6	4.6	30	7.3
23.5	9.7	21.2	12.7	18.3	7.1	24.1	6.9
8.6	7.6	9.3	18.4	22.8	4.6	31.1	10.1
14.7	14.2	13.9	12.7	5.8	4.4	28.3	11.5
9.9	4.8	17.8	26.1	14.5	5.7	9.7	4.5
6.3	7.8	20	20.6	14.3	3.3	22.6	9.1
12	11.7	16.2	18.9	9.7	1.9	36	6.5
12.9	12.3	19	7.7	11.3	5.5	12.9	16
	4.9	10.1	9.9	10.7	3.7	25.7	5
	12.3		22.2	9.3	7.5	16.2	5.8
	13		16.7	6.9	6.8	16.2	5.4
	2.6		26.9	6.4	4.9	29	23.1
	6		19.9	10.5	5.8	27.9	18.7
	6.3		20.1	7.8	10.4	44	17.8
	6.7		14.5	7.7	6.1	32.1	4.3
	12.8		16.7	17.8	4.1	26.5	16.1
	7.2		22.1	11.3	3.4	9.7	12.9
	6.3		12	18.9	6.9	22.9	10.1
	5.9		12.9	6.2	9.7	55.1	4.4
	12.2		10.8	10.8	7.2	48.4	15.6
	6.2		14.8	24.7	5.3		12.2
	6.9		30.4	11.6	6.3		9.6
	8.9		9.8	11.1	5.9		6.7
	8.6		5.6	14.3	3.5		4.3
	11.5		18.8	11.3	7		13
	15		20	6.9	6.8		20.5
	8.5		13.2	6.8	3.9
	14.4		7.2	8	3.7
	6.1		21.9	11.8	6.3
	12.1		10.4	19.9	2.6
	8.5		17.3	13.1	3.7
	10.5		15.6	5.5	6
	4.7		10.5	28.4	9
	7.8		7.4	16.2	3.2
	7.6		19	11.4	4.4
	4.3		37.2	6.3	7.2
	15.3		38	11.2	4.2
	12.5		15.6	20.8	4.5
	15.6		15.7	26.3	2.9
	10.2		9.4	6.5	6.6
	4.5		25.5	6.7	5.5
	17.8		30.4	11.8	5.3
	14.6		12.8	9.7	6.2
	6.3		19	9.7	3.4
	10.5		13	13	4.4
	8		9.7	9.8	3.5
	11.4		11.9	5.6	4.8
	12.8		10	13.8	3
	16.4		15	8.2	5.7
	10.2		15.2	13.7	6
	7.8		11	18.6	6.6
	4.7		11.7	15.6	4.7
	25.9		14.1	11.3	3.2
	10.6		17.3	16.3	4.7
	6.3		17.9	18.7	3.4
	9.4		18.1	10.6	4.7
	10		28.1	17.2	3.9
	6.1		34.3	15.4	2.5
	4.9		37.1	15.3	4
	8.7		38.7	10.1	2.3
	11.6		45.5	6	3.1
	10.3		37.3	12.3	8.3
	11.2		24.6	6.2	3.7
	10.5		30.4	8.3	3.1
	11.8		29.9	6.3	5.5
	11.3		42.6	8	8.3
	10.3		36.9		7.7
	9		27.6		9.3
	12.4		28.8		6.9
	8.5		38.9		11
	6		32.5		8.2
	11.9		39.6		14.3
	9.2		10.1		6
	11				12.5
	12.6				10.9
	13.8				7.5
	15.2				8.3
	3.9				8.4
	18.8				4.2
	20.8				6.7
	15.8				7.9
	6				5.6
	25.5				6.2
	10.6				17.5
	6.5				4.6
	15.4				13.7
	20.6				9.5
	9.2				13.1
	6.9
	11.9
	9.2
	22.7
	15.7
	5.1
	16.7
	13
	11.6
17.9	58.5	29.713	38.4	73.6	18.5	38.052	39.723
12.1	21.4	48.716	47.3	25.1	17.6	29.143	41.015
14.4	13.4	23.904	42	34.5	3.5	11.326	35.074
12	24.1	20.199	38.8	37.9	28.6	29.374	38.87
13.4	7.5	29.003	29.7	13.9	32.1	14.475	33.493
19.3	7.3	51.224	43.3	11.4	14.1	19.677	35.543
28.5	39.1	25.871	35.7	8.6	15.1	35.564	54.99
18	19.8	55.135	36.1	30.8	6.1	24.694	37.877
19.1	13.4	47.941	12.9	40.9	33.8	29.278	35.771
15.1	23.8	53.121	31.8	30.3	7.5	15.744	29.061
8.4	14.3	33.727	37	14.2	16.1	19.263	32.236
26.8	20.7	39.216	36.5	25.6	18.1	35.047	33.905
22.8	16.4	34.62	17.7	38.7	36.1	33.187	29.143
23.3	14.1	34.277	37.5	38.5	25.8	15.722	31.889
23.2	18.3	30.32	39.2	30.3	27.8	16.652	28.397
22.1	7.8	31.83	26.5	41.9	15	19.991	47.615
9.2	10.2	29.287	27.4	24.2	12	20.654	39.871
18.6	33.5	27.629	31.8	24.1	19.8	17.606	23.941
16.3	27.3	40.374	32.3	18.8	20	28.081	17.976
9.4	16.6	41.302	35.3	22.1	18.2	30.541	38.22
20.3	31.1	42.389	21.6	17.6	16.6	26.097	39.628
26.5	17	45.113	17.9	20.6	36.1	16.207	33.877
21.2	16.4	22.753	24	24.2	25	17.641	24.856
20.2	28.7	54.369	27.3	21.2	31.5	26.871	51.901
18.4	32.6	31.177	46.1	25.4	23.5	30.496	37.782
18	16.2	19.866	57.7	22.7	18.8	12.164	35.084
10.4	19.6	27.712	24.5	23.5	31.6	23.684	41.329
23.1	14.7	39.211	22.7	17.2	30.4	21.98	22.044
37.4	21.1	49.924	13.2	10.6	14.4	45.719	35.24
42.5	21.7	47.484	21.6	26.5	25.9	33.059	38.612
39.8	18.5	36.632	24	20.9	13.9	34.654	37.703
23.6	15.9	44.078	25.4	18.2	20.8	52.173	26.827
24.1	11.5	28.813	29.5	12.3	24.8	26.21	12.421
34.8	10.2	31.425	15.1	17.5	31.1	47.646	33.642
27.5	17.9	23.045	41.3	25.3	29.8	43.741	39.162
30.8	23.3	30.928	13.9	17.8	25.9	17.623	30.198
28	19.2	9.238	22.4	17.8	26.4	40.625	59.778
26.3	20.8	26.408	51.3	21	51	21.522	48.574
20.8	8.2	24.347	37	18.8	18.3	28.719	35.364
19.3	14.6	31.466	46.4	11.9	43.8	26.696	37.289
20.4	19.1	31.363	17.9	25.5	29.3	39.414	18.974
28.2	7.7	26.589	28.9	23.5	17.5	26.634	34.477
34.3	35.6	37.902	19.2	19	18.3	18.137	37.148
21.6	14.2	44.102	31.4	22	14.5	20.403	37.805
31.3	17.6	29.566	51.1	10.7	27.6	30.725	37.08
20.4	10.4	36.542	52.5	15.7	19.2	28.289	36.18
19.9	5.9	38.077	34.1	20.2	24.5	28.759	39.633
21.2	7.4	32.268	34.7	23.5	8.6	40.107	17.514
20	11.5	39.45	28.3	9.4	10.4	32.885	21.742
23.6	11.5	20.903	33.8	15.9	17.1	25.781	35.761
43	14.5	27.43	27.5	18.9	24.4	45.572	22.261
24.5	18.1	48.123	43.3	6.7	17.1	30.54	40.14
31.5	11.9	39.115	21.1	24.5	19.5	29.929	29.101
20.7	13.2	40.193	50	36.8	7.2	39.532	51.023
20.5	15.8	41.111	43	27	17.4	45.057	39.29
21.8	8.5	39.201	33.7	38.7	22.1	28.932	24.992
23.4	15.8	25.949	28.3	34.3	20.9	27.404	24.969
40.5	4.7	43.728	32.5	44.3	21.9	29.31	42.356
38	9.3	21.556	39.7	21.6	10.4	28.401	26.415
31.1	5.4	33.653	29.2	20.5	10.2	34.187	18.931
36.6	7.4	22.184	22.6	30.9	17.9	20.878	28.492
33.6	10	25.093	17.7	32.7	14.4	41.883	37.689
20.6	13.6	32.913	25.8	26.2	15.4	37.42	24.349
25.6	4.3	34.851	19	26.2	8.9	37.289	32.636
25.1	15.4	42.436	25.5	22.9	9.9	30.569	39.894
28.7	7	45.005	26.4	12.6	22.7	43.443	29.21
20.3	17.4	46.545	24.8	15.4	16.1	39.539	40.176
27.3	16	35.241	29.5	24.3	28.6	43.6	40.947
27.3	17.4	44.496	20.6	14.6	24.6	29.247	29.63
23.4	8	42.825	20.2	25.9	36.4	33.966	30.841
30.8	10.7	24.901	23.5	30.6	35.9	41.679	32.613
22.4	9.9	25.315	30.5	26	17.7	18.212	27.194
26	15.9	20.23	19.4	29.9	16.3	35.201	31.919
30.7	15.7	22.337	20.2	27	23.7	14.793	28.475
24	10	22.501	11.8	35.1	19.4	35.208	24.726
39.4	11.5	27.063	25.2	23.5	19.9	30.605	35.99
41	16	39.862	18.8	43.6	22.5	37.253	53.244
35	20.2	32.247	12.7	23.8	21.3	26.519	37.26
21.2	15.7	22.301	54.3	20.2	18	39.69	41.51
30.6	19.1	17.261	18.1	17.5	19.6	44.327	29.973
42.8	13.4	18.455	23.8	20.5	18.6	44.45	38.142
20.3	12.2	24.442	19.3	19.8	7.2	35.213	29.269
21	10.2	23.242	12.9	23	18.5	45.351	26.609
33.6	13.9	17.875	19.8	25.4	22.8	46.2	18.528
31.4	16.1	19.284	17.6	24.5	26.3	38.55	17.41
28.7	14.7	23.093	13.6	30.9	23.5	46.681	33.58
35	16.2	19.161	19.8	30.7	27.7	68.804	26.399
27.7	17.8	19.678	19.6	28.6	16.9	37.007	19.676
20	23.7	18.192	15.2	18.2	29	24.449	24.443
15.4	17.9	23.91	10.7	22.1	24.8	33.981	22.298
29.9	16	22.614	14.7	30	6.3	25.769	19.3
20.4	25.5	20.634	22.4	22.2	12.8	59.511	17.776
49.4	24.7	13.52	11.1	23.6	19.4	29.311	26.863
40.4	35.3	14.736	25.7	32.4	27.5	28.611	35.145
40.6	23.7	17.577	14.9	28.4	20.1	43.517	22.566
24.1	20.6	27.154	9.7	28.9	30.5	62.157	25.977
35.7	19.5	26.889	20.8	19.8	34.2	48.449	18.691
30.6	13.8	18.772	21.3	38.8	28.2	47.756	16.922
47.1	19.8	25.786	23.9	17.6	19.3	16.101	12.275
30.4	17.7	19.719	33.1	28.2	19.1	56.259	14.673
21.4	27.9	18.541	13.8	50.5	16.2	31.205	18.637
30	12.4	17.675	15.4	31.5	20.4	28.359	24.853
39.4	13	13.443	24.1	48.5	12.7	67.531	19.719
28.9	10.1	22.933	15.7	30.6	19.1	24.688	29.235
29.7	15	22.62	19	13.5	23.7	46.332	27.088
54.5	15	17.801	27.5	32.1	20.5	35.678	24.121
30.2	10	24.245	22	63.2	9.2	26.49	12.814
20	27.3	26.297	37.2	48.2	29.3	33.134
36.7	12.6	17.983	39.4	23	46.9	38.9
43.3	5.6	22.035	46	15.3	13.1	33.632
51.5	27	14.664	16	26.7	20.5	26.117
42.3	17.6	20.357	26.4	23.4	16.7	43.662
25.7	15.5	16.967	50.8	24	13.1	52.29
19.2	34.9	24.6	21.6	25.1	16.4	50.255
37.3	11.2	24.17	33.3	23.1	41.5	48.614
32.3	17.4	21.696	10.2	26.4	28.1	31.251
27.1	14	16.933	15.3	18.7	17.5	23.576
17.4	10.3	17.7	34.2	24	23.3	24.838
30.2	20.2	20.295	14	26	19.2	27.019
27.5	18.7	22.289	23.9	23	8.4	29.926
20.3	10.8	25.29	20.1	25.7	8.5	30.68
23.7	25.3	29.453	19.3	20.2	19.9	28.335
23.6	6.9	29.185	23.4	20.5	12.9	32.551
18.6	12.2	26.217	17.6	27.7	23.8	27.598
45.6	17.8	16.744	21.5	27.3	18.7	28.465
36.7	15	26.591	18.6	20.8	9	51.093
27.5	6.7	25.801	18.4	19.7	21.4	27.128
17.6	8.3	18.077	32.6	21.8	12.7	45.193
30.4	11.9	22.073	24.7	15.9	23.4	34.403
31.9	17.7	25.924	18.2	25.4	22.8	46.746
36.3	16.8	18.106	17.5	16.5	29.8	67.881
38.5	21.3	21.181	18	22.4	24	29.526
13.5	19	21.132	15.5	26.4	7	30.71
14.8	23.6	15.885	24.8	27.6	19.4	21.976
13.6	25.6	20.763	19.1	19.9	34.9	26.718
17.9	8.1	16.338	22.7	10.9	24.8	33.407
9.7	26	25.323	17.6	20.3	12.7	32.096
16	14.8	15.413	23.8	21.8	24.1	29.534
22	17.2	28.045	21.3	21.9	22.7	40.349
19.1	15.1	20.738	21.7	22.8	42.4	35.088
20.5	12.3	17.904	20	23.1	18.7	47.01
30.8	18	16.798	9.2	29.1	30.5	40.627
33.4	16.3	14.767	30.8	28.8	41.3	35.783
20.1	20.7	19.048	27.4	37	25.8	33.206
27	33.8	23.159	23.3	38.6	26.9	50.905
23.1	26.1	18.448	22.9	55.1	21.6	37.611
21.8	16.4	21.631	31.4	44.5	31.8	33.75
21.3	16.1	22.079	23.3	35.3	15	48.786
22.1	14	25.559	28.5	16.3	19.4	14.953
23.9	36.4	29.878	17.9	12.4	27.8	39.266
30.9	9.8	49.197	23.3	21.5	22.9	45.874
25.6	18.6		27	33.6	15.2	40.536
42.3	38.3		42.9		22.7	27.434
			22.1		14.4	25.389

## Sheet: Supp. Fig 11d
RAS NT	DOX	tBHQ	DOX tBHQ			RAS NT	DOX	tBHQ	DOX tBHQ		RAS NT	DOX	SFN	DOX SFN		RAS NT	DOX	SFN	DOX SFN
19.8	4.2	12.688	14.3			308	305	255	305		7.29	8.605	16.047	17.23		200	202	209	205
10.8	4.1	10.286	7.4		No of experiments	2					14.62	6.139	11.063	19.364		No of experiments	2
16.2	4.6	12.958	23.4								19.433	4.939	5.062	19.774
9.7	3.6	13.597	7.7								12.416	3.871	13.299	17.344
20.8	3.6	18.529	9.1								24.835	22.927	14.551	4.286
16.2	8	13.834	7.7								11.589	6.002	6.276	9.547
20.3	4	15.735	11.2								14.445	6.959	14.688	18.748
11.4	10.2	15.16	19.9								28.391	10.745	10.189	15.9
12.2	8.6	7.21	23.4								22.589	5.271	16.435	7.32
12.6	3.4	7.028	13.7								16.534	7.598	19.948	14.953
30.2	20.3	6.881	28.8								31.823	10.166	11.915	26.167
18.4	13.6	5.821	24.1								6.237	12.071	12.697	16.926
22.3	9.3	5.542	29.6								24.085	9.455	15.407	23.659
19.8	4.6	7.996	31.2								26.621	16.994	17.179	7.289
28	8.6	8.698	19.2								30.753	14.099	9.188	16.189
22.2	7.6	9.256	17								15.171	5.963	11.579	22.382
22.7	6.9	14.36	23.8								3.411	10.566	14.705	12.001
15.3	2.8	11.208	25.8								3.452	17.905	12.305	24.113
28	14.2	9.335	29.7								11.589	20.957	16.447	34.21
24.4	6.5	8.577	34.1								14.699	22.64	15.379	16.289
23	1.5	21.56	25.3								13.588	7.524	8.385	27.578
19.1	8.6	13.499	17.3								13.805	4.333	8.51	9.803
9.9	14.9	12.794	9.6								13.493	10.497	12.599	17.031
16	8.5	19.786	8.1								14.105	13.373	20.599	13.858
20.5	12.8	11.371	17								11.231	6.67	15.347	8.864
5.8	4.9	10.768	9.2								15.668	2.431	16.597	18.869
21.3	12.5	12.437	8								11.675	22.611	6.329	19.794
17	18.6	15.159	17.5								13.741	17.924	17.414	13.077
10.5	12	14.394	12.5								10.457	6.069	12.124	20.646
10.7	7.1	16.275	16.6								11.99	8.133	14.153	16.992
7.6	7.8	14.409	25.9								9.793	3.986	30.681	25.129
12.9	16.7	8.216	15.8								20.255	5.66	33.753	14.407
23.7	7.7	8.966	17								18.625	22.408	31.639	16.42
18.4	2.8	7.917	25.5								10.667	24.082	34.393	14.943
32.7	13.9	10.243	17.4								4.093	15.652	21.936	14.014
17.1	8.9	12.644	7.7								24.318	3.225	6.957	18.961
11.6	2.3	10.761	6.1								6.221	4.19	30.672	18.834
9.9	8.6	10.629	8.5								20.071	29.42	28.656	17.788
12.7	7.1	9.795	10.7								17.116	7.789	13.905	16.397
9.8	4.6	17.111	11.6								13.7	14.052	10.995	13.437
17	5.2	18.003	11.3								13.823	23.752	20.965	14.607
16.4	11.2	10.5	27.8								13.138	18.414	14.593	15.022
19.5	7.7	11.282	7.6								16.886	23.48	19.959	18.259
21.1	11.4	7.686	5.3								20.849	5.603	27.626	17.71
20.6	13.1	6.551	12.6								20.717	4.932	23.955	30.625
16.9	7.5	8.161	24.2								21.04	20.487	18.184	14.383
31	14	7.768	30.6								22.803	14.366	19.809	14.537
26.4	8.7	11.799	16.2								20.214	17.468	10.329	16.651
10.5	6	13.385	9.8								31.509	11.46	20.635	17.763
30.7	8.1	10.168	14.8								13.15	17.957	7.051	16.156
15.6	1.8	14.59	13.1								16.009	13.034	29.018	18.633
18.4	6.2	7.453	11.9								15.41	15.151	20.465	20.91
16.9	4.4	12.093	9.1								15.424	8.755	34.745	16.597
37.8	4.3	8.775	13.6								19.449	14.528	25.517	21.917
16.3	6.6	16.465	24								12.513	12.09	22.384	19.9
12.1	7.2	5.318	21								30.817	7.062	24.883	20.076
22.7	9.6	10.443	15.6								17.773	2.491	4.511	11.047
20.3	12	13.249	15								22.892	14.533	28.047	31.478
29.1	17.3	10.593	19.4								24.924	2.339	27.712	14.439
8.8	11.8	14.169	32.9								19.121	10.144	16.374	16.137
27.7	6.1	9.335	26								14.996	10.823	15.886	18.207
22.9	12.5	12.578	16.7								12.327	12.606	9.613	21.909
21.5	4.2	14.69	11.7								21.735	13.029	18.174	15.27
23.7	2.8	11.27	12.5								35.64	9.632	14.717	24.953
25	9.9	5.745	17								14.014	8.679	20.068	22.933
39.2	11.5	7.077	15.5								16.096	12.253	13.584	20.753
24.1	11.4	9.315	11.7								24.909	14.652	10.682	21.305
16.8	17.4	14.409	13.4								13.3	8.542	5.317	17.911
17.4	10.2	11.486	10.7								20.036	16.528	18.209	23.122
13.6	9.2	10.789	11.7								19.049	11.714	11.729	17.229
30.8	15.9	9.517	24.5								18.125	12.253	21.427	26.457
25.2	10.8	17.454	26.3								23.448	14.011	23.937	17.507
20.2	6	6.726	31.3								22.683	8.687	16.462	27.17
16.3	4.2	12.192	9.9								25.339	12.968	21.624	31.773
11	12.7	22.056	9.1								8.935	15.096	21.301	30.077
21	7.5	16.238	20.9								19.969	20.168	24.838	10.111
13.3	7.5	7.698	30.2								34.189	11.932	24.597	23.215
18.3	9.8	13.386	18.8								16.093	11.314	16.046	20.212
9.5	14.8	11.92	21.7								17.835	4.836	23.144	39.919
20.1	7.2	10.258	10.1								18.835	15.324	14.053	23.731
17.9	13.8	14.269	6.1								16.678	6.305	18.121	17.01
9.3	9.2	14.325	13.8								6.111	6.11	29.034	9.391
11.7	3.8	11.797	25.5								11.747	7.448	18.128	28.357
10.6	7	15.954	11.8								18.507	5.127	13.478	15.485
13.4	4.5	10.34	14.7								14.466	27.286	24.529	8.431
9.5	3.1	6.377	21.7								17.32	4.607	16.363	16.101
14.3	2	9.445	17.5								18.026	5.791	24.61	14.688
15.5	11	26.893	21.3								16.996	2.68	18.812	27.448
21.9	6.2	20.214	32.4								17.426	28.049	10.516	23.167
19.5	3.2	18.44	11.7								16.079	10.358	18.39	20.056
15.6	9.9	13.177	16.3								21.08	22.25	12.104	26.812
24.2	4.5	9.744	10.9								6.532	4.246	25.505	18.693
20.3	6.9	12.915	4.8								17.394	7.096	22.431	33.662
17.9	6	16.848	28.7								21.303	9.778	12.894	36.297
19	10.5	6.01	14.1								17.406	11.263	29.663	25.693
17.8	3.3	7.623	24.7								20.884	4.869	14.173	22.098
16.8	12.1	7.67	18.1								19.728	16.462	19.347	24.773
18.9	6	12.593	11.8								14.854	1.83	8.196	26.585
29.1	16	15.234	6.5								11.597	18.027	12.363	27.696
19.5	2.9	4.662	7.7								12.269	15.489	17.838	13.437
18.6	11.7	5.276	9.2									5.431	7.084	22.017
19.4	1.3		10.8										22.453	20.307
12.7	31.4		18.5										20.21	45.388
17	10		14.3											30.769
14.3	10.3		17.7											21.794
11.2	8.5		14.7								6.193		11.552	17.052
12.3	7.9		11.4								36.938	11.919	28.683	36.692
24.6	16.6		20.2								32.719	14.589	16.253	13.863
19.2	17.7		12.3								16.267	7.411	31.532	7.325
14.6	11.9		19.5								21.082	17.069	24.846	22.631
26.1	4.5		14								4.5	17.575	37.485	26.655
12.4	17.6		10.2								22.655	16.237	14.932	31.995
18.5	17.7		22.5								25.407	18.431	27.209	20.223
14	30		14								23.892	13.313	33.843	13.097
21.8	30.9		17.7								18.411	13.745	31.825	30.193
13.7	24.3		10.2								14.105	15.665	7.438	17.889
12.6	24.4		18.1								38.29	18.541	16.467	20.773
23.1	17.1		25.8								22.393	16.37	31.785	27.25
19.3	19.4		14.4								19.795	4.802	14.647	34.178
14.9	12.6		14.7								21.322	6.272	24.398	28.985
15	8.9		22								10.257	8.772	17.456	16.32
19	21.8		16.4								17.658	13.221	16.035	33.315
16.5	6.9		24.4								15.635	14.273	18.604	14.69
19.4	12.2		14.7								17.777	13.964	21.134	20.324
30.7	5.7		9.5								18.842	11.683	18.179	22.432
23.6	3.5		12.1								5.93	14.369	29.897	26.144
15.2	17.8		23.7								11.785	15.759	20.465	22.423
18.2	21.5		15.8								15.452	8.816	16.783	16.573
16.6	13.5		37								12.829	14.092	26.707	29.349
23.5	22.7		19.9								18.597	12.712	27.057	27.515
12.5	21.8		19.1								21.707	16.358	17.738	9.732
19.9	22.3		11								17.053	14.353	9.635	22.658
8.2	9.6		6								23.293	9.492	21.547	7.589
15.3	22.8		6								6.252	15.075	17.225	26.385
20.1	7.8		4.3								15.16	15.831	18.142	41.936
18.8	18.1		14.5								23.415	13.881	21.036	24.437
12.5	29.7		12.7								5.051	11.118	12.798	8.32
17.9	12.3		13.1								12.377	14.787	11.565	14.697
14.2	15.7		14								35.98	18.186	19.61	18.413
7.5	3.9		8.2								24.041	12.017	19.797	18.742
19.1	18.4		10.8								16.718	19.393	16.003	14.561
13.3	21.5		9.8								7.79	9.923	17.381	8.184
23.4	17.1		20.7								28.264	21.67	23.61	25.2
19.7	21.2		17.1								17.789	24.076	22.608	17.882
24.2	4.3		20.5								24.301	7.91	22.861	16.348
17	2		20								8.787	25.569	22.521	5.185
23.6	5.3		12.7								18.191	22.396	28.254	18.994
16	10.7		12.4								12.858	10.618	15.218	16.035
18.3	6.4		27.4								7.214	21.541	16.006	29.758
19.7	12.1		22.3								30.215	13.754	17.788	24.611
17.5	18.1		20								7.262	16.765	26.207	21.91
20.2	20										7.6	28.66	16	12.276
17.4											7.929	26.342	21.556	29.859
											9.297	25.945	18.593	23.463
											7.259	23.579	26.092	18.828
											24.323	8.351	14.897	25.508
											27.132	10.774	17.768	29.604
											44.156	22.126	21.606	16.594
13.768	18.1	8.7	8								15.765	15.221	18.574	27.874
13.636	8.1	13.6	12								19.208	16.061	20.494	24.857
8.096	8.2	7.7	11.7								26.639	17.548	8.708	26.521
13.939	9.8	8.7	10								28.779	9.408	10.092	16.417
27.216	23.8	12.2	11.2								22.104	19.097	18.883	13.229
9.215	22.2	14	11.8								13.873	13.692	25.055	20.989
19.321	16.1	12.8	13.1								12.723	8.561	12.212	10.016
17.028	9.5	13.3	13.8								27.701	19.808	20.17	18.306
9.19	4.1	9	9.3								27.96	18.659	25.059	31.075
12.547	3.5	18.5	11.5								20.628	10.037	10.721	9.879
23.248	9.9	9.4	10.8								12.843	13.603	14.461	26.098
10.172	7.9	9.6	10.6								5.763	10.549	18.332	20.087
15.837	6.8	11.2	8.5								8.54	14.818	10.357	23.626
15.629	14.8	9.3	14.2								18.584	9.825	26.344	14.815
13.687	13.6	11.4	11.7								20.98	14.163	9.585	38.131
9.86	10.6	8.5	15.3								10.652	11.417	9.102	19.357
9.415	21.9	9.2	8.8								12.164	15.667	7.638	25.862
6.385	17	10.4	18.6								41.933	7.968	21.67	22.869
12.267	17.8	11.3	16.9								21.279	13.739	16.021	21.551
12.622	15	18.5	13.1								23.084	11.91	23.173	26.288
16.535	16.5	14.7	11.5								23.087	17.878	24.112	21.716
11.011	14.1	16.9	9.3								18.222	21.99	14.879	14.959
4.74	16	12.6	8.1								25.114	5.83	18.081	19.534
17.846	13.7	10.2	25.4								21.238	19.577	26.786	19.556
8.212	19.9	10.7	11								26.119	12.8	30.145	21.8
24.65	16.4	12.2	9.4								28.171	14.548	25.583	15.093
10.002	7.7	12.2	12.9								36.369	28.594	33.413	15.614
11.218	11.5	11.7	13.8								22.119	20.283	17.552	21.218
22.586	13	17.7	15.8								15.113	5.189	12.615	19.715
7.63	11.2	9.9	17.7								25.271	14.757	12.599	10.648
11.947	15.4	8.3	6.1								29.107	16.36	30.79	42.446
19.126	7.6	11.4	10.2								10.629	4.219	13.741	27.987
16.56	19.4	9.6	10.5								19.306	15.333	9.909	36.004
23.881	13.7	14.1	11.2								28.132	27.209	7.624	31.24
4.955	11.3	10.7	17.3								22.758	25.686	21.462	19.344
9.346	13.1	12.6	12.7								31.03	16.878	47.437	12.707
12.688	8.4	7.4	12.9								25.584	15.796	40.404	19.476
10.987	20.8	10.8	11.9								26.514	17.142	26.481	15.529
10.421	11.3	9.7	12								21.26	18.813	33.953	14.154
7.525	27.1	5.5	18.3								26.117	11.597	5.848	12.602
11.894	10.7	9.1	16.1								30.775	18.295	36.32	44.066
17.022	14.1	14.1	15.5								21.401	17.323	10.574	36.249
19.604	12.1	15.1	10.2								24.593	3.429	15.231	29.402
15.645	14.8	8.5	10.4								31.877	18.905	17.704	6.335
15.914	16.1	11.3	13.6								22.911	21.579	25.739	18.911
14.289	12.1	5.9	13.1								24.135	17.823	11.939	23.41
10.477	9.8	10.9	8.2								21.408	10.536	14.625	20.622
16.832	12.3	11.9	11.2									7.039	14.354
14.281	6.7	14.3	16.4									6.331	27.785
18.23	12.2	10	7.9										26.542
16.861	15.4	7.7	18										31.159
19.011	4.8	9.4	10.1										10.333
10.697	5.3	17.4	15.3										18.762
14.798	10.4	12.5	15.7
14.871	8.1	10.8	13.2
17.518	9.4	11.9	13.5
17.183	3.2	8	16.3
15.436	14.7	11	10.7
25.42	5.4	8.7	14.8
14.376	4.7	9.6	14.1
20.417	3.9	14.3	9.8
17.252	3.9	10.5	13.9
12.803	7	11.7	15
29.076	6.5	10.4	8.4
7.709	7.9	11.8	19.2
31.981	4.8	8.2	6
5.685	6.6	10.7	11.3
10.936	4.7	13.5	12
24.811	11.2	14.9	14.4
24.592	16.5	12.6	17.5
12.193	6.7	13.7	4.1
19.046	6.8	12.1	10.2
21.848	12.5	18.4	13.4
24.103	2.6	17.2	6.1
25.23	8	19.8	12.3
20.073	4.5	15.5	12.3
26.483	3.7	13.6	16.8
24.277	3.3	12.4	14.2
9.676	21.2	13.8	11.7
18.071	15.8	12.1	13
18.18	21.9	13.1	13.2
6.139	6	13.4	10.5
18.923	16.7	11.3	11.7
4.377	26.5	11.4	19.7
18.325	18	12.9	10.4
26.813	8.5	8.6	11.3
5.673	29.6	9.9	13.9
24.603	4.6	9	21.8
11.888	6.1	6.3	10.5
11.682	7.2	9.2	11.6
14.689	7.2	12.5	10.4
9.113	11.2	15	13.2
22.765	7.6	26.7	20.4
17.669	5.1	16	12.1
13.186	3.8	18.2	10.6
7.442	17.8	13	10.9
8.713	10.3	13.9	10
10.367	3.8	12.9	14.1
13.492	15.9	15.2	11.9
7.336	16	21.2	13.3
9.539	12.1	17.9	9.2
9.582	15.8	25.7	14.4
9.748	3.4	16.8	8.3
9.86	4.1	14.7	6
8.942	3.8	14.2	15.9
10.055	10.2	19.4	8.8
8.046	10.1	21	17.8
8.039	27.8	20.9	12.8
10.049	25.2	13.5	6.3
9.337	15.6	8.9	9.3
10.482	20	14.4	16.3
12.205	9.2	14.8	7.3
9.148	19.3	12.1	8.1
15.586	19.3	12.1	13.1
17.37	26.3	16	13.9
21.231	9.8	19.7	13.4
12.017	14.1	14.7	13
14.679	13.5	15.5	11.5
14.74	15.5	12	16.8
12.144	12.9	13.4	12.5
13.607	13.2	14.7	23
12.559	7.7	13.8	13.2
17.956	6.9	18.2	16.5
8.947	4.9	14.7	30.3
14.935	2.9	15.5	7.3
21.292	13.5	15.7	4.3
12.652	12.8	17.2	16.7
12.649	7.4	21.7	6.8
12.482	13.3	22.1	17.8
11.841	7.9	12.6	12.8
15.989	5.1	17.6	12
15.794	9.5	24.7	13.6
8.714	7.5	10.4	15.6
9.829	17.8	15	6.9
10.662	12.9	16.5	22.7
16.827	10.1	14.1	21.2
9.724	19.1	8	28.1
16.7	4.5	16.5	19.2
6.018	4.6	19.1	9.1
17.048	12.7	15.4	13.7
12.474	13.1	9.1	12.6
13.302	6.5	7	8.6
11.721	6.4	11.3	17
19.488	4.6	3.8	14.6
15.119	13.8	3.9	14.1
10.764	10.6	6.7	12.7
7.835	10.9	9	12.8
15.026	18	12.1	11
6.597	9.8	6.9	11.5
10.441	10	5.8	8.6
12.72	12.6	2.9	15.2
7.091	26.3	9	18.9
9.835	25.4	15.9	9.4
15.444		9.6	8.4
13.707

## Sheet: Supp. Fig 11e
CE-	CE+	CE-tBHQ	CE+tBHQ			CE-	CE+	CE-tBHQ	CE+tBHQ			CE NT	DOX	SFN	DOX SFN				CE NT	DOX	SFN	DOX SFN
15.6	3.7	5.8	2.4			307	310	304	306			21.812	6.994	10.438	18.529				202	202	207	202
10.8	5	3.5	4.2		No of experiments	2						22.393	15.178	8.712	9.928
12.1	7.3	3.5	5.5									28.054	10.509	22.567	4.437
7.1	5.3	3.4	3.9									31.92	8.644	26.128	25.676				2 experiments
7.6	3.9	7.1	2.3									18.685	14.08	23.995	5.058
9.6	7.9	5.1	2.9									17.281	13.753	11.108	4.019
15.2	8.1	5.2	8.6									17.147	8.07	8.82	12.251
5.7	4.8	7.6	10.6									19.027	4.542	15.947	9.498
12.2	2.1	3.1	6									12.995	18.121	15.543	20.517
8.4	8.4	6.6	4.6									21.129	8.881	5.532	18.225
9.3	2	6.3	4.2									10.192	12.256	19.116	7.563
17.2	3.9	6.5	2									17.446	8.499	20.254	6.501
9.2	8.3	7.4	4									24.165	9.805	18.426	9.335
11.8	6.4	6.5	5.3									17.52	9.001	19.421	5.998
12.1	7.1	5	3.7									12.214	14.563	14.802	6.375
11.6	2.5	8.2	1.6									16.148	5.193	5.684	6.156
9.6	6.4	5.8	8.4									3.771	11.79	22.523	13.638
5.8	5.1	15.8	2.7									6.374	12.312	7.262	10.058
9.4	8.6	15.2	4.5									23.627	11.983	25.437	10.842
12.6	4.1	15	2.4									21.471	11.777	38.364	9.656
23	3.5	8.3	8.3									33.329	9.572	29.257	9.662
22.2	13.5	8.1	4.6									24.334	10.591	7.897	9.916
11.5	13.9	10.8	4.2									28.835	10.516	7.216	20.92
9.2	14.2	14.5	6.1									19.514	10.64	15.674	15.353
7.4	10.2	18.3	2.7									23.3	15.872	19.1	18.937
8.6	10.4	15.4	4.5									21.994	6.246	5.07	10.398
5.4	12	13.7	2.7									19.366	6.373	23.445	5.916
11.7	3.3	7.7	2.6									27.508	9.573	17.82	6.74
10.5	2.2	9.5	3.3									5.77	9.594	21.889	31.529
7.9	4.1	9.2	2.5									20.67	6.562	17.609	4.489
14.5	2.5	15.8	2.9									28.635	7.693	16.665	13.068
21.3	1.5	15.5	1.3									26.64	10.042	15.382	6.975
18.5	2.6	17.6	4.9									4.551	5.545	6.44	7.221
11.4	3.4	10.1	5									25.656	6.911	20.044	8.227
12.5	1.1	23.3	4.8									7.967	8.23	15.321	7.806
7.1	3.4	4.9	5									27	7.671	30.399	8.435
7.3	4.1	4.7	3.1									44.584	7.008	30.253	5.826
9.2	2.2	9.6	2.9									25.651	11.171	5.892	5.423
5.2	2.8	14.1	7.6									15.694	6.167	12.608	10.124
14.9	3.2	22.9	7.6									17.076	8.844	5.78	10.781
9.2	5.7	26.6	6.7									19.487	3.72	21.432	12.851
5.7	9.5	23.4	3.8									5.541	13.039	19.89	7.769
15.9	4.1	22.1	3.6									25.788	11.982	15.087	17.318
15.2	13.3	17.4	2									27.762	9.379	12.967	11.815
11.8	6.1	14.2	10.8									25.868	11.18	24.501	10.841
11.3	3.5	5.9	3.7									16.403	6.593	20.699	7.868
11	4.2	8.1	3.2									14.889	11.139	19.942	13.704
7.9	4.6	12.5	5.3									23.622	15.005	10.79	7.978
23.9	4.1	16.3	3.5									31.953	13.047	5.14	6.308
9.7	3.5	15.1	5.3									24.972	9.929	20.465	8.296
14.1	5.2	9.2	8.5									22.293	13.106	5.155	8.253
17	3.3	7	4.3									21.121	15.178	16.775	11.607
21.3	5.5	10.7	6.9									3.725	4.557	13.854	11.057
14.1	7.6	9.8	5.3									23.134	14.03	3.895	11.202
14.2	4.8	7.1	6.3									5.393	8.396	14.071	9.132
12.7	5.5	13.6	4.3									17.958	9.196	20.326	11.004
10	10.9	9.1	10.4									20.085	6.745	16.572	9.772
8.2	13.1	16.1	7.2									19.106	8.826	11.138	8.787
8.2	3.4	6	13.5									23.11	6.998	15.557	12.247
11	3.5	4.9	5.4									14.728	8.537	11.712	2.803
17.1	10.5	5.4	6.8									41.707	5.841	9.446	6.919
10.8	3.7	4.7	3.5									11.388	5.132	15.441	7.126
11.7	3.5	6.2	4.4									15.116	5.845	14.488	7.283
7.6	5.3	11.8	3.4									16.291	8.237	17.267	7.621
16.1	3.8	3.3	3.7									6.285	6.857	17.063	7.361
14.5	3.8	18.4	5.9									7.234	6.695	17.764	4.647
21.6	6.1	11.3	1.9									39.565	7.35	23.833	5.264
20.1	10.8	13.7	2.1									22.387	7.498	21.088	5.192
14	4.1	12.5	1.4									6.11	12.18	13.523	7.743
22.7	4.7	10.9	2.7									19.986	7.703	15.147	5.508
17	4.6	10.5	2.5									22.736	6.683	14.576	5.708
14.7	4.7	10.1	2.3									19.542	25.189	17.811	7.534
12.2	5.5	15.1	4.2									26.83	6.414	18.91	7.105
16.9	10.3	10.7	3.5									19.669	10.736	10.2	6.403
18.2	7.1	14.3	12.3									14.189	6.092	13.68	6.5
16.3	10.8	10.9	6.5									22.818	3.955	17.594	7.721
17.1	3.5	7.2	6.4									9.57	6.639	12.867	8.692
14.4	9.4	10.1	2.9									4.336	8.174	17.279	7.966
13.4	2.6	5.3	6.5									20.778	5.409	19.625	18.109
18.3	3.9	10	7.1									23.969	5.472	22.917	11.079
16.9	1.8	6.6	3.6									15.355	11.08	18.148	9.086
16.4	1.5	11.2	4.2									24.16	6.041	17.593	14.097
17.8	2.7	11.1	2.8									14.507	13.199	21.591	13.43
15.7	2.5	11.2	5									9.727	11.383	19.891	11.877
14.8	3.9	11.8	3.4									23.277	12.67	19.253	14.142
13.2	10	18.4	13.2									26.292	12.171	29.21	8.927
16.3	4.5	8.8	8.2									7.372	4.359	17.77	17.753
16.2	2.6	17.6	6.3									12.922	9.62	20.201	15.8
9.7	4.8	11.8	5.3									9.12	2.749	22.959	8.347
9.3	6.8	10.8	3.4									16.492	5.497	7.404	17.213
15.3	15.1	10.9	5.6									8.357	11.291	5.303	12.254
15.7	11.8	7.9	2.9									16.408	6.062	10.173	18.721
18.2	5.6	12.7	5.1									25.62	12.567	13.519	8.434
14.6	17.5	12.5	4.8									11.085	8.635	13.152	14.29
17.9	12.4	16.7	6									11.532	13.103	13.312	14.146
20.2	1.8	16.5	6.4									15.258	11.629	17.33	8.959
18.4	8.8	13.2	5.5									15.542	13.522	13.431	7.187
17.6	5.4	10.9	6									11.846	7.665	23.159	10.152
14.2	4.9	14.8	8									20.845	5.341	8.78	8.85
18.7	10.1	8.5	7.6									12.8	5.756	13.729	14.651
18.5	5	7.5	4.1									14.162	7.232	18.725	9.902
14.9	3.4	11.7	4									11.933	0	11.145	8.587
16.9	4.1	10.8	3.4
19.1	4.8	13.2	3.9									25.711	10.09	14.079	5.437
13.1	4.3	7.2	4.2									30.228	7.849	8.176	9.727
20	6.3	17.4	6									21.177	8.386	9.111	4.797
16.2	2.6	11.5	3.8									25.13	6.398	5.702	5.092
18.8	5.5	11.3	4.7									6.749	4.084	10.671	4.508
25.2	8.6	15.2	2.8									9.844	6.351	11.863	5.615
16.4	1.8	12.5	6.7									27.383	14.344	8.873	5.611
15.9	8.6	9.3	9.2									24.381	13.402	7.731	6.082
7.5	2.3	16.5	6.6									17.343	10.733	8.413	6.702
18.9	11.3	12	3.8									22.336	16.325	9.547	10.12
12.4	7.8	14.1	6									27.377	12.426	8.974	9.816
11.7	1.3	12.2	2.5									41.88	11.314	16.942	7.599
19.1	8.2	8.5	5.8									29.178	6.376	11.602	4.675
12.4	11	14	3.1									4.907	13.343	15.582	6.798
8.9	6.3	23.2	3.2									11.979	12.26	9.634	8.551
18.2	4	10.3	3.7									3.403	14.575	19.579	15.011
15.4	5	10.1	10									28.188	13.495	10.115	6.25
14.1	4.4	8.5	5.2									9.216	13.268	12.125	7.252
12.7	1.1	15	7.2									29.54	7.235	10.158	3.95
12.8	6.8	22.2	10.7									12.924	5.329	7.688	8.001
16.8	8.4	11.9	4.8									18.141	11.127	13.161	4.772
16.4	10.5	13.8	5.7									16.889	13.13	12.523	8.337
16.2	8.4	9.5	3.2									19.312	6.26	14.023	9.367
15.4	15.7	5.8	6.1									18.3	7.853	13.768	10.719
12.4	2.2	8.8	2.9									17.363	16.859	12.935	4.38
10.7	5.5	10.6	4.3									23.021	13.928	8.131	6.129
10.2	6.4	12	3.7									22.493	19.717	8.335	3.245
15.4	3	20	4.4									24.376	19.761	9.187	5.968
10.6	6.4	13.1	6.1									24.539	12.85	8.399	5.498
11.5	6.6	14.3	5.1									21.525	4.529	10.333	5.99
16.8	3.7	6.6	3.3									4.355	6.671	12.918	7.46
14.8	12.5	11.5	5.5									13.135	6.143	14.87	7.529
12.9	14.2	11.4	3.8									19.492	9.727	15.474	4.795
9.3	4.3	9.3	4.2									34.055	7.279	12.109	7.017
18.2	14.6	12.1	7.2									17.392	5.093	18.725	8.04
18	7.3	8.4	4.8									22.785	4.728	12.025	8.822
8.8	12	14.5	6.1									8.02	5.908	14.322	4.532
11.8	4.9	16.5	3.7									13.699	12.412	14.776	12.035
12.6	6.3	8.2	8.3									25.445	7.205	12.278	11.364
11.3	2.2	10.7	5.7									17.51	10.238	13.249	7.965
3.9	11.1	11	1.4									13.856	8.852	11.109	7.171
16.7	4.6	15	2									29.201	8.383	23.123	8.785
13.6	9	18	3.4									12.056	11.682	9.199	6.473
13.4	2.5	19.2	2									21.402	10.11	11.86	5.619
4.7	1.8	7.4	2.4									26.142	11.543	13.696	6.919
11	7.7	14.4	24.9									20.221	8.192	9.08	6.278
15.5	7.8	8.7	2.1									13.747	7.99	6.161	4.674
12.8	9	15.6	1.5									26.434	5.911	14.043	5.25
14.3	6.3		2.3									12.619	5.123	21.367	13.545
11.6	7.4		1.5									14.923	6.384	13.664	5.637
12.4	4.6											23.289	9.87	15.743	10.73
	1.4											15.321	9.468	13.246	13.518
	2											17.937	6.3	15.598	5.806
												21.163	7.733	15.308	10.577
												22.187	11.279	18.552	14.074
12	5.1	7	4.867									19.77	10.858	20.829	10.612
8.9	3.7	7.8	6.713									27.269	14.213	12.557	9.153
8.3	6.3	12.3	5.768									22.071	6.302	15.898	9.676
9.7	4.2	8.2	7.868									21.291	6.428	9.502	14.305
14.2	4.6	12	5.038									23.539	13.72	16.491	11.505
8.3	4.9	9.6	5.544									23.739	7.526	20.635	10.562
7.5	4.4	6.5	2.58									10.328	12.507	17.432	23.395
4	5.8	8.9	5.438									30.475	6.999	16.696	12.095
10.4	5.9	6.3	4.345									19.838	12.962	19.407	23.266
8.3	7.2	6.1	6.907									9.73	11.82	20.178	5.016
3.6	3.5	8.9	6.59									10.396	17.553	8.983	15.348
8.7	6.5	11.3	3.417									20.901	16.718	23.595	4.933
6.7	7.7	4.9	3.201									12.509	11.919	12.663	17.143
8.2	3	14.7	4.32									2.704	18.867	17.755	8.835
8	7.4	11.5	3.327									32.889	9.813	15.84	7.183
7.5	4.2	7.5	4.932									6.041	2.938	20.015	17.568
11.3	4.2	10.4	4.242									23.377	3.733	14.913	17.328
14.1	4	11	4.133									5.996	9.452	29.419	13.634
9.2	4.1	8.5	9.559									19.573	8.403	18.068	7.418
14.9	3.8	10.1	9.567									30.346	10.406	24.269	11.192
8.2	3.1	16.8	4.441									29.016	7.166	33.882	9.506
13	5.9	13.9	7.142									25.021	6.857	18.115	12.788
5.7	2.5	8.1	12.418									28.222	8.255	27.374	12.317
15.8	5.5	11	6.007									31.959	5.847	16.041	9.82
9.4	5.5	5.8	3.951									29.118	4.136	19.025	16.787
22.6	5.1	12.5	2.884									31.936	6.943	13.47	25.23
14.1	3.9	13.1	3.797									16.017	8.22	10.028	23.404
5.5	3.6	10.2	12.787									25.416	8.771	5.404	22.581
4.9	5.8	10.6	3.921									39.979	7.034	27.688	26.262
4.8	2.5	4	4.136									30.221	9.744	5.82	9.343
5.3	4.8	6.3	3.578									32.764	13.526	9.644	28.908
12.2	7.6	11.3	2.474									43.111	8.503	13.927	18.1
10.5	7.3	7	5.357									6.373	8.289	9.387	4.706
3.7	7.1	6.7	5.159									29.882	9.239	17.641	5.345
6.4	4.4	9.4	5.399									19.894	6.359	29.031	3.114
7.4	6.5	10.2	13.603									14.812	7.227	27.093	6.208
11.3	2.5	5.4	5.313									37.286	13.013	16.167	6.733
11.3	4.2	5.2	9.822									6.802	13.409	6.009	4.8
10.2	5.7	5.8	4.178									13.175	11.376	19.78	4.007
10.1	6.3	9.7	1.864									28.941	14.696	24.969	11.29
11.5	5.5	9	12.78									10.329	13.986	6.745	5.527
10.9	6.5	6.5	3.717									16.439	7.552	18.429	14.334
13.8	4.5	5.9	4.673									28.358	15.122	12.185	12.972
11.5	8.4	7.3	7.15									29.641	13.891	26.367	21.141
4.8	3.6	11.2	10.6									19.276	17.786	38.804	12.226
8	8.7	8	3.371											14.505
7	6.1	13.3	4.213											21.062
14.6	4.4	16.1	4.554											6.077
15.1	3	6.8	18.006											5.897
16.5	4.6	15.9	4.055											15.955
12.6	4	9	6.552
10.2	7.5	10.3	12.429
13	8.4	9.6	11.247
12	3.8	12.2	5.044
9.8	4.8	18.2	4.669
9.3	7.5	18.2	5.624
18.6	3.6	14.2	6.107
13	8.5	9.7	14.103
23.9	4.6	9	8.565
19.9	6.9	11.7	7.401
17.2	9.4	11.2	5.055
7.6	3	9.1	9.117
17	6.1	11.6	3.665
9.5	7.6	9.6	3.467
11.8	3.3	11.2	12.935
12.2	5.4	12	9.574
10.3	6.7	8.7	7.124
15.1	7.4	11.2	3.077
21	7.2	13.5	14.233
14.5	6.5	9.9	4.75
11.3	4.6	12.4	4.274
14	6.4	14.7	2.534
16.2	3.9	14.3	5.186
19.4	8.8	16.5	5.271
14.9	4.5	10.1	7.489
19.8	3.8	10.4	3.387
15.1	4.7	9.1	7.614
15.5	3.3	14.3	4.247
11.9	9.6	10.9	3.577
10.1	10	12.8	13.667
9.2	14.2	9.4	12.677
6.4	7.3	13.5	11.699
10.8	7.6	8.8	21.901
11.5	9.2	8.5	9.468
7.5	3.2	10	3.888
5.4	3.5	10.1	4.818
14.5	5.4	11.6	4.07
9.8	7.4	11.7	3.281
9.9	8.3	15	7.658
8.3	8.4	10.2	4.381
7	4.3	8.8	3.965
5.1	7.3	8.8	3.558
4.8	6.8	9.5	3.403
7.3	3	10.5	3.388
5.8	8.7	12.5	4.377
7.6	7.3	10.3	4.4
7.2	15.3	7.6	2.666
7.9	6.6	6.7	4.033
6.3	11.6	9.3	4.103
7.4	8.9	12	4.154
12.9	3.6	6	1.947
10	8.9	7.6	6.167
3.7	8.9	13	3.97
3.9	7.7	14.4	4.192
4.6	8.4	7.3	0.929
4.5	5.8	9.1	1.828
4.8	8.3	10.8	6.199
4.9	8.3	14.8	2.519
7.1	9.8	8.4	2.525
7.1	6.7	7.6	3.921
9.7	6.2	8.5	3.604
10.7	7.6	8	3.405
4.5	10.6	9.6	3.234
4.2	6.8	10.6	2.726
7.7	10	7.2	3.535
15.5	10.3	10.2	2.238
7.7	6.5	12.1	3.169
10.1	13.8	8.6	2.434
10.6	10.2	10.9	2.339
5.3	10.2	13.4	2.062
9.1	6.5	15	2.387
11.2	5.6	11	1.32
12.5	13.4	15.2	2.055
9.6	4.5	14.8	2.007
11.4	4.9	11.9	3.201
11.4	16	14	8.12
10	6	9.8	8.079
13.9	12.2	12	8.698
8.7	12	13.7	2.758
10	6.3	13.2	3.398
9.6	8.2	20.4	2.727
7.9	12.3	9.4	5.413
6.6	1.7	9.4	2.33
10.5	6.7	7.4	3.283
6.4	3.8	10	11.876
3	2.8	11.8	8.46
10.2	4.1	10	7.053
9.1	2.8	7.5	6.541
8.9	2.3	13.2	8.403
10.8	3.6	13.2	9.889
5.6	3.1	16.4	3.809
6.2	11.8	22.8	7.574
8.3	7.7	9.6	10.353
7.3	4.9	11.8	8.375
14.8	7.6	8.5	13.186
9.4	6.3	3.6	16.638
8	3.6	7.2	14.566
9.2	4.1	14.5	9.569
7.5	3.1	13.2	10.323
5.6	3.4	6.7	8.375
6	3.5	13	9.095
12.3	3.2	8.1	2.562
5.3	6	13.6	3.521
	2.7

[truncated: 15 more sheets: Supp. Fig 11f, Supp. Fig 11g, Supp. Fig 12a, Supp. Fig 12b, Supp. Fig 12c, Supp. Fig 12d, Supp. Fig 12e, Supp. Fig 12f, Supp. Fig 13a, Supp. Fig 13b, Supp. Fig 13c, Supp. Fig 13d, Supp. Fig 13e, Supp. Fig 13f, Supp. Fig 14]
