# Supplementary material for: Distinct mechanisms of replication stress induced by oncogenic RAS and cyclin E1 converge on R-loop-dependent fork reversal
Source: Nat Commun. 2026 Apr 3;17:4784. doi: 10.1038/s41467-026-71353-8 (PMC13219726; doi:10.1038/s41467-026-71353-8)
Supplement: Supplementary file 4 — Source Data [file 41467_2026_71353_MOESM4_ESM.zip › Source Data/Statistics.xlsx]

## Sheet: 1b
Dunn's multiple comparisons test	Mean rank diff.	Significant?	Summary	Adjusted P Value
EV vs. RAS	631.6	Yes	****	<0.0001	A-B
EV vs. CE	692.6	Yes	****	<0.0001	A-C
EV vs. EV+	-261.9	Yes	****	<0.0001	A-D
EV vs. RAS+	-95.24	No	ns	0.4326	A-E
EV vs. CE +	-16.39	No	ns	>0.9999	A-F
RAS vs. CE	61.06	No	ns	>0.9999	B-C
RAS vs. EV+	-893.5	Yes	****	<0.0001	B-D
RAS vs. RAS+	-726.8	Yes	****	<0.0001	B-E
RAS vs. CE +	-647.9	Yes	****	<0.0001	B-F
CE vs. EV+	-954.5	Yes	****	<0.0001	C-D
CE vs. RAS+	-787.9	Yes	****	<0.0001	C-E
CE vs. CE +	-709	Yes	****	<0.0001	C-F
EV+ vs. RAS+	166.7	Yes	**	0.0048	D-E
EV+ vs. CE +	245.5	Yes	****	<0.0001	D-F
RAS+ vs. CE +	78.85	No	ns	>0.9999	E-F

## Sheet: 1c
Dunn's multiple comparisons test	Mean rank diff.	Significant?	Summary	Adjusted P Value
EV vs. RAS	255.9	Yes	****	<0.0001	A-B
EV vs. CE	253.3	Yes	****	<0.0001	A-C
EV vs. EV DOX	-54.53	No	ns	>0.9999	A-D
EV vs. RAS DOX	-29.52	No	ns	>0.9999	A-E
EV vs. CE DOX	-81.21	No	ns	0.1307	A-F
RAS vs. CE	-2.529	No	ns	>0.9999	B-C
RAS vs. EV DOX	-310.4	Yes	****	<0.0001	B-D
RAS vs. RAS DOX	-285.4	Yes	****	<0.0001	B-E
RAS vs. CE DOX	-337.1	Yes	****	<0.0001	B-F
CE vs. EV DOX	-307.9	Yes	****	<0.0001	C-D
CE vs. RAS DOX	-282.9	Yes	****	<0.0001	C-E
CE vs. CE DOX	-334.5	Yes	****	<0.0001	C-F
EV DOX vs. RAS DOX	25.01	No	ns	>0.9999	D-E
EV DOX vs. CE DOX	-26.68	No	ns	>0.9999	D-F
RAS DOX vs. CE DOX	-51.69	No	ns	>0.9999	E-F

## Sheet: 1d
Dunn's multiple comparisons test	Mean rank diff.	Significant?	Summary	Adjusted P Value
EV vs. RAS	987	Yes	****	<0.0001	A-B
EV vs. CE	748.5	Yes	****	<0.0001	A-C
EV vs. EV TRP	353.6	Yes	****	<0.0001	A-D
EV vs. RAS TRP	355.7	Yes	****	<0.0001	A-E
EV vs. CE TRP	272.7	Yes	****	<0.0001	A-F
RAS vs. CE	-238.5	Yes	****	<0.0001	B-C
RAS vs. EV TRP	-633.3	Yes	****	<0.0001	B-D
RAS vs. RAS TRP	-631.2	Yes	****	<0.0001	B-E
RAS vs. CE TRP	-714.2	Yes	****	<0.0001	B-F
CE vs. EV TRP	-394.9	Yes	****	<0.0001	C-D
CE vs. RAS TRP	-392.7	Yes	****	<0.0001	C-E
CE vs. CE TRP	-475.8	Yes	****	<0.0001	C-F
EV TRP vs. RAS TRP	2.113	No	ns	>0.9999	D-E
EV TRP vs. CE TRP	-80.9	No	ns	>0.9999	D-F
RAS TRP vs. CE TRP	-83.01	No	ns	>0.9999	E-F

## Sheet: 1e
Dunn's multiple comparisons test	Mean rank diff.	Significant?	Summary	Adjusted P Value
EV vs. RAS	299	Yes	****	<0.0001	A-B
EV vs. CE	295.2	Yes	****	<0.0001	A-C
EV vs. EV +TRP	-8.218	No	ns	>0.9999	A-D
EV vs. RAS +TRP	54.63	No	ns	0.6246	A-E
EV vs. CE +TRP	-13.43	No	ns	>0.9999	A-F
RAS vs. CE	-3.838	No	ns	>0.9999	B-C
RAS vs. EV +TRP	-307.2	Yes	****	<0.0001	B-D
RAS vs. RAS +TRP	-244.4	Yes	****	<0.0001	B-E
RAS vs. CE +TRP	-312.5	Yes	****	<0.0001	B-F
CE vs. EV +TRP	-303.4	Yes	****	<0.0001	C-D
CE vs. RAS +TRP	-240.6	Yes	****	<0.0001	C-E
CE vs. CE +TRP	-308.6	Yes	****	<0.0001	C-F
EV +TRP vs. RAS +TRP	62.85	No	ns	0.3118	D-E
EV +TRP vs. CE +TRP	-5.21	No	ns	>0.9999	D-F
RAS +TRP vs. CE +TRP	-68.06	No	ns	0.2047	E-F

## Sheet: 1f
Tukey's multiple comparisons test	Mean Diff.	95.00% CI of diff.	Significant?	Summary	Adjusted P Value
EV vs. RAS	-14.01	-19.25 to -8.768	Yes	****	<0.0001	A-B
EV vs. CE	-12.02	-17.26 to -6.777	Yes	***	0.0001	A-C
EV vs. EV +RNH	-1.471	-6.713 to 3.772	No	ns	0.9161	A-D
EV vs. RAS +RNH	-0.9959	-6.238 to 4.246	No	ns	0.9827	A-E
EV vs. CE +RNH	-0.5426	-5.785 to 4.699	No	ns	0.9989	A-F
RAS vs. CE	1.991	-3.251 to 7.233	No	ns	0.7694	B-C
RAS vs. EV +RNH	12.54	7.297 to 17.78	Yes	****	<0.0001	B-D
RAS vs. RAS +RNH	13.01	7.772 to 18.26	Yes	****	<0.0001	B-E
RAS vs. CE +RNH	13.47	8.225 to 18.71	Yes	****	<0.0001	B-F
CE vs. EV +RNH	10.55	5.306 to 15.79	Yes	***	0.0004	C-D
CE vs. RAS +RNH	11.02	5.781 to 16.27	Yes	***	0.0003	C-E
CE vs. CE +RNH	11.48	6.234 to 16.72	Yes	***	0.0002	C-F
EV +RNH vs. RAS +RNH	0.4747	-4.767 to 5.717	No	ns	0.9994	D-E
EV +RNH vs. CE +RNH	0.928	-4.314 to 6.170	No	ns	0.9873	D-F
RAS +RNH vs. CE +RNH	0.4532	-4.789 to 5.695	No	ns	0.9996	E-F

## Sheet: 1g
Tukey's multiple comparisons test	Mean Diff.	95.00% CI of diff.	Significant?	Summary	Adjusted P Value
EV_-dox vs. RAS_-dox	-14.83	-27.10 to -2.562	Yes	*	0.0167	A-B
EV_-dox vs. CE_-dox	-12.76	-25.03 to -0.4881	Yes	*	0.0405	A-C
EV_-dox vs. EV_+dox	0.05465	-12.22 to 12.33	No	ns	>0.9999	A-D
EV_-dox vs. RAS_+dox	-0.1374	-12.41 to 12.13	No	ns	>0.9999	A-E
EV_-dox vs. CE_+dox	-2.461	-14.73 to 9.809	No	ns	0.9782	A-F
RAS_-dox vs. CE_-dox	2.074	-10.20 to 14.34	No	ns	0.9897	B-C
RAS_-dox vs. EV_+dox	14.89	2.616 to 27.16	Yes	*	0.0163	B-D
RAS_-dox vs. RAS_+dox	14.69	2.424 to 26.97	Yes	*	0.0177	B-E
RAS_-dox vs. CE_+dox	12.37	0.1004 to 24.64	Yes	*	0.0479	B-F
CE_-dox vs. EV_+dox	12.81	0.5427 to 25.08	Yes	*	0.0396	C-D
CE_-dox vs. RAS_+dox	12.62	0.3507 to 24.89	Yes	*	0.043	C-E
CE_-dox vs. CE_+dox	10.3	-1.973 to 22.57	No	ns	0.1161	C-F
EV_+dox vs. RAS_+dox	-0.192	-12.46 to 12.08	No	ns	>0.9999	D-E
EV_+dox vs. CE_+dox	-2.516	-14.79 to 9.754	No	ns	0.976	D-F
RAS_+dox vs. CE_+dox	-2.324	-14.59 to 9.946	No	ns	0.9829	E-F

## Sheet: 1h
Tukey's multiple comparisons test	Mean Diff.	95.00% CI of diff.	Significant?	Summary	Adjusted P Value
-DOX EV vs. -DOX RAS	-14.86	-24.84 to -4.884	Yes	**	0.0041	A-B
-DOX EV vs. -DOX CE	-16.03	-26.01 to -6.051	Yes	**	0.0023	A-C
-DOX EV vs. +DOX EV	-1.002	-10.98 to 8.976	No	ns	0.9991	A-D
-DOX EV vs. +DOX RAS	-4.958	-14.94 to 5.021	No	ns	0.5461	A-E
-DOX EV vs. +DOX CE	-6.851	-16.83 to 3.128	No	ns	0.2474	A-F
-DOX RAS vs. -DOX CE	-1.167	-11.14 to 8.811	No	ns	0.9981	B-C
-DOX RAS vs. +DOX EV	13.86	3.882 to 23.84	Yes	**	0.0067	B-D
-DOX RAS vs. +DOX RAS	9.905	-0.07325 to 19.88	No	ns	0.052	B-E
-DOX RAS vs. +DOX CE	8.012	-1.966 to 17.99	No	ns	0.1397	B-F
-DOX CE vs. +DOX EV	15.03	5.049 to 25.01	Yes	**	0.0038	C-D
-DOX CE vs. +DOX RAS	11.07	1.094 to 21.05	Yes	*	0.028	C-E
-DOX CE vs. +DOX CE	9.179	-0.7995 to 19.16	No	ns	0.0763	C-F
+DOX EV vs. +DOX RAS	-3.955	-13.93 to 6.023	No	ns	0.7393	D-E
+DOX EV vs. +DOX CE	-5.848	-15.83 to 4.130	No	ns	0.3873	D-F
+DOX RAS vs. +DOX CE	-1.893	-11.87 to 8.085	No	ns	0.9828	E-F

## Sheet: 2a
Dunn's multiple comparisons test	Mean rank diff.	Significant?	Summary	Adjusted P Value
EV PCNApos vs. RAS PCNApos	-455	Yes	****	<0.0001	A-B
EV PCNApos vs. CE PCNApos	-360.1	Yes	****	<0.0001	A-C
EV PCNApos vs. EV PCNAneg	707.3	Yes	****	<0.0001	A-D
EV PCNApos vs. RAS PCNAneg	374	Yes	****	<0.0001	A-E
EV PCNApos vs. CE PCNAneg	406.4	Yes	****	<0.0001	A-F
RAS PCNApos vs. CE PCNApos	94.9	No	ns	>0.9999	B-C
RAS PCNApos vs. EV PCNAneg	1162	Yes	****	<0.0001	B-D
RAS PCNApos vs. RAS PCNAneg	829	Yes	****	<0.0001	B-E
RAS PCNApos vs. CE PCNAneg	861.4	Yes	****	<0.0001	B-F
CE PCNApos vs. EV PCNAneg	1067	Yes	****	<0.0001	C-D
CE PCNApos vs. RAS PCNAneg	734.1	Yes	****	<0.0001	C-E
CE PCNApos vs. CE PCNAneg	766.5	Yes	****	<0.0001	C-F
EV PCNAneg vs. RAS PCNAneg	-333.4	Yes	****	<0.0001	D-E
EV PCNAneg vs. CE PCNAneg	-301	Yes	****	<0.0001	D-F
RAS PCNAneg vs. CE PCNAneg	32.41	No	ns	>0.9999	E-F

## Sheet: 2b
Tukey's multiple comparisons test	Mean Diff.	95.00% CI of diff.	Significant?	Summary	Adjusted P Value
EV PCNApos vs. RAS PCNApos	-5.8	-8.813 to -2.787	Yes	****	<0.0001	A-B
EV PCNApos vs. CE PCNApos	-3.4	-6.413 to -0.3873	Yes	*	0.0214	A-C
EV PCNApos vs. EV PCNAneg	4.6	1.587 to 7.613	Yes	**	0.0013	A-D
EV PCNApos vs. RAS PCNAneg	2.8	-0.2127 to 5.813	No	ns	0.078	A-E
EV PCNApos vs. CE PCNAneg	3.2	0.1873 to 6.213	Yes	*	0.0333	A-F
RAS PCNApos vs. CE PCNApos	2.4	-0.6127 to 5.413	No	ns	0.1698	B-C
RAS PCNApos vs. EV PCNAneg	10.4	7.387 to 13.41	Yes	****	<0.0001	B-D
RAS PCNApos vs. RAS PCNAneg	8.6	5.587 to 11.61	Yes	****	<0.0001	B-E
RAS PCNApos vs. CE PCNAneg	9	5.987 to 12.01	Yes	****	<0.0001	B-F
CE PCNApos vs. EV PCNAneg	8	4.987 to 11.01	Yes	****	<0.0001	C-D
CE PCNApos vs. RAS PCNAneg	6.2	3.187 to 9.213	Yes	****	<0.0001	C-E
CE PCNApos vs. CE PCNAneg	6.6	3.587 to 9.613	Yes	****	<0.0001	C-F
EV PCNAneg vs. RAS PCNAneg	-1.8	-4.813 to 1.213	No	ns	0.4428	D-E
EV PCNAneg vs. CE PCNAneg	-1.4	-4.413 to 1.613	No	ns	0.6915	D-F
RAS PCNAneg vs. CE PCNAneg	0.4	-2.613 to 3.413	No	ns	0.9981	E-F

## Sheet: 3a
Dunn's multiple comparisons test	Mean rank diff.	Significant?	Summary	Adjusted P Value
EV vs. RAS	914.9	Yes	****	<0.0001	A-B
EV vs. CE	705	Yes	****	<0.0001	A-C
EV vs. EV +PARPi	-55.25	No	ns	>0.9999	A-D
EV vs. RAS +PARPi	-8.677	No	ns	>0.9999	A-E
EV vs. CE +PARPi	-1.901	No	ns	>0.9999	A-F
RAS vs. CE	-209.9	Yes	****	<0.0001	B-C
RAS vs. EV +PARPi	-970.2	Yes	****	<0.0001	B-D
RAS vs. RAS +PARPi	-923.6	Yes	****	<0.0001	B-E
RAS vs. CE +PARPi	-916.8	Yes	****	<0.0001	B-F
CE vs. EV +PARPi	-760.3	Yes	****	<0.0001	C-D
CE vs. RAS +PARPi	-713.7	Yes	****	<0.0001	C-E
CE vs. CE +PARPi	-706.9	Yes	****	<0.0001	C-F
EV +PARPi vs. RAS +PARPi	46.58	No	ns	>0.9999	D-E
EV +PARPi vs. CE +PARPi	53.35	No	ns	>0.9999	D-F
RAS +PARPi vs. CE +PARPi	6.776	No	ns	>0.9999	E-F

[truncated: 70 more sheets: 3b, 3c, 3d, 3e, 3f, 3g, 4a, 4b, 5a, 5b, 6a, 6b, 6c, 6d, 7a, 7b, 7c, 8a, S1c, S1d …]
