# Supplementary material for: Distinct mechanisms of replication stress induced by oncogenic RAS and cyclin E1 converge on R-loop-dependent fork reversal
Source: Nat Commun. 2026 Apr 3;17:4784. doi: 10.1038/s41467-026-71353-8 (PMC13219726; doi:10.1038/s41467-026-71353-8)
Supplement: Supplementary file 4 — Source Data [file 41467_2026_71353_MOESM4_ESM.zip › Source Data/Fig. 5-8.xlsx]

## Sheet: Fig 5a
WT EV LUC	WT RAS LUC	WT CE LUC	KO EV LUC	KO RAS LUC	KO CE LUC	EV WT MUS81	RAS WT MUS81	CE WT MUS81	EV KO MUS81	RAS KO MUS81	CE KO MUS81	EV WT primpol	RAS WT primpol	CE WT primpol	EV KO primpol	RAS KO primpol	CE KO primpol		WT EV LUC	WT RAS LUC	WT CE LUC	KO EV LUC	KO RAS LUC	KO CE LUC	EV WT MUS81	RAS WT MUS81	CE WT MUS81	EV KO MUS81	RAS KO MUS81	CE KO MUS81	EV WT primpol	RAS WT primpol	CE WT primpol	EV KO primpol	RAS KO primpol	CE KO primpol
21.801	6.96	15.859	26.13	18.43	13.053	30.932	22	35.696	22.314	18.726	29.404	23.396	23.15	9.094	37.779	21.508	15.969		437	482	484	463	456	457	454	475	474	440	466	481	433	468	491	471	485	479
7.768	9.564	19.075	28.882	17.712	17.363	24.731	15.791	18.327	33.827	11.267	19.999	20.015	29.251	3.311	35.36	11.814	28.825
20.238	9.987	19.309	19.365	17.145	40.253	28.004	23.248	47.295	27.879	24.382	30.221	21.146	32.571	4.402	35.452	14.187	34.163		No of experiments: 3
22.185	4.678	21.202	7.269	21.652	27.051	29.508	18.823	52.94	18.017	13.641	19.53	18.001	23.051	9.068	42.27	12.902	16.291			TFIIH p89 (S-19) rabbit polyclonal (sc-293, Santa Cruz Biotechnology, 1:1000 dilution);
24.093	21.713	18.808	27.413	18.139	26.431	27.4	5.261	22.998	3.801	20.788	10.211	27.95	14.785	9.205	32.529	15.853	14.025			MUS81 (B-12) mouse monoclonal (sc-376661, Santa Cruz Biotechnology, 1:500 dilution)
24.246	8.37	13.091	22.168	24.767	16.025	19.598	16.068	30.771	25.327	21.923	28.555	25.878	23.951	12.384	32.673	9.372	25.638			PRIMPOL rat polyclonal (a gift from Juan Mendez)
15.558	11.328	17.748	29.308	13.818	26.024	20.957	16.188	31.731	23.515	9.217	22.522	26.11	20.549	12.282	35.092	14.181	24.899
18.601	23.213	14.897	35.213	28.127	11.717	26.145	11.902	30.773	11.722	10.901	17.277	26.676	16.464	7.161	11.82	14.739	22.49
27.14	7.639	14.455	26.701	20.33	26.455	29.035	8.477	20.403	29.657	14.888	23.832	17.645	26.443	5.3	11.928	4.166	16.746
22.229	5.358	11.059	22.472	9.223	20.876	12.67	4.938	19.228	24.057	16.13	8.405	28.873	27.982	29.04	19.947	16.071	34.233
25.354	16.035	20.6	19.503	8.312	25.131	15.14	12.856	23.561	22.88	13.425	10.926	24.098	23.604	34.356	21.436	26.239	17.964
22.692	10.343	18.191	29.544	20.258	15.571	20.885	16.468	21.55	19.738	20.044	19.667	31.483	16.234	9.961	20.885	29.211	27.225
34.014	6.059	15.301	22.849	22.212	9.798	14.214	13.531	20.328	30.959	29.342	27.196	22.489	17.328	10.498	22.343	37.549	24.452
8.771	5.493	16.348	22.57	19.731	15.136	14.989	8.769	12.572	31.916	16.292	16.335	16.546	6.563	27.524	29.08	27.534	23.187
32.512	11.68	24.638	30.08	22.581	19.885	11.218	8.453	20.315	17.949	22.919	17.478	37.891	21.171	36.541	4.57	23.503	8.498
23.625	14.436	15.067	8.388	21.716	16.863	34.638	12.901	26.517	15.789	24.583	9.247	18.711	11.487	21.631	28.234	9.746	19.773
23.929	13.968	16.138	32.057	23.23	20.211	38.242	14.907	14.777	33.583	22.161	16.877	17.346	32.407	33.155	21.338	19.182	19.379
19.83	16.693	17.499	22.966	22.705	20.542	30.44	12.628	11.718	27.273	24.949	22.446	26.811	13.566	20.597	14.499	15.227	8.727
12.749	7.737	13.556	28.275	15.79	30.296	14.521	10.63	28.462	29.9	11.461	25.216	19.6	19.146	15.909	20.233	6.892	17.806
14.707	19.544	20.355	27.898	34.363	16.797	37.971	10.202	18.91	28.63	18	28.332	25.692	7.347	29.389	29.546	31.988	29.839
27.72	14.293	21.862	21.002	20.336	30.556	39.013	13.974	28.43	18.725	3.699	14.907	16.488	28.669	13.122	25.44	16.957	21.913
21.113	12.421	5.709	23.991	15.827	24.868	23.746	23.811	26.071	28.379	4.972	22.091	22.783	22.316	14.377	19.607	34.733	16.514
19.189	16.998	17.625	24.494	12.903	16.66	34.048	9.14	25.19	27.447	25.956	25.505	17.927	5.168	8.351	10.313	16.925	20.49
17.407	12.179	14.662	25.143	12.941	24.064	30.686	18.842	11.773	21.018	23.385	22.737	12.264	24.258	25.969	25.219	17.421	22.474
24.835	8.072	9.595	20.277	28.024	12.886	22.382	17.861	16.112	28.473	9.366	21.773	21.239	27.709	15.839	15.544	22.36	24.09
19.488	20.56	10.744	11.593	23.122	27.499	23.821	22.027	25.18	19.946	24.326	15.684	14.03	25.474	14.285	32.047	21.45	34.516
26.052	11.175	18.677	23.373	23.084	11.514	18.283	21.469	28.69	21.355	16.13	26.053	20.986	24.081	15.303	28.33	31.616	36.67
9.642	12.273	14.096	15.392	23.8	21.675	8.138	14.717	29.823	25.598	26.138	27.892	31.748	23.538	16.432	19.961	24.251	9.334
26.486	12.829	13.422	17.915	26.67	29.902	34.634	19.698	27.179	22.519	10.049	17.764	36.224	32.927	20.272	6.584	16.099	14.122
9.629	12.23	15.689	16.393	24.026	35.313	20.116	34.947	31.066	33.479	5.32	25.05	45.111	25.662	17.61	19.68	28.331	9.251
18.824	15.052	16.675	19.754	16.334	36.682	41.748	15.916	41.255	23.644	10.614	39.494	19.671	23.721	37.926	13.343	21.298	9.467
22.279	17.604	15.321	29.688	18.984	30.068	22.384	19.321	26.614	34.797	20.783	41.044	28.914	20.65	32.64	22.206	11.838	9.315
27.367	11.046	12.037	6.36	24.941	24.06	18.482	19.759	21.392	20.623	18.376	29.274	19.088	20.974	28.157	28.823	13.202	13.642
27.607	3.98	6.171	21.123	25.886	24.063	38.159	17.631	20.03	17.561	11.226	16.387	30.838	19.216	37.511	29.626	21.681	10.749
27	25.223	19.69	10.232	8.933	28.891	28.729	26.319	8.207	21.71	17.194	24.919	22.804	8.344	15.289	16.129	9.932	16.357
28.114	14.723	13.68	20.447	24.107	23.909	23.089	19.426	20.031	27.494	16.039	16.33	17.226	29.292	28.999	39.145	20.141	19.676
9.741	10.929	19.626	20.578	22.866	14.141	25.218	31.567	18.916	30.872	20.502	22.512	29.503	17.186	31.722	18.151	27.909	22.246
23.867	17.278	14.241	22.79	22.198	33.966	22.911	25.56	12.119	19.977	20.502	25.141	45.409	30.747	20.648	29.808	14.029	11.334
14.543	20.86	16.808	29.423	25.04	24.289	22.138	23.659	10.2	28.405	13.986	32.173	27.523	8.628	18.009	28.334	15.583	28.064
25.942	14.324	17.226	11.438	18.55	22.243	8.883	20.769	27.915	26.004	6.163	5.162	33.67	13.543	11.018	30.46	19.06	14.592
20.052	27.05	8.556	27.243	15.719	23.092	22.493	29.881	10.748	23.198	15.503	7.367	27.084	25.148	18.778	25.363	6.822	42.437
8.712	4.273	13.533	17.783	19.674	29.901	33.321	19.211	22.022	27.813	15.999	9.578	12.478	13.994	16.477	27.478	28.221	23.954
16.062	18.805	20.146	26.171	22.055	29.009	32.231	26.958	41.707	24.361	10.176	30.246	24.71	32.548	18.983	21.986	24.589	23.962
22.821	12.978	15.342	26.676	13.195	36.257	19.755	18.05	36.573	10.396	11.818	22.271	30.164	11.003	10.743	10.124	23.195	28.471
31.847	11.13	21.458	23.025	23.164	20.881	21.276	18.677	18.843	31.063	10.261	28.893	32.883	24.546	19.992	25.882	8.041	7.955
13.311	14.417	14.684	33.089	23.302	20.412	26.725	12.453	5.458	26.356	15.802	13.443	35.711	24.308	16.7	31.58	13.735	14.136
20.685	11.153	34.125	22.395	18.88	17.365	16.407	4.417	24.179	26.494	15.571	23.474	24.521	24.649	26.243	20.73	26.044	27.54
17.656	11.749	16.837	25.291	20.647	17.727	27.337	9.034	38.104	22.615	9.666	13.421	26.528	4.336	31.65	11.688	18.923	9.307
27.001	16.295	20.313	8.617	23.143	26.704	22.969	27.197	24.794	19.763	11.279	31.932	17.444	10.837	29.319	24.643	23.804	26.038
19.009	19.019	18.345	31.794	19.242	36.024	22.292	20.37	9.809	24.497	24.072	8.132	16.654	18.759	25.841	11.679	16.202	8.379
14.654	14.618	16.941	14.941	20.715	23.179	22.513	24.095	6.606	5.213	18.875	20.068	23.104	8.902	10.038	10.824	27.12	20.916
18.073	16.246	15.119	33.101	19.674	29.48	20.954	8.586	28.857	19.634	10.774	12.533	14.271	9.432	10.762	19.479	28.696	19.658
26.783	14.823	11.414	30.086	21.928	21.775	38.369	15.111	32.129	27.176	17.812	11.992	15.052	6.246	17.637	36.339	38.263	29.54
13.519	13.264	4.988	30.412	15.428	25.893	24.479	10.9	15.877	25.829	4.777	25.903	48.515	18.237	23.705	23.521	35.754	32.743
25.722	17.746	17.766	27.43	20.126	30.721	32.64	10.57	22.944	27.515	21.468	21.054	29.808	9.292	29.395	7.538	11.223	29.847
18.144	10.505	13.963	11.494	15.49	22.974	24.055	17.337	9.468	27.167	25.942	10.433	39.044	8.185	3.623	4.044	29.281	27.553
23.011	13.685	13.04	12.492	16.552	27.276	23.776	17.945	9.729	23.11	19.136	19.79	29.413	11.544	31.18	6.971	22.509	25.193
23.701	7.571	9.101	17.195	27.824	22.409	24.224	6.661	42.854	23.742	38.574	19.958	9.615	9.839	11.788	27.096	29.902	23.209
16.538	8.448	18.817	14.711	22.137	21.51	12.962	12.283	24.513	20.52	23.574	12.483	41.096	12.941	31.307	18.738	22.904	35.277
18.529	14.844	16.112	20.709	12.534	25.616	25.56	8.086	13.31	22.667	21.689	9.031	35.862	10.172	15.716	40.68	27.624	13.349
29.379	23.276	22.347	32.368	10.019	25.717	23.966	10.432	23.459	28.314	26.418	21.614	24.054	5.056	12.442	24.151	10.413	30.553
23.62	11.474	17.176	15.296	12.767	26.4	55.024	10.78	20.486	18.086	26.286	8.653	15.754	5.93	28.828	41.66	22.891	29.346
24.902	11.601	17.161	18.765	19.645	27.297	37.606	11.756	21.301	26.285	19.222	16.978	9.752	4.661	4.876	7.62	31.613	33.709
18.763	10.032	22.508	21.104	24.988	21.328	24.734	13.154	14.798	34.143	18.431	10.612	16.636	5.948	17.259	30.996	28.935	25.808
15.527	4.863	11.17	20.029	21.016	23.133	39.044	15.072	20.245	18.244	19.649	10.427	25.435	7.273	19.997	19.339	23.606	33.042
15.012	4.127	14.427	26.413	19.19	20.094	35.934	10.77	21.935	29.951	10.791	15.661	7.888	7.044	21.323	54.776	17.559	44.052
22.325	6.914	24.352	23.424	16.157	26.692	24.003	7.27	20.2	20.389	17.674	14.318	7.863	3.412	18.896	56.046	7.994	27.755
22.802	12.257	17.584	21.18	15.34	25.88	22.036	7.893	23.095	28.555	26.475	13.546	7.305	11.671	9.179	25.078	13.258	27.686
23.229	13.742	20.24	23.493	17.618	30.875	21.833	9.885	18.179	14.229	16.059	13.36	10.976	33.934	23.673	37.048	16.022	40.329
22.381	33.301	8.048	24.355	21.521	22.508	23.118	12.184	25.666	21.169	12.358	14.063	13.32	16.48	30.032	37.049	18.375	30.069
17.314	23.392	23.577	23.02	22.347	26.08	28.178	11.602	24.766	20.107	18.828	6.468	33.722	13.228	8.793	31.233	7.57	13.321
22.676	32.775	38.447	20.339	25.801	18.878	25.616	39.813	9.637	27.086	30.625	12.543	25.813	13.609	21.888	23.022	6.384	31.359
19.635	36.999	12.591	8.401	24.206	26.818	22.133	19.537	42.932	18.74	12.216	9.781	25.542	6.417	22.325	26.994	25.547	27.426
27.866	30.681	17.879	20.945	21.064	31.467	13.924	21.969	19.875	15.755	28.231	12.863	8.649	16.846	23.489	30.075	10.677	36.08
29.984	20.106	32.415	25.182	9.861	26.211	12.328	26.78	17.06	22.646	16.732	18.214	11.417	11.547	33.878	38.706	15.914	10.815
12.237	33.801	11.201	23.002	18.37	15.548	18.906	19.848	16.84	25.966	9.328	17.701	6.277	18.096	25.972	25.642	27.376	8.505
14.507	33.574	25.878	22.983	44.832	20.198	11.945	24.535	26.782	33.728	12.043	6.706	16.469	18.525	21.278	21.41	22.986	13.748
21.398	36.027	22.564	21.563	32.655	20.444	20.685	22.079	26.852	21.626	14.664	9.101	16.968	8.134	16.092	29.455	26.202	14.244
21.557	23.637	13.013	24.258	26.084	24.105	22.534	28.117	20.04	19.943	11.95	10.672	26.426	3.294	27.6	26.544	12.174	16.71
11.047	44.533	11.246	18.569	9.187	22.619	15.059	19.491	32.135	19.576	25.133	14.179	19.268	19.77	26.153	30.372	11.205	11.907
19.273	36.145	12.97	15.642	16.281	25.278	17.13	23.638	22.991	19.539	30.177	17.491	17.279	17.724	18.34	24.452	23.588	11.967
20.181	36.718	30.008	25.079	32.583	25.942	25.834	19.087	14.308	25.673	47.392	17.367	22.403	14.285	9.619	24.694	27.548	9.769
9.537	19.797	21.451	22.642	24.464	12.369	24.111	20.574	12.68	23.858	8.04	14.194	35.894	11.804	16.782	27.532	13.666	13.585
19.504	11.291	23.86	9.351	22.961	21.78	26.377	17.525	15.405	25.48	33.194	12.696	23.318	12.854	27.988	26.128	24.231	15.131
24.818	19.385	26.014	11.949	31.724	23.36	18.487	26.584	30.087	19.09	25.024	12.119	16.932	5.263	16.485	40.792	5.05	14.462
18.699	12.809	9.899	17.863	21.094	22.486	27.724	18.32	15.919	29.732	12.816	20.104	32.504	17.972	8.74	29.55	21.389	9.085
25.337	14.418	8.156	6.482	16.312	13.581	23.359	25.111	21.137	24.727	18.391	15.047	31.661	17.489	16.751	33.369	6.25	14.559
25.288	16.185	26.902	16.709	22.037	18.834	30.964	23.068	13.384	13.9	22.909	15.818	22.233	11.474	5.367	23.648	26.33	10.029
23.014	26.295	10.793	24.447	24.291	23.008	19.344	29.256	16.917	4.089	15.929	18.379	35.587	13.715	24.699	13.731	15.144	9.435
18.259	21.627	23.361	23.544	22.398	23.113	22.478	19.521	18.119	29.711	38.565	11.591	26.23	15.33	12.134	35.443	20.276	12.29
26.207	21.915	4.592	28.028	17.911	26.298	28.751	25.848	24.714	43.658	8.17	13.919	34.164	15.34	32.559	19.506	25.953	11.137
31.894	21.178	6.877	13.065	22.644	43.935	33.959	25.718	8.727	20.596	28.891	14.504	34.398	10.685	13.994	36.352	16.574	7.331
28.202	13.288	10.024	25.721	16.279	8.285	32.968	20.042	25.272	24.901	22.575	6.597	35.452	17.856	18.767	28.481	18.733	12.291
25.005	11.698	30.223	23.645	22.622	22.412	41.812	28.929	22.145	14.779	10.403	18.05	35.383	6.707	20.256	39.597	16.588	19.119
8.774	15.534	19.132	25.259	23.787	22.789	17.671	21.068	18.178	24.367	12.188	6.444	22.24	11.727	19.772	17.077	29.541	12.35
16.243	31.823	14.373	10.279	22.338	26.242	25.528	18.424	23.832	25.116	10.013	14.816	30.669	15.373	3.45	20.744	7.215	14.323
24.278	11.825	35.463	22.642	19.274	23.73	27.254	11.015	17.874	18.293	3.913	11.387	26.368	11.091	11.59	27.147	35.931	15.059
25.549	13.799	10.744	26.588	25.017	15.166	36.984	26.149	17.092	28.26	11.679	12.702	36.834	5.66	8.347	27.213	16.939	19.679
26.442	19.184	12.18	22.057	18.516	13.398	33.445	14.273	19.539	12.681	18.565	14.003	37.444	33.615	26.328	8.101	7.372	8.242
34.035	9.63	11.392	25.541	16.002	23.076	42.795	18.223	16.767	17.753	8.323	14.472	25.715	29.72	37.22	34.108	29.445	12.053
21.989	20.344	11.567	27.097	17.496	13.362	22.809	21.58	21.206	26.322	19.594	12.784	32.043	7.462	22.484	27.206	24.52	22.039
24.025	13.825	20.48	23.507	8.181	8.629	30.98	24.874	30.575	12.445	12.591	14.807	30.738	31.548	7.539	33.42	18.795	29.966
22.293	16.151	13.437	25.634	13.312	17.298	29.529	25.501	18.522	22.378	8.296	26.356	11.281	20.293	21.769	32.043	20.151	29.21
20.551	11.839	17.669	18.052	23.426	19.162	42.109	13.066	16.642	21.738	8.218	10.756	24.347	18.565	34.937	22.915	16.374	13.81
12.322	11.974	28.172	18.821	21.607	14.136	22.137	23.708	13.541	19.541	16.454	14.355	30.741	25.912	24.394	25.216	10.377	18.124
18.144				15.572	13.296		23.952	13.346		16.725	15.905	6.502	12.464	24.142	13.578	29.89	12.564
				20.759	12.394		30.696	22.226		15.449	12.879	29.513	9.998	12.602	17.304	24.241	17.643
				34.628	25.149		13.416	34.641		7.148	19.074		17.907	25.491	36.075	22.687	13.438
							23.14	33.867		8.411	22.947		21.826	16.128	36.478	23.334	17.495
							21.61	18.84		4.48	11.737		22.93	27.153	37.999	21.027	7.224
								24.385		7.89	14.154		23.918	33.602	30.487	23.728	14.642
										8.174	11.095		6.397	6.239	24.238	22.661	8.296
										13.738	10.826		9.589	31.278		17.165	37.369
										11.74	22.347		24.395	17.892			10.452
										18.307				14.036
										18.663				21.981
														26.014
														29.345
														20.99
														30.311
														24.43
13.439	25.136	25.946	10.599	21.369	23.807	30.429	12.957	12.502	21.508	11.632	30.254	25.04	21.186	29.051	23.613	24.392	18.787
28.398	35.099	32.569	17.055	21.865	7.893	25.339	17.913	25.166	26.074	2.408	37.193	34.447	3.727	31.036	10.229	17.368	20.885
32.52	27.211	33.059	18.334	16.337	25.212	15.725	14.677	25.829	19.861	32.208	17.65	32.186	22.005	26.105	48.989	20.166	12.252
32.542	27.906	28.263	18.177	25.793	25.636	34.595	14.291	14.411	24.024	24.719	9.696	21.812	16.664	30.897	10.478	20.01	12.881
28.659	5.318	22.977	11.019	20.87	24.723	16.262	14.145	10.71	32.706	27.444	9.651	37.24	13.745	28.142	30.567	17.975	12.199
32.595	7.329	1.524	13.816	28.647	15.304	24.99	25.177	15.844	20.427	25.47	18.176	16.292	13.184	19.723	33.753	24.06	16.791
7.155	19.574	26.54	12.45	15.615	29.344	15.294	15.696	22.93	27.49	13.091	26.775	25.61	37.645	15.243	35.682	17.126	18.931
36.414	12.409	15.995	21.775	21.254	21.313	23.969	12.634	14.415	26.887	28.949	13.583	38.336	18.92	10.143	45.501	20.738	25.209
23.136	16.293	25.419	13.042	19.955	27.297	23.651	31.675	19.676	25.967	15.244	18.561	17.247	19.384	32.759	27.671	21.126	24.323
29.996	8.842	33.106	20.012	24.331	40.946	24.166	16.965	13.283	26.182	19.871	23.119	24.563	12.416	23.754	31.945	15.022	14.991
23.662	19.959	34.737	18.724	22.657	17.598	24.13	13.608	10.802	26.706	11.557	20.494	27.564	13.761	16.519	39.036	21.449	17.912
36.594	18.2	22.616	18.677	19.57	21.142	29.362	32.764	16.865	27.558	4.498	26.908	28.601	17.544	26.869	10.273	22.209	17.804
27.697	18.767	5.734	20.541	26.882	19.149	21.109	15.496	13.786	25.536	23.024	26.367	27.506	16.018	22.103	15.887	19.33	42.27
31.66	22.269	17.268	17.015	23.867	22.474	13.696	20.239	9.622	30.558	22.07	27.502	29.738	19.986	26.976	25.69	15.36	19.935
31.524	21.408	26.682	8.073	21.984	19.609	16.719	21.258	16.781	22.983	31.141	31.314	32.189	15.449	24.315	41.035	17.875	19.662
26.962	21.338	16.332	20.847	28.618	29.093	19.647	20.731	21.883	29.065	26.267	17.045	30.136	15.221	15.72	23.277	10.708	14.17
20.331	28.204	23.586	23.515	42.054	19.223	14.04	22.57	9.253	32.763	16.524	12.81	22.505	17.117	24.298	16.728	15.057	19.278
25.615	21.078	15.393	24.9	25.886	15.114	24.714	6.737	14.911	21.597	17.228	23.211	23.911	9.734	19.231	18.634	18.461	17.89
22.127	17.768	15.141	15.277	25.867	21.151	18.957	12.645	20.462	5.512	15.396	21.974	24.413	14.096	9.561	13.915	22.287	23.265
36.557	19.568	20.926	29.442	18.632	16.429	23.605	8.615	19.831	13.045	16.468	30.173	30.139	32.672	7.581	32.24	20.588	12.482
23.724	18.963	23.636	20.409	18.665	17.088	10.986	30.253	9.38	46.313	5.255	12.85	32.552	15.639	19.808	33.103	27.309	8.522
26.215	13.122	22.051	7.032	22.395	38.506	19.916	20.357	11.043	30.923	15.547	41.702	26.967	22.26	11.848	6.408	21.559	10.922
14.63	7.293	28.279	42.136	34.497	20.59	26.161	13.348	11.465	23.178	13.527	14.077	42.561	17.906	34.707	49.98	31.873	31.936
24.34	10.436	12.337	20.075	24.443	16.434	22.347	16.333	16.16	21.439	30.44	18.597	24.629	14.676	5.23	37.888	45.873	11.536
24.816	15.828	25.194	17.755	18.273	29.329	26.328	24.069	13.044	32.159	12.29	24.754	17.855	14.977	5.586	33.292	24.763	31.629
28.956	27.586	22.818	27.419	22.327	25.882	17.482	31.396	15.791	25.504	33.172	9.778	17.783	11.081	34.921	46.048	31.845	33.599
27.006	27.567	20.997	19.959	28.663	19.895	25.449	23.793	13.421	22.49	26.284	30.173	22.025	15.669	5.909	27.628	32.416	25.795
30.602	23.065	7.048	19.062	28.062	16.69	24.173	25.384	19.79	29.852	17.41	20.352	21.101	7.838	5.387	14.067	18.656	36.61
30.582	8.161	26.821	12.942	28.406	28.545	15.321	22.395	22.667	17.502	18.176	17.513	35.573	16.532	5.618	31.101	8.801	25.854
18.166	9.984	19.401	22.656	19.895	25.08	19.866	9.749	9.802	25.979	16.767	18.29	38.08	12.492	36.408	26.296	11.121	44.031
31.144	18.254	23.5	22.711	21.573	28.616	29.827	23.057	22.332	27.319	11.767	3.673	26.813	19.941	31.496	16.481	22.344	5.112
22.586	20.822	18.985	9.615	22.744	35.451	7.203	26.818	19.752	16.257	9.257	18.442	43.494	13.591	5.381	15.962	40.883	29.377
20.545	11.384	17.298	11.16	12.175	26.93	8.448	16.78	15.5	28.817	27.45	10.877	40.137	14.049	4.889	15.741	12.174	9.504
29.419	17.964	34.592	16.143	12.34	29.656	32.379	19.861	28.73	24.939	18.045	17.265	27.46	16.859	32.888	50.768	34.937	9.942
33.477	6.719	20.865	33.458	21.549	28.983	39.427	27.049	32.314	19.543	18.806	11.075	34.485	30.234	30.641	19.326	20.315	23.347
17.897	13.63	14.841	28.169	23.912	23.758	20.744	26.504	55.919	27.508	22.887	17.074	37.615	5.686	4.61	38.861	24.097	26.318
26.55	11.955	20.415	20.226	18.312	31.945	32.608	17.054	26.683	17.69	7.339	19.72	23.049	36.131	34.679	29.764	11.984	6.864
33.968	28.542	32.404	20.065	7.476	32.336	20.432	15.758	31.423	19.171	16.956	17.892	36.119	30.821	22.904	36.859	9.963	9.519
37.652	19.243	31.152	8.793	27.056	35.67	28.858	9.971	22.704	25.182	28.539	26.263	37.478	38.675	27.148	31.046	12.393	16.187
38.311	16.853	20.875	19.196	15.642	9.345	32.551	25.981	10.9	32.696	7.168	11.656	10.783	5.329	25.079	32.274	20.737	29.699
27.392	17.643	20.582	18.702	18.932	22.097	15.075	11.765	28.744	21.418	24.704	19.768	7.252	36.579	19.093	24.595	18.325	32.242
21.469	14.362	19.708	19.291	5.9	22.574	9.628	9.296	32.234	27.703	26.913	9.718	43.515	33.307	8.697	26.314	15.313	25.24
28.978	5.184	13.169	15.477	27.811	23.099	29.045	15.725	31.3	23.586	22.81	18.546	32.361	26.719	20.898	32.699	18.394	28.382
28.774	9.609	15.072	23.508	12.432	21.476	38.765	13.93	27.364	27.83	9.122	20.443	26.462	8.784	25.285	31.024	17.139	20.546
19.204	24.75	25.859	42.025	18.366	18.25	36.234	29.182	23.865	7.216	14.226	6.574	31.444	20.682	18.329	24.114	14.687	28.127
28.301	16.211	7.877	19.664	13.176	21.032	25.518	22.678	20.687	30.157	26.656	15.132	19.971	25.417	27.725	11.699	11.846	31.377
27.084	24.478	4.482	19.639	23.394	18.144	26.98	11.973	31.66	6.011	22.73	16.117	40.02	23.499	23.581	31.616	17.744	15.32
21.321	9.696	20.038	11.864	20.527	20.554	18.229	27.674	24.22	22.961	21.243	7.475	18.327	24.941	11.557	37.155	10.727	32.275
21.473	16.059	22.414	22.748	7.057	20.2	16.804	13.631	9.864	24.601	20.843	17.96	17.168	28.454	26.499	7.133	9.154	39.301
15.881	5.775	20.227	30.811	13.504	15.585	24.507	24.507	29.725	24.088	34.075	8.828	37.737	32.912	20.839	2.907	18.29	43.394
13.269	24.81	19.441	9.27	14.307	16.814	26.296	6.632	20.905	18.272	22.947	13.102	16.114	33.184	21.465	33.909	22.821	33.811
14.754	15.378	14.167	16.065	18.586	17.586	19.625	16.482	24.53	26.128	37.088	20.4	17.134	32.388	23.247	27.714	15.366	41.313
24.044	17.064	22.995	18.006	12.704	14.547	29.982	19.668	28.558	36.691	14.851	16.517	18.996	32.517	5.653	17.101	21.835	19.147
16.621	10.463	26.112	26.889	12.121	12.567	34.189	15.733	24.339	24.79	20.559	27.451	26.708	22.116	21.292	16.664	14.172	7.237
30.982	12.885	26.776	10.086	20.04	17.598	33.888	11.992	22.418	19.999	22.686	28.24	25.84	18.051	36.923	18.251	32.965	28.792
12.862	15.382	18.938	25.282	13.519	14.052	28.931	4.048	21.47	30.749	10.471	14.871	19.783	30.67	14.548	25.344	24.116	31.872
23.143	11.438	22.205	16.288	20.98	20.414	27.218	12.663	7.345	23.15	18.975	15.796	35.152	30.926	21.215	35.927	21.568	24.755
13.238	12.052	16.304	21.318	12.004	20.755	21.753	12.878	6.378	17.18	15.421	26.74	21.709	26.914	27.324	38.085	12.965	7.027
11.292	8.017	21.179	17.029	19.852	19.012	22.216	18.381	11.794	13.072	13.899	32.952	31.433	28.305	6.747	39.993	17.668	28.847
23.698	6.842	21.957	28.971	13.082	26.4	11.667	17.995	21.206	15.869	18.367	23.116	34.683	37.188	23.91	18.519	35.183	37.291
23.256	16.899	24.286	22.707	13.445	22.506	11.977	21.276	15.702	31.625	17.237	14.651	27.18	25.115	8.539	18.078	21.152	35.901
13.586	16.524	22.714	7.29	23.448	21.158	22.326	21.552	17.918	40.227	14.816	27.272	14.91	37.901	6.539	24.132	13.015	40.854
26.939	17.944	23.364	23.293	22.22	24.266	10.509	14.255	43.82	12.675	13.249	24.096	30.347	41.806	12.799	24.111	21.637	13.532
26.128	16.775	27.932	9.547	11.028	22.271	26.287	21.065	4.118	19.047	12.573	24.816	12.025	32.588	32.403	6.746	8.144	17.595
21.151	21.675	20.481	10.933	15.278	20.605	9.903	6.95	10.147	13.4	17.31	14.619	22.341	30.871	27.659	7.77	10.549	26.625
36.373	16.52	18.025	27.514	18.266	21.118	19.846	29.445	5.472	25.678	10.782	25.59	27.09	31.161	31.321	17.161	8.221	30.757
28.549	15.001	27.764	14.451	9.709	22.535	33.031	30.124	14.165	23.211	17.138	19.17	13.592	24.18	36.592	30.379	10.094	7.915
26.729	31.428	28.918	16.898	20.569	33.532	22.913	16.804	18.532	21.076	13.106	22.666	23.859	26.177	27.668	34.795	11.487	9.094
32.53	13.932	25.45	18.441	19.286	24.528	10.731	22.675	4.523	18.334	22.525	11.875	17.821	24.623	10.501	34.636	7.624	11.728
26.957	23.883	8.297	13.421	22.666	21.798	23.787	13.858	20.809	26.363	7.688	14.61	19.456	15.691	8.969	16.83	18.749	26.368
18.456	7.107	8.831	9.572	32.114	22.309	17.172	13.519	8.006	24.962	11.905	11.182	27.176	33.899	25.017	29.777	20.971	7.961
20.947	9.606	19.215	22.169	12.829	26.648	13.153	33.94	5.427	22.276	17.967	3.739	10.623	19.817	15.213	48.668	19.97	28.423
19.408	6.695	20.954	25.122	19.397	23.748	28.178	21.047	5.008	11.143	11.026	31.798	25.392	13.922	13.539	23.588	34.29	12.029
25.65	29.852	25.613	21.619	17.398	34.491	28.735	30.033	4.469	30.597	11.893	17.877	21.058	14.541	15.045	43.242	15.302	15.124
28.89	14.996	11.361	20.617	17.708	47.978	33.356	18.508	16.254	27.937	21.673	18.423	38.683	14.596	38.338	18.289	18.707	36.64
21.597	14.887	29.776	6.37	20.615	19.938	10.632	15.841	13.063	19.69	15.653	17.481	22.321	30.393	10.229	22.322	17.072	19.209
23.84	19.174	10.154	30.278	9.967	16.235	19.476	21.771	10.704	22.109	19.692	5.84	20.361	41.122	32.091	21.81	25.986	8.176
16.824	8.318	13.915	32.269	13.556	24.671	42.456	19.007	14.917	25.268	15.169	33.515	30.064	17.736	21.871	16.552	34.823	13.214
19.134	21.926	23.946	19.01	16.867	21.883	26.918	25.611	12.392	23.734	18.823	23.871	34.573	11.806	28.076	15.8	36.078	26.534
20.034	25.638	20.214	19.306	17.792	18.405	29.356	25.487	10.399	22.188	15.799	20.634	22.851	36.164	15.592	14.073	22.148	38.9
13.454	19.716	22.331	12.82	14.391	17.129	24.626	20.552	34.883	18.168	8.206	18.951	22.057	7.901	46.654	18.435	41.497	38.945
23.231	31.785	15.269	24.267	31.288	26.473	25.858	10.841	12.396	18.16	22.225	21.293	22.358	26.321	41.033	15.625	17.662	31.288
30.074	7.373	16.921	26.935	19.944	20.856	18.858	19.239	30.339	36.443	24.153	13.88	20.682	34.509	14.317	2.696	30.152	36.86
27.548	6.893	24.456	25.206	22.534	22.595	22.941	20.009	18.249	18.503	25.518	17.878	57.872	34.283	17.71	32.377	29.406	27.917
30.738	9.862	31.335	27.689	21.384	21.998	31.642	23.025	19.341	15.396	23.411	8.554	36.883	33.119	35.807	17.193	9.391	35.707
46.8	12.721	7.767	20.643	29.802	28.397	29.324	25.024	20.107	18.925	25.142	15.036	25.88	24.947	27.152	22.735	4.785	51.024
12.387	13.516	16.516	20.609	15.829	20.291	30.783	26.229	15.615	27.872	23.986	22.225	53.489	25.795	14.084	26.79	11.328	25.692
23.314	26.259	21.24	21.679	11.243	30.173	26.821	17.181	16.48	13.077	22.426	13.094	30.858	18.624	40.015	30.503	12.632	34.007
19.458	17.302	26.714	23	16.733	22.664	37.722	25.003	25.729	30.422	21.638	15.06	32.651	21.127	30.115	6.184	24.127	23.156
35.613	17.394	16.088	11.659	17.413	24.58	27.26	40.611	15.94	20.311	27.256	22.352	32.071	37.026	48.867	20.214	6.422	17.903
24.11	19.19	29.93	25.405	21.873	30.224	28.346	25.119	16.67	29.83	23.771	23.046	14.262	32.623	27.73	33.194	35.646	38.56
24.61	17.576	18.312	21.369	18.929	26.175	19.854	26.946	6.665	30.682	23.131	17.489	38.476	3.886	36.638	30.412	17.37	15.532
35.192	21.187	9.284	44.224	21.706	19.909	24.754	24.771	10.627	17.763	18.92	17.873	27.444	14.706	44.377	22.68	8.234	19.458
25.746	7.372	17.007	19.466	18.72	27.766	34.032	13.894	8.541	21.435	8.809	23.188	21.163	23.745	17.434	30.026	35.566	28.731
19.137	13.966	23.559	21.709	19.049	20.383	16.099	28.298	7.127	25.62	27.493	27.828	23.57	20.711	24.345	10.547	32.637	27.648
22.426	18.028	12.727	21.875	12.065	28.24	14.242	16.662	19.154	7.5	4.611	18.481	29.594	22.332	16.109	22.125	29.808	55.085
35.309	17.728	12.733	34.941	13.721	24.332	14.64	13.887	14.615	21.117	41.194	16.739	25.221	28.389	25.344	31.963	39.183	27.795
20.16	22.287	11.047	20.134	22.786	16.228	20.589	10.976	9.968	26.528	23.927	5.434	23.378	26.736	16.467	23.354	33.736	20.01
28.939	17.65	12.468	27.316	21.552	20.122	36.094	17.16	21.264	20.496	24.457	17.934	25.272	9.913	33.299	25.547	27.677	27.286
24.612	34.214	13.185	18.185	22.338	18.427	25.024	6.384	12.322	27.595	16.314	19.889	18.752	17.024	25.643	19.071	20.152	13.766
27.283	27.887	8.657	27.132	18.736	26.255	23.59	19.523	18.651	33.426	28.431	31.737	20.644	25.054	9.56	19.666	28.615	31.736
22.681	13.77	13.535	18.382	15.787	29.771	33.023	6.123	14.242	20.613	40.36	21.657	23.847	24.62	9.282	18.489	29.317	39.764
23.138	7.398	14.209	14.702	24.975	17.847	8.192	18.459	16.268	21.469	18.376	18.071	32.305	22.179	30.49	17.673	28.787	9.31
22.748	19.638	13.128	19.61	20.123	32.727	9.938	16.052	14.867	20.876	25.042	16.357	13.988	12.092	30.37	15.025	39.338	32.964
23.362	20.821	14.196	22.915	20.772	18.75	16.157	13.554	13.065	18.243	21.005	33.932	31.668	25.708	30.767	15.447	52.272	47.187
28.194	27.942	14.271	27.67	23.647	27.894	22.735	16.7	22.627	26.463	4.387	26.513	36.662	21.202	31.939	38.166	8.526	20.241
15.39	26.294	15.655	13.892	22.244	22.292	14.481	16.543	11.964	29.719	10.54	22.453	24.942	22.105	33.465	17.673	29.501	55.869
13.845	25.648	15.942	10.713	26.045	31.401	21.341	26.366	22.976	24.792	17.33	31.745	25.779	20.543	10.788	33.456	31.924	26.634
14.75	21.948	20.553	27.055	23.112	16.084	29.208	31.407	22.045	17.734	34.873	7.592	26.704	10.556	9.509	16.918	27.836	36.904
20.164	10.471	12.978	26.611	24.172	16.755	20.634	5.043	12.451	26.343	21.247	24.513	34.698	24.21	20.574	39.795	36.846	36.465
27.316	13.49	28.52	27.14	16.428	26.44	22.485	20.585	17.069	8.918	22.813	22.748	21.127	28.296	21.933	38.068	34.071	25.564
	11.898	31.418	26.366	8.185	28.304	25.567	24.783	19.697	33.767	12.991	13.462	17.511	25.464	16.307	45.151	36.19	18.847
	27.926	17.231	19.997	22.724	27.026	12.273	14.728	12.9	12.74	26.191	14.885		24.475	13.107	41.389	30.359	18.273
	12.018	17.396	35.17	24.06	24.371	16.367	29.633	22.296	26.132	8.465	19.536		10.34	10.851	34.503	6.004	16.052
	21.668	12.984	33.859	23.736	15.292	34.42	17.23	14.232	30.115	33.962	6.728		12.277	16.192	43.338	30.674	12.522
	13.329	31.659	18.55	14.682	7.17	17.529	13.022	19.088	28.585	16.901	27.678		35.576	17.049	41.968	24.032	23.076
	18.255	12.862	23.352	19.82	18.247	25.065	20.594	21.04	7.545	36.193	24.226		20.636	10.916	41.687	22.397	14.738
	25.017	22.022	18.453	31.017	25.99	34.029	22.221	26.024		19.461	7.886		10.169	20.439	52.153	19.937	13.099
	26.562	21.15	22.37	36.466	6.961	23.117	24.279	22.183		7.365	25.125		15.501	9.787	36.695	37.086	15.636
	30.401	17.588	11.876	26.209	15.855	22.007	22.621	21.852		22.984	19.775		19.161	12.726	50.189	37.112	12.81
	21.406	16.527	39.623	23.463	22.973	12.377	3.388	42.507		20.699	20.498		25.408	11.994	39.345	36.722	19.299
	32.411	34.851	31.099		14.065	30.657	12.041			11.314	17.762		24.86	11.929	29.911	15.811	21.091
	26.558	15.462	33.137		26.483	27.525	10.626			4.157	19.357		15.175	8.483	22.572	23.255	9.067
	22.764	20.607	23.146		21.804	30.837	20.296			8.293	26.665		9.587		49.897	6.449	20.407
	31.614	16.397	35.51		19.634	12.298	14.36			15.765	30.255		25.133		37.506		18.668
	30.845	21.403	29.448		36.474		17.952			17.197	15.075		28.991		18.735		22.598
	21.236	18.921	32.121		10.762		11.688			6.979			10.694		33.689		12.302
	18.442	15.745	27.656		33.865		11.132			8.2			17.29		41.764		10.613
	18.85	20.386			26.869		26.883			19.915			6.587		31.368		14.776
	27.959	15.299					10.9			17.88			12.557		46.47		18.932
	24.712	11.74					17.247			14.874			4.019		46.356		15.289
	42.771						12.511			8.505			15.151		30.142		15.983
	15.572						21.586			14.449			4.64		30.304		17.463
	19.129						5.599						6.706		28.699		26.834
	26.626						14.825										22.777
	26.435						21.351										19.171
	9.688																13.064
	28.79																21.384
	33.09																16.845
	26.135																4.869
	14.492																12.811
	21.495																18.358
	25.305																16.478
	16.999																34.576
	39.903																19.958
																	10.555
																	4.086
36.026	31.905	11.071	28.051	18.785	20.136	24.171	17.658	8.305	14.18	19.91	32.738	34.062	35.798	20.047	32.359	21.904	14.721
26.915	22.51	19.52	46.079	20.686	23.241	27.334	24.428	7.182	23.809	26.703	32.499	41.824	13.234	36.345	28.894	6.515	5.125
31.279	27.666	14.448	26.084	20.484	26.141	27.874	22.42	11.699	33.646	16.753	32.517	4.174	21.495	43.504	24.671	24.432	8.889
28.367	12.8	12.492	27.048	29.122	30.899	8.98	29.577	34.654	20.569	29.696	11.416	28.995	7.051	45.449	25.478	41.931	6.76
40.505	31.666	25.673	38.436	21.169	15.618	22.775	18.666	10.873	28.218	26.471	36.905	41.253	4.241	22.667	6.294	40.716	12.607
37.824	15.762	23.276	37.441	27.563	11.799	29.138	26.211	12.895	21.425	18.247	12.476	15.075	14.792	40.297	17.555	30.294	8.013
31.082	26.361	19.598	10.364	30.091	21.306	19.573	24.614	21.033	16.707	23.89	39.215	32.557	22.43	24.686	9.45	34.008	8.585
23.581	26.907	23.745	21.422	17.324	18.191	29.178	35.861	19.341	24.701	23.813	31.742	33.063	16.002	48.188	17.729	37.56	11.199
26.817	32.462	7.826	36.036	22.39	31.963	26.308	26.754	27.175	11.845	17.038	27.488	8.931	15.117	33.71	5.556	33.542	10.469
35.338	27.663	23.829	24.863	35.459	27.452	11.253	8.962	21.718	19.883	28.515	19.25	7.679	23.568	31.772	17.949	18.219	10.474
39.935	25.409	46.257	18.99	22.961	14.46	22.84	14.593	11.554	24.142	33.657	21.443	9.748	20.969	26.134	18.787	30.26	10.553
44.51	25.171	21.133	37.021	27.744	30.588	18.635	49.626	20.422	19.105	29.81	30.788	39.072	21.124	21.677	15.901	10.273	34.143
24.779	25.007	29.726	7.204	19.984	24.457	19.747	17.922	16.182	22.088	16.12	24.723	18.042	22.063	36.319	13.995	20.875	19.672
30.085	10.961	27.869	22.02	17.848	23.205	23.653	16.21	24.292	14.407	17.353	17.542	22.297	19.956	41.495	9.803	26.528	17.471
35.318	9.191	21.776	40.513	27.165	23.453	18.57	23.48	15.826	20.685	29.546	34.694	28.127	22.985	32.39	11.058	33.274	12.113
24.097	16.696	14.576	31.922	16.314	33.534	19.172	27.486	9.701	19.833	35.157	28.448	7.275	23.028	34.792	10.448	12.622	9.883
53.859	8.473	11.821	39.158	34.884	26.966	29.137	48.081	21.388	20.933	33.213	28.13	31.02	8.152	23.055	15.281	11.453	3.055
30.084	27.77	22.664	14.204	16.574	17.145	17.933	12.046	20.662	20.521	23.424	18.931	33.062	27.73	22.235	11.727	26.958	7.677
32.921	28.057	23.784	28.326	23.077	24.291	28.86	21.578	9.915	14.064	28.997	28.916	33.935	35.01	21.429	6.73	28.461	25.023
27.026	19.426	16.973	30.185	21.348	22.271	19.765	20.924	32.142	19.475	20.556	20.131	18.881	21.305	24.247	14.103	38.964	9.021
31.759	32.633	29.233	28.768	27.463	13.783	26.42	24.606	32.496	23.503	17.073	20.07	30.959	15.218	4.963	24.381	32.652	26.864
17.595	13.338	20.549	26.849	21.983	23.129	22.705	46.962	9.208	20.457	8.759	7.063	34.537	19.519	8.319	19.221	24.805	19.213
30.473	20.722	23.006	31.122	26.929	9.03	31.309	26.763	17.924	29.762	26.086	14.15	25.039	25.424	8.959	17.754	19.198	25.726
44.463	26.505	27.289	12.081	24.197	22.117	27.88	19.861	18.556	27.023	19.794	24.045	24.935	19.554	14.798	6.006	8.645	24.535
31.662	8.045	19.122	27.592	18.085	17.823	17.675	19.539	20.637	32.909	34.78	34.333	35.477	21.889	16.191	18.509	38.439	8.234
37.652	25.283	16.679	39.46	16.596	19.43	20.829	6.775	12.871	29.333	25.398	27.858	23.76	20.722	7.761	17.094	37.345	9.409
32.764	20.538	25.078	33.551	17.406	30.108	21.821	11.937	23.718	27.409	27.577	28.451	12.525	20.246	13.22	28.952	19.958	11.088
31.821	19.013	6.753	17.178	21.843	23.313	21.089	13.907	17.667	25.783	13.707	30.851	20.123	48.681	18.117	27.748	41.826	19.644
36.166	25.625	11.829	52.879	18.004	21.481	14.617	21.564	17.962	13.374	33.491	29.258	33.005	31.439	23.343	6.213	40.007	30.721
20.17	24.989	14.555	20.326	30.782	27.776	22.719	6.035	32.683	16.178	14.986	16.657	32.453	21.29	19.815	11.547	8.537	9.166
8.758	35.903	12.545	11.464	32.234	20.369	33.021	26.634	22.09	22.201	20.192	18.982	20.621	24.159	28.384	21.341	34.479	24.368
22.312	20.647	17.71	37.209	25.437	19.353	20.662	18.227	18.682	31.719	14.422	17.118	5.139	20.691	30.623	14.504	35.809	34.703
12.442	26.725	25.726	26.456	29.849	19.489	23.151	22.842	25.271	11.389	9.228	5.098	16.917	33.07	19.216	21.285	28.335	10.858
30.006	31.512	18.829	30.061	11.193	17.195	21.995	30.027	17.792	23.151	22.293	13.051	30.768	29.059	18.317	22.227	14.064	8.716
24.674	18.284	26.866	32.581	13.207	28.32	26.37	24.236	11.626	17.413	21.693	20.245	28.8	19.989	23.868	16.559	31.28	17.793
33.488	24.82	8.373	33.726	17.887	9.965	20.005	30.709	15.787	14.657	8.395	24.223	29.574	19.552	22.715	21.91	21.146	23.29
22.291	11.569	12.996	9.323	21.459	11.221	27.234	9.869	28.589	23.575	9.592	7.146	23.265	28.142	19.342	22.264	13.683	20.427
27.327	22.265	23.011	35.875	21.084	11.146	20.172	20.686	29.739	25.429	16.443	28.839	25.157	27.646	19.616	11.061	6.333	6.403
32.408	18.494	15.761	19.594	22.208	22.916	13.716	17.921	17.367	25.811	16.625	4.91	31.28	16.839	28.56	15.895	21.862	30.872
33.544	15.937	17.295	20.893	20.807	34.669	24.242	4.947	28.729	31.123	19.382	33.324	24.937	17.941	9.672	36.043	30.425	33.338
31.998	22.31	23.94	29.648	29.763	16.735	24.114	23.442	6.738	18.359	21.226	11.315	20.082	13.436	10.006	35.701	19.699	18.711
20.048	22.416	15.108	29.564	34.622	38.283	24.14	23.144	20.111	25.648	11.503	12.247	17.249	17.342	11.279	37.931	19.714	24.724
34.652	24.199	24.2	31.496	33.979	13.749	28.483	18.141	21.36	18.218	27.633	33.433	25.283	23.65	9.672	36.325	32.9	24.264
30.243	21.03	18.145	50.322	50.974	14.042	17.014	19.117	15.55	20.736	20.31	5.736	14.996	25.612	7.064	34.542	30.841	21.146
23.933	19.049	36.348	38.725	24.578	21.311	26.012	28.157	31.807	34.25	16.74	11.287	27.49	27.501	13.832	26.778	25.782	22.741
35.412	22.865	23.331	26.68	36.453	11.618	39.125	24.688	15.739	14.618	3.972	25.071	18.378	26.782	7.266	42.484	35.183	28.305
14.551	20.779	56.306	31.955	5.298	23.701	26.621	20.965	31.529	26.363	21.72	22.841	5.095	25.96	15.615	43.559	33.533	15.131
20.327	22.99	23.858	29.366	46.937	21.82	35.354	25.146	27.962	21.327	27.962	9.631	16.509	24.674	15.52	32.597	22.134	17.859
27.689	21.901	17.831	31.278	27.7	20.424	29.906	8.384	14.578	17.717	30.08	17.149	19.43	17.115	13.797	40.74	23.306	29.864
30.204	12.611	14.197	18.693	30.854	28.265	39.754	35.745	23.818	23.07	7.644	31.191	8.31	26.622	14.255	37.146	27.522	21.47
3.675	19.464	21.233	29.247	33.958	26.32	28.005	12.842	37.319	45.397	25.683	9.942	26.282	15.025	21.897	43.103	22.571	26.056
26.084	18.676	22.346	14.015	36.198	15.293	33.652	12.075	28.645	30.424	29.108	34.558	36.558	30.368	14.305	36.342	25.606	27.803
21.466	13.456	14.61	47.121	22.709	16.883	28.103	10.153	21.629	10.891	31.746	20.495	36.698	17.045	32.02	45.044	32.111	28.596
25.419	24.019	15.206	41.472	25.175	10.229	26.913	16.127	18.293	26.219	11.554	36.599	38.045	18.032	14.563	43.595	27.846	14.797
25.728	17.824	22.83	12.625	18.215	35.824	23.795	13.275	28.356	29.093	11.637	30.083	35.207	22.112	16.519	52.337	30.977	24.617
30.022	16.297	15.652	16.06	40.785	4.134	20.712	12.006	26.819	22.664	28.085	26.421	17.265	17.956	9.383	40.278	10.96	28.691
28.329	16.944	20.579	15.799	38.173	25.803	24.159	13.11	23.349	24.704	13.24	9.222	26.318	29.053	25.958	43.685	14.394	23.059
23.394	19.959	21.595	24.438	42.49	18.12	6.144	30.044	22.88	26.837	10.215	39.036	13.845	14.659	28.668	51.523	15.861	26.12
23.324	20.659	11.257	22.713	29.64	32.085	28.676	19.51	32.857	27.693	16.144	3.44	34.081	26.364	19.757	46.832	11.686	9.138
19.94	25.01	19.008	22.677	31.6	11.884	14.881	22.489	27.864	46.24	10.518	24.13	26.682	7.943	5.484	42.11	9.395	26.606
33.769	18.357	25.383	14.926	27.729	14.291	24.773	22.753	26.548	22.945	16.993	33.988	44.995	4.083	4.344	40.994	10.179	29.399
21.742	29.133	26.953	20.861	37.502	30.859	31.002	10.821	10.879	31.428	15.726	18.737	41.954	21.599	19.625	49.867	14.66	21.313
25.071	18.111	24.137	21.525	46.089	17.488	24.582	7.921	47.292	5.882	22.945	20.93	29.973	14.187	22.419	30.16	13.419	29.399
18.799	21.653	27.883	13.29	19.609	24.5	33.204	33.56	26.447	32.158	22.761	19.264	20.541	21.455	23.184	54.424	10.343	24.738
22.945	22.596	31.289	15.671	14.419	31.932	27.386	27.368	47.869	63.623	25.544	6.019	17.411	23.661	7.419	36.008	10.644	10.48
19.669	23.2	19.505	26.684	18.576	18.626	17.849	33.435	25.465	19.993	33.299	13.51	40.019	26.311	7.012	24.786	14.587	14.033
8.764	23.948	24.515	27.055	17.152	9.885	23.998	22.611	26.433	24.784	8.947	45.056	36.097	23.442	39.104	6.551	11.586	17.004
8.685	25.57	16.492	9.031	10.739	30.184	27.209	20.544	24.038	25.236	18.892	27.333	18.844	15.885	18.465	18.954	13.148	18.82
27.086	25.666	30.076	20.034	12.927	22.226	21.491	30.448	18.477	30.135	37.187	14.501	32.157	30.889	11.294	31.452	12.403	16.537
29.59	22.487	14.464	19.54	12.734	17.367	13.221	5.474	24.042	26.884	11.945	18.565	21.368	14.974	30.711	16.71	14.565	8.601
22.084	22.058	13.017	24.15	14.695	39.934	21.715	14.842	9.303	30.352	19.913	8.254	28.115	25.244	24.199	30.248	21.853	28.176
22.886	32.36	18.012	23.674	13.033	24.15	44.632	22.508	17.002	30.51	20.136	12.276	39.06	18.994	30.634	26.393	18.847	17.098
19.173	37.865	19.834	30.293	14.618	32.829	8.349	18.628	34.42	33.991	22.127	13.046	35.829	27.454	15.655	28.71	8.625	18.274
20.16	54.641	16.646	23.006	21.378	24.418	16.76	9.02	21.611	21.099	19.232	21.094	26.015	13.43	8.108	12.639	17.491	8.487
10.153	24.241	21.665	17.192	21.698	42.602	13.168	11.537	26.969	29.071	23.768	10.408	26.599	21.009	26.78	23.898	18.446	16.57
26.227	28.001	20.128	20.226	14.499	20.55	26.221	21.336	14.281	34.57	19.814	15.554	43.753	15.712	6.838	42.575	12.248	7.567
18.88	16.73	10.773	19.399	12.797	32.771	14.801	29.714	17.59	22.571	15.933	3.44	30.502	17.843	25.159	28.425	24.41	28.186
26.809	18.071	28.807	15.866	20.189	26.066	27.269	21.496	14.766	36.347	23.602	8.513	22.735	18.304	6.542	29.316	28.738	22.007
23.038	28.898	8.998	27.681	16.936	48.7	27.919	23.932	10.085	32.875	23.915	9.755	27.651	24.935	20.331	19.844	20.955	4.13
12.29	20.838	18.975	16.478	15.291	48.973	25.504	8.152	32.008	48.728	14.795	25.788	14.322	15.997	16.937	20.342	13.851	28.541
14.968	27.155	22.434	11.764	40.459	44.191	30.27	18.178	11.139	31.204	21.167	6.96	35.383	25.661	16.66	27.015	29.326	40.544
29.327	22.592	27.059	17.462	23.313	43.849	18.377	12.07	16.445	34.277	11.623	1.945	40.154	32.95	9.139	36.262	45.4	31.496
18.829	12.083	19.622	26.115	31.711	31.706	58.344	24.536	28.127	15.087	17.455	11.951	27.98	12.602	8.308	23.729	18.174	27.767
22.816	26.512	22.558	17.254	23.953	22.323	29.185	26.933	19.675	31.082	17.921	19.013	30.184	18.137	28.294	23.031	23.639	28.003
29.905	4.999	15.692	18.306	23.067	44.646	3.8	10.745	20.34	29.495	13.282	20.099	23.583	30.917	20.24	33.685	34.865	39.052
30.447	12.672	15.17	16.734	35.233	32.495	26.343	27.571	17.111	6.486	10.197	15.116	21.664	21.5	23.109	33.015	24.121	29.505
31.738	28.296	31.067	31.077	27.719	22.298	12.565	29.761	17.52	30.982	23.587	26.954	27.165	3.721	13.619	11.255	19.154	40.81
22.157	19.667	18.451	20.844	23.098	27.368	16.822	14.718	12.634	5.955	28.221	11.687	9.906	7.288	27.264	29.367	40.794	21.077
26.974	16.688	17.338	29.811	20.523	20.643	9.545	5.351	9.948	24.344	25.654	15.345	20.846	18.105	26.034	33.751	23.997	31.587
25.114	8.746	18.273	22.051	24.751	37.066	24.129	26.524	17.934	29.429	14.3	22.605	23.586	29.108	23.482	35.959	39.075	27.922
25.332	34.38	24.179	11.99	24.758	46.794	28.069	14.792	28.922	27.096	16.463	16.585	27.975	15.595	11.829	31.01	31.876	58.562
21.529	14.847	15.742	16.791	9.255	15.309	21.752	17.438	11.051	27.141	15.54	22.613	26.536	4.16	19.173	16.257	16.756	34.487
19.268	15.499	21.17	16.761	29.628	14.375	24.28	22.691	37.494	30.004	24.559	13.614	35.231	27.607	16.673	7.788	28.173	33.455
23.111	14.419	25.983	37.968	32.441	20.758	20.664	28.475	10.764	38.785	22.252	22.841	40.118	25.517	11.67	13.164	7.156	39.2
28.767	17.99	11.483	26.952	34.864	19.85	24.685	42.108	34.521	30.392	39.326	16.676	24.791	38.9	12.442	34.817	32.8	17.527
20.568	14.289	19.13	27.327	38.112	25.256	24.374	22.1	22.899	40.429	26.468	25.52	20.682	18.704	16.717	17.436	20.917	34.278
27.976	17.412	20.054	13.511	33.458	47.527	24.741	27.407	11.738	17.198	30.586	8.297	27.845	21.643	20.063	26.239	22.747	10.286
11.421	15.829	29.936	22.022	32.448	16.141	16.453	16.221	29.544	29.935	33.892	29.532	29.499	33.455	16.404	29.793	23.988	14.743
35.197	15.469	12.674	23.341	31.342	21.099	25.735	23.558	26.92	29.215	26.692	27.645	16.47	21.352	23.96	43.229	30.182	31.123
16.827	20.859	15.401	26.79	36.032	21.553	20.555	19.346	28.333	29.315	34.92	25.544	36.151	31.69	5.942	28.517	27.244	31.617
41.369	16.819	29.315	5.518	21.374	17.722	8.876	22.085	39.148	28.877	40.884	25.368	36.329	27.051	19.607	32.048	19.811	29.12
36.231	18.626	11.3	19.625	12.022	31.47	16.651	16.315	37.507	34.732	17.04	36.033	23.133	24.07	2.943	18.586	29.516	23.248
12.053	38.738	37.299	35.73	28.228	29.637	19.717	18.997	12.73	29.958	16.208	26.196	30.234	21.434	4.453	26.059	17.373	18.762
4.451	21.964	19.51	18.939	22.358	24.519	9.798	19.744	23.2	32.871	19.508	32.013	17.718	13.727	24.725	32.235	31.531	30.29
26.8	26.141	7.188	21.116	32.978	27.92	23.241	24.287	31.291	35.837	4.587	30.521	27.65	19.601	21.543	16.762	23.323	39.929
3.929	30.619	12.906	23.263	31.781	25.644	18.988	22.565	16.118	31.792	12.987	5.738	28.862	32.039	9.917	34.133	20.661	18.995
18.605	27.037	9.421	22.791	21.8	6.356	20.07	23.475	26.447	28.166	10.985	26.656	20.33	15.453	35.725	25.958	18.328	18.598
14.958	13.812	21.354	20.594	25.714	22.658	18.471	22.971	8.02	35.221	33.368	30.432	14.395	11.741	16.651	28.426	19.321	11.071
19.268	20.36	15.642	9.389	17.219	45.917	21.011	30.001	28.489	28.779	17.44	26.937	28.724	27.531	14.596	52.149	26.484	15.573
27.057	17.186	19.604	5.614	35.95	19.708	21.752	23.309	20.812	32.841	21.085	32.391	23.319	9.342	12.499	34.275	26.824	14.357
39.949	23.438	30.75	19.571	23.531	31.275	23.969	18.214	23.924	33.19	35.839	31.293	22.771	11.618	16.414	30.563	9.335	10.001
30.3	11.08	33.781	34.925	33.194	29.595	21.076	23.768	21.948	18.526	24.494	33.311		14.232	14.556	36.169	17.531	27.608
21.242	25.383	16.048	27.924	24.638	39.491	17.565	12.358	14.204	29.973	26.02	12.467		28.194	34.626	41.575	16.413	16.523
25.099	28.331	24.929	36.177	22.165	20.461	13.439	20.588	29.45	33.707	28.235	8.031		28.667	25.581	39.827	9.712	12.314
34.623	15.091	23.731	33.614	37.806	18.231	20.472	13.493	23.273	19.939	21.165	12.48		23.04	36.136	20.175	16.582	24.072
31.558	27.127	22.744	53.754	21.923	10.538	26.294	27.966	21.384	38.986				24.164	20.134	15.924	20.386	16.028
25.512	10.185	13.556	8.965	33.6	27.903		17.131	30.18					30.865	22.993	32.052	10.529	25.574
18.784	31.796	19.34	16.737	27.05	23.594		5.202	30.961					27.448	22.125	28.884	4.564	19.416
28.982	21.507	16.069	57.61	22.305	35.951		16.403	20.686					26.687	16.966	43.08	6.645
32.672	26.851	30.558	51.917	17.993			25.086	20.162					31.5	10.935	43.164	7.46
	22.248	31.978	17.005	31.972			10.682	10.892						13.599	38.149	7.02
	23.154	17.128	27.05	24.953			17.213	17.693						16.442	22.422	6.92
	24.868	19.166	22.305	27.297			21.309	5.184						28.529	31.951	18.19
	19.979	42.892	17.993	23.442			26.386	15.758						31.937	30.885	12.521
	26.643	15.296	31.972	12.395			22.997	6.392						27.731		15.179
	31.252	17.9	24.953	28.952			23.642	12.104						31.542		15.381
	23.321	4.131	27.297					15.046						12.153		7.819
	22.11	22.66	23.442					27.832						21.812		21.893
	25.23	20.957	12.395					13.568						27.101		17.192
	26.985	29.13	28.952					12.597						11.764		14.437
	16.025	10.155						39.928						17.015		12.39
		9.772						33.295						23.381		8.422
		35.128						21.15						27.464		8.935
		32.753						18.614						9.889		16.824
		19.265						35.666						12.65		5.353
		35.757						31.199						42.056		7.849
		8.996						8.334						4.876		8.353
		29.905						10.756						15.016		22.032
		22.032						35.626						7.945		8.418
		19.439						15.856						15.624		18.93
		19.199						15.548						16.145		17.678
		14.386						25.024						15.686		16.897
		9.137												17.21		25.516
		19.276												46.588		9.963
		12.218														19.119
		12.472														26.445
		13.493														3.12
																9.609
24.953	20.335	19.315	26.697	21.004	15.53	24.746	31.656	4.631	37.083	15.77	14.493	47.7	5.913	14.749	13.348	23.241	12.277
6.072	5.105	13.605	19.747	4.681	16.983	19.36	15.662	17.738	14.038	11.745	11.206	12.625	19.083	16.29	6.728	8.589	9.963
13.706	19.971	11.24	13.213	8.765	12.81	27.532	4.181	12.204	14.779	8.306	11.695	26.701	11.504	21.055	8.445	18.853	18.453
7.789	9.342	6.463	13.578	9.396	12.803	23.349	7.029	12.263	22.191	12.386	12.396	41.791	6.285	13.675	15.434	15.806	18.638
19.119	23.487	11	20.247	13.685	4.042	17.23	6.462	10.824	28.167	12.203	21.703	34.722	15.085	21.221	13.383	13.278	24.336
24.952	10.874	12.319	24.954	13.418	14.557	17.636	15.018	11.523	10.677	8.729	13.867	24.137	8.107	12.875	9.615	26.928	8.143
22.867	6.934	5.884	26.659	15.378	19.666	29.744	17.192	8.334	40.441	16.644	12.873	11.999	6.726	18.339	39.281	25.481	32.792
14.784	6.856	5.501	12.352	24.081	9.781	16.409	13.984	10.975	38.134	6.788	8.606	19.458	4.813	22.132	21.055	38.528	9.384
22.234	18.302	16.257	30.096	13.376	16.603	25.144	28.134	11.801	38.849	25.211	18.39	29.104	7.227	5.716	4.087	4.824	23.94
34.731	8.217	12.978	33.335	15.693	17.442	24.701	24.094	3.434	26.72	6.176	9.983	23.366	19.664	16.877	14.712	5.721	8.454
32.666	12.665	11.324	29.874	28.998	9.363	14.71	23.746	12.802	29.699	5.646	16.536	24.136	13.311	9.491	3.549	10.647	13.493
33.28	12.869	7.46	10.121	8.729	9.024	4.569	29.301	17.451	44.328	5.777	12.033	12.418	14.869	6.339	2.121	18.597	33.13
25.895	15.154	13.72	13.566	16.641	17.047	24.251	4.961	8.741	14.055	5.452	15.871	8.372	22.567	12.231	25.209	14.493	9.894
20.188	9.518	9.203	29.76	18.717	7.589	12.88	30.528	15.62	23.946	16.827	21.93	8.715	11.599	21.91	21.81	12.349	14.493
24.651	18.764	10.21	11.956	17.646	23.445	20.385	8.046	2.853	17.275	27.003	20.203	34.088	10.44	23.034	22.12	10.341	12.28
28.77	26.014	11.112	20.601	14.594	11.536	31.358	6.937	2.471	11.125	10.7	7.859	45.361	20.855	18.648	4.975	8.725	11.203
24.778	21.446	21.801	22.553	14.398	9.336	41.947	17.897	15.244	34.836	15.15	25.439	10.97	25.353	26.774	37.372	8.196	8.114
13.06	9.417	5.059	10.484	20.229	3.542	12.909	14.272	17.045	21.563	19.357	9.112	16.225	27.195	9.925	23.026	19.122	30.223
12.188	17.38	15.761	18.96	15.545	13.646	4.145	20.89	11.244	9.326	11.144	34.75	30.589	21.27	27.734	11.046	9.028	28.481
27.039	15.256	9.8	26.719	21.809	22.67	24.724	12.368	12.439	26.353	10.767	14.49	15.077	3.722	15.968	28.156	5.969	14.514
14.486	11.867	21.63	19.672	18.203	37.875	20.766	9.896	8.743	30.699	6.988	12.1	35.653	28.434	18.658	22.478	9.895	27.035
21.418	17.794	6.089	24.285	22.88	21.997	24.824	21.886	2.501	27.933	14.289	10.751	24.962	23.335	11.649	7.851	4.851	26.402
32.021	22.746	11.082	28.341	11.742	4.583	6.875	20.426	5.328	28.699	18.079	20.679	25.39	6.43	27.232	18.338	11.843	3.847
45.717	12.174	8.135	29.836	20.816	10.713	15.141	18.41	16.131	14.569	10.68	5.55	36.364	20.292	34.201	36.23	22.157	9.371
19.89	11.122	7.926	15.046	20.237	26.777	27.868	16.327	19.153	28.328	22.021	17.949	7.882	12.961	13.977	6.028	9.794	26.907
36.139	9.122	3.6	18.117	22.782	26.922	25.858	6.991	8.448	16.86	11.084	21.921	11.456	10.808	24.936	23.034	12.757	13.941
22.964	10.757	11.305	14.153	25.634	22.035	29.649	10.6	2.922	15.608	18.574	25.204	33.52	24.103	22.413	11.063	21.312	8.565
33.807	10.203	17.837	38.548	19.784	22.669	3.838	10.171	10.62	14.878	16.622	5.106	42.621	11.741	21.234	22.84	5.108	8.856
7.94	15.012	5.667	18.785	10.502	34.065	26.558	18.371	5.396	27.902	4.172	10.883	33.291	14.646	20.196	8.667	8.472	11.913
30.467	17.609	12.647	21.311	9.608	27.322	28.038	21.969	11.132	14.286	2.265	25.154	31.293	34.088	27.811	9.132	19.239	13.473
17.704	16.471	9.595	20.756	22.282	15.696	40.738	9.174	11.769	19.146	8.245	31.923	7.479	6.017	23.73	4.392	22.018	24.509
18.71	6.881	13.901	16.888	20.975	24.22	15.201	11.265	26.401	24.303	14.819	35.874	26.896	8.78	17.599	5.017	4.487	25.477
38.501	5.282	5.135	29.08	25.793	16.566	29.692	10.176	4.267	11.643	20.282	10.848	9.682	11.464	14.204	6.922	4.344	13.877
31.845	7.138	7.759	27.813	16.58	36.947	23.871	10.109	12.327	30.297	11.165	12.514	11.529	13.135	15.192	12.38	6.805	29.931
38.996	13.495	16.059	21.343	14.606	33.308	9.099	10.963	4.662	19.588	3.405	14.984	46.815	19.946	14.18	4.551	3.277	14.959
31.859	16.974	5.057	8.619	20.041	20.718	20.443	9.03	7.497	34.535	7.542	12.441	19.549	19.922	12.9	8.448	15.954	14.27
31.326	8.278	8.084	17.442	20.993	19.544	34.95	4.045	3.156	32.867	16.073	31.264	14.318	32.796	10.102	8.247	9.93	11.465
28.365	6.067	11.021	21.491	21.066	27.645	13.734	4.793	9.635	7.954	25.212	12.733	13.209	9.056	15.699	14.176	6.702	5.424
10.121	21.723	18.047	5.158	5.855	16.773	11.949	8.357	5.992	29.091	4.546	6.517	31.759	7.849	16.268	20.131	4.876	6.353
15.09	5.045	17.223	21.18	7.214	23.133	28.849	12.679	6.838	6.566	25.131	10.812	10.929	29.563	30.889	26.694	13.581	6.904
34.588	17.415	5.551	8.819	26.832	10.069	33.731	14.192	7.31	17.186	32.561	9.426	10.328	18.396	7.14	35.538	18.946	3.859
31.845	14.578	5.058	20.619	17.547	22.036	26.703	8.226	3.515	19.792	24.418	24.42	24	17.22	5.498	27.736	6.468	21.31
28.171	13.457	8.378	11.814	26.635	24.369	5.278	10.27	4.572	27.161	5.077	27.138	32.32	30.288	12.802	19.034	10.055	20.629
25.903	8.981	3.554	7.077	15.215	42.581	9.214	10.662	5.26	10.155	2.923	34.906	16.579	8.152	7.009	6.024	13.023	7.085
20.577	22.319	4.622	6.786	21.119	40.309	17.971	3.942	6.917	22.248	10.057	24.675	17.405	16.984	10.365	12.097	9.539	7.644
12.536	21.691	14.437	14.988	6.707	48.548	10.822	19.999	3.526	16.692	7.752	8.976	10.196	26.564	11.545	37.483	14.03	15.36
17.49	7.872	5.825	28.493	5.099	19.708	37.031	9.152	10.018	15.607	2.907	8.076	7.055	15.764	5.929	20.666	24.399	25.389
8.029	6.427	5.898	12.545	15.277	9.271	20.994	12.917	11.937	8.295	10.697	3.965	19.686	4.465	9.722	11.075	3.169	10.308
17.447	11.209	11.894	13.501	4.892	25.087	37.598	9.411	15	20.346	11.773	31.574	12.794	6.737	12.218	7.38	4.874	16.659
8.902	23.947	9.69	16.153	11.765	34.656	24.439	9.252	15.183	4.255	26.86	15.869	11.683	9.862	8.607	22.257	7.325	3.687
15.689	18.412	4.412	9.744	17.269	22.568	9.486	4.466	10.954	17.176	24.318	18.376	9.068	10.088	10.64	2.5	7.67	29.271
20.55	21.339	5.116	20.673	10.435	27.881	17.824	3.997	5.897	9.628	6.274	6.222	34.965	20.012	13.584	7.139	25.935	28.122
12.638	6.524	25.804	21.502	19.602	27.451	26.597	13.493	3.295	7.002	7.067	24.305	25.729	22.841	21.574	16.837	9.421	15.513
12.771	8.587	19.826	8.3	20.925	10.049	19.975	18.542	9.734	15.859	18.133	13.641	38.348	29.046	16.932	24.715	10.042	15.761
26.17	16.486	8.76	20.045	29.063	16.445	23.412	13.784	8.446	25.101	3.944	4.12	13.613	21.144	4.494	17.271	10.74	4.116
20.693	14.611	17.259	12.395	37.764	14.685	24.198	6.606	11.209	21.722	17.591	13.159	10.447	10.761	5.006	19.703	6.283	20.332
11.111	11.887	19.633	7.146	54.727	36.944	27.145	3.927	19.91	9.316	9.881	8.765	34.997	24.931	8.656	13.663	7.729	7.042
22.039	7.154	14.989	15.227	24.145	31.43	7.552	10.461	8.007	38.86	35.081	6.196	35.804	10.006	33.584	16.099	6.338	30.172
30.937	14.636	13.418	9.052	25.618	6.571	27.375	23.231	7.098	9.697	21.33	21.796	8.036	18.603	18.515	23.546	14.3	30.601
17.313	20.362	10.915	10.584	35.144	25.026	24.314	5.295	20.079	14.641	8.741	20.485	10.896	11.15	16.435	20.445	7.564	5.587
8.062	18.425	12.212	23.65	21.096	12.313	27.734	13.677	19.061	24.591	10.114	13.095	22.172	21.895	15.493	2.604	6.927	4.996
29.605	6.973	17.335	18.71	36.024	23.508	4.68	6.423	5.818	7.511	15.547	16.113	5.452	11.086	6.298	31.609	6.574	9.418
41.892	4.82	12.605	11.846	33.18	14.381	31.789	5.738	4.442	19.671	2.911	19.121	5.325	16.467	6.946	27.659	7.124	23.687
22.199	12.484	8.199	26.936	28.593	13.424	14.069	7.152	12.016	14.279	7.635	12.274	39.592	18.866	8.605	4.414	27.321	26.1
16.393	11.483	14.978	25.595	21.645	10.28	26.028	25.03	7.074	10.902	17.778	6.7	15.479	9.478	14.542	16.965	20.173	10.693
30.073	18.881	18.871	16.762	31.983	12.084	11.301	17.364	14.722	9.732	9.637	3.465	26.233	13.425	5.737	6.503	4.545	8.785
17.727	20.399	17.335	26.438	11.117	5.959	4.802	12.982	7.725	12.701	12.738	18.778	11.156	6.93	12.325	12.418	7.969	9.713
28.413	10.967	15.35	22.304	16.556	11.392	4.984	6.55	7.137	4.11	18.16	8.834	20.747	11.613	9.772	22.462	4.8	4.949
19.785	23.252	8.773	21.009	24.283	18.077	29.713	3.36	3.311	4.864	8.371	14.949	7.774	4.018	5.749	19.555	13.613	3.865
24.477	8.078	7.398	18.802	22.494	10.219	10.672	12.819	17.561	11.885	15.24	8.638	18.206	24.118	3.46	26.861	17.302	6.263
20.876	13.038	3.389	22.192	9.239	24.456	15.66	8.894	23.916	5.3	6.165	18.101	20.225	18.846	6.147	37.52	10.877	17.724
23.805	10.697	10.903	15.609	8.253	25.577	18.753	17.369	6.563	15.389	15.44	4.739	19.367	11.342	9.939	8.478	17.671	3.315
19.06	6.888	5.853	21.679	30.258	17.754	13.214	7.548	7.652	28.629	16.233	22.684	9.175	5.234	6.408	12.232	15.415	9.807
16.551	22.114	17.362	24.152	10.717	8.21	16.732	4.996	8.638	13.443	9.795	10.744	14.535	5.759	9.857	5.699	5.242	15.716
17.824	38.008	13.959	23.459	32.862	8.379	16.821	23.061	22.24	12.887	2.921	28.676	21.625	6.454	3.78	5.892	6.423	3.736
19.429	20.698	18.675	16.694	25.471	20.709	3.696	4.52	14.781	16.689	6.321	14.69	11.532	18.617	8.235	13.954	7.927	14.833
28.786	12.224	2.758	23.652	24.187	22.863	23.755	18.077	17.73	12.582	14.876	8.647	19.486	4.979	11.675	10.546	11.926	8.475
16.612	13.57	5.803	21.713	10.996	17.532	12.836	26.266	13.27	22.785	19.138	15.39	17.708	22.772	6.334	58.317	15.621	25.16
20.059	22.455	9.083	21.07	5.964	31.619	24.433	6.829	7.861	18.436	11.607	20.683	16.214	9.724	23.696	23.143	9.487	5.221
16.101	7.614	17.146	17.381	17.646	14.415	24.321	22.998	4.725	23.438	26.312	3.213	24.3	17.777	9.618	29.83	7.965	6.249
12.904	18.227	8.908	11.33	34.029	4.564	19.271	14.369	20.799	17.507	14.222	24.515	10.168	14.284	12.223	16.847	8.212	8.134
21.465	12.041	11.367	17.37	35.414	2.982	20.466	17.334	12.417	29.897	22.408	22.139	11.218	28.361	7.287	40.834	4.338	6.311
10.83	14.091	4.694	24.299	26.428	8.81	11.434	10.048	14.077	21.376	4.124	10.208	19.518	3.52	5.455	25.155	28.033	23.726
34.552	18.748	12.759	19.459	20.374	18.745	26.16	4.183	23.023	10.937	3.099	13.439	26.056	7.868	11.759	15.542	8.919	14.461
16.483	18.992	11.535	23.176	15.06	12.519	15.683	5.361	9.313	9.371	16.698	16.181	28.082	13.565	10.808	18.985	12.633	13.871
41.45	19.208	8.128	25.507	5.812	25.832	31.049	11.749	7.205	11.413	6.159	17.864	15.842	9.928	8.682	23.854	24.422	5.486
36.006	13.637	6.919	12.569	17.211	4.216	5.965	3.417	5.953	19.083	12.08	4.177	38.255	17.106	11.398	30.585	17.597	11.398
30.002	16.817	43.209	20.515	23.541	16.377	8.988	18.981	18.482	18.138	4.138	13.241	32.236	30.057	13.834	31.188	6.089	5.14
32.846	18.028	9.197	21.437	7.639	17.659	32.076	5.984	6.76	31.04	6.415	17.303	25.388	13.247	5.094	10.2	7.844	2.572
33.759	33.097	10.818	33.417	19.583	8.131	5.264	12.657	7.671	26.93	32.183	15.465	12.053	10.025	5.171	15.489	27.252	12.902
24.605	27.609	10.381	17.943	18.482	5.261	15.813	4.611	10.498	25.076	16.399	12.337	19.155	26.986	9.527	25.901	9.909	7.491
14.274	23.821	15.973	20.563	12.764	17.154	22.912	10.168	6.98	3.879	16.667	7.404	29.143	27.354	11.713	15.787	8.177	17.846
23.838	28.036	14.358	7.23	26.783	28.998	24.711	23.181	17.747	16.259	6.43	3.971	11.04	10.868	6.87	6.278	13.637	12.994
22.706	27.97	19.401	15.726	16.193	18.221	24.636	13.217	9.309	12.169	8.358	16.41	33.604	3.826	12.364	32.239	24.431	9.05
6.661	26.556	13.305	14.894	17.94	22.346	23.119	27.309	19.918	14.83	25.902	13.3	27.113	9.751	14.701	21.76	19.297	13.62
22.196	22.139	14.032	18.851	22.408	22.038	17.097	18.358	11.304	20.255	9.432	18.085	33.747	5.29	8.367	17.752	16.971	8.555
33.042	28.558	8.191	7.307	7.986	27.505	20.697	10.156	8.695	18.07	12.215	3.998	28.416	10.673	16.097	28.261	13.939	14.149
29.126	7.76	9.619	20.802	30.355	23.749	26.437	4.593	14.584	29.092	11.998	15.648	19.971	5.246	5.712	14.771	10.145	27.081
34.855	31.898	9.497	20.288	6.346	5.752	25.182	13.534	8.064	20.656	16.537	8.918	18.809	4.48	10.809	21.661	20.699	3.759
9.38	7.501	9.794	15.14	4.988	23.234	20.459	10.234	8.09	36.95	7.432	6.007	21.427	9.755	6.209	27.104	14.515	4.11
	12.93	6.305		10.882	18.297	8.109	32.297		9.569	6.681	18.654	3.251		3.63	31.943
						19.67	9.45		16.002	9.163	14.879	8.72		6.419
						18.19	9.474				11.777	34.055		9.539
						11.204					11.162
						11.914					17.547
						19.216					8.781
						18.357					5.385
						19.989					18.023
											5.904
											15.811
											7.612
											8.884
											5.253
											5.393
											7.919
											19.186
											11.435
											9.776
											2.291
											12.334
											7.31
											10.867
											13.107
											18.89
											8.38
											11.014

## Sheet: FIg 5b
WT EV	WT RAS	WT CE	KO EV	KO RAS	KO CE	WT EV S1	WT RAS S1	WT CE S1	KO EV S1	KO RAS S1	KO CE S1		WT EV	WT RAS	WT CE	KO EV	KO RAS	KO CE	WT EV S1	WT RAS S1	WT CE S1	KO EV S1	KO RAS S1	KO CE S1
4.726	13.135	7.328	10.247	15.848	32.017	5.03	20.77	19.894	33.077	8.786	22.095		323	319	316	320	341	325	342	323	334	335	332	321
19.746	7.253	26.298	22.936	18.372	43.811	26.362	17.025	22.392	26.147	12.384	30.467
38.027	9.622	30.882	18.515	15.146	27.367	34.915	19.933	15.489	13.187	34.415	17.836
20.645	11.372	14.03	15.247	22.899	32.927	12.57	6.768	10.847	27.981	25.266	31.895		No of experiemtns: 3
32.7	17.807	8.779	10.536	18.453	31.666	9.234	10.223	11.596	21.445	2.093	16.026
7.111	25.182	11.767	43.26	29.413	14.809	11.386	19.797	29.112	21.042	16.109	10.109
32.649	13.119	29.7	15.22	27.062	22.589	6.236	8.622	12.263	17.688	29.219	14.044
38.908	16.984	27.746	25.779	26.881	40.835	22.218	15.246	20.085	33.718	6.35	19.83
27.626	32.556	6.077	17.276	19.487	24.297	8.153	8.85	32.11	22.843	11.093	8.316
25.343	42.961	27.625	39.129	22.814	10.342	9.298	14.396	20.419	23.894	11.195	14.204
32.191	6.259	22.039	6.211	11.291	24.999	20.636	26.733	23.554	25.088	11.668	19.564
28.423	37.298	31.28	51.948	20.533	32.723	10.844	8.073	10.059	28.351	14.158	16.524
29.067	10.225	32.146	30.549	28.25	30.467	9.781	18.964	23.218	25.902	13.055	6.105
18.821	14.039	24.049	3.93	32.997	30.091	10.262	12.032	13.365	40.403	27.649	28.697
34.975	36.786	23.658	24.508	28.588	18.504	12.627	32.649	29.452	23.175	15.439	28.973
29.093	3.412	26.3	14.2	32.546	18.032	19.653	5.096	30.125	31.991	14.701	26.113
30.043	9.233	21.347	15.819	11.848	24.167	21.19	25.87	16.913	10.511	26.183	16.719
23.95	23.923	16.162	6.585	28.8	25.143	26.211	29.313	14.826	7.083	19.465	6.464
37.252	22.627	24.055	37.753	36.044	22.829	13.239	17.633	28.461	42.639	14.49	12.144
31.244	16.738	25.294	36.934	32.811	34.214	15.506	9.529	5.546	21.608	4.747	14.708
32.64	10.791	32.759	25.166	34.202	10.952	15.04	24.991	13.767	29.221	8.232	24.191
18.178	15.767	9.322	33.498	36.534	20.381	20.172	12.878	4.001	54.853	10.918	9.766
28.443	36.573	12.578	29.641	21.684	33.453	11.854	3.636	13.344	22.617	7.879	14.03
31.243	26.024	13.643	22.931	11.866	33.034	30.291	17.345	10.104	17.556	20.01	22.65
15.236	31.607	5.677	17.957	26.366	23.677	23.644	18.554	20.425	24.17	26.542	12.04
31.553	20.121	38.099	23.001	23.918	20.508	24.657	25.789	14.242	22.621	10.659	15.526
49.289	5.179	12.39	31.81	48.569	36.069	13.223	9.047	8.937	31.96	9.548	8.117
26.888	21.776	34.412	11.017	13.121	33.374	17.756	10.259	13.517	18.472	19.816	11.976
24.703	9.923	23.441	26.356	9.29	12.6	12.747	15.028	23.977	21.259	7.126	8.929
12.876	36.045	7.169	17.757	24.48	28.086	23.278	14.235	19.199	20.486	27.152	10.931
35.166	25.725	14.245	3.871	23.229	20.842	11.067	19.565	4.122	16.194	12.988	10.666
51.443	6.329	9.631	15.352	23.417	19.999	24.483	23.587	20.796	19.74	9.948	21.4
11.147	19.085	11.401	21.774	40.371	36.463	10.382	10.3	10.051	26.671	16.437	23.298
16.656	18.723	6.404	15.57	15.934	30.077	14.297	14.234	15.245	31.15	7.159	28.263
11.18	25.547	10.747	12.695	23.4	17.62	27.47	24.318	30.068	8.775	6.239	15.958
21.822	10.552	18.877	14.177	22.643	30.681	16.272	10.413	11.216	19.222	8.593	6.403
9.304	40.94	29.904	35.177	20	19.893	17.635	9.428	9.713	10.016	6.961	25.694
27.271	12.066	11.063	16.841	11.609	21	16.167	22.973	27.312	26.297	10.444	27.439
26.382	17.329	17.46	33.878	14.918	21.54	22.153	24.106	32.263	17.963	24.997	43.723
25.356	42.448	19.094	17.465	22.455	32.366	13.872	18.29	24.486	26.863	18.119	31.157
21.674	16.77	5.968	22.584	22.985	17.096	19.746	11.327	21.74	16.013	7.436	26.627
23.456	25.88	26.683	29.553	22.634	16.536	11.388	13.809	5.823	19.973	10.714	14.938
31.04	19.159	37.2	25.886	18.148	23.356	21.327	13.484	20.075	20.962	19.997	16.611
24.451	11.495	32.684	25.798	19.392	24.292	25.394	12.684	11.333	25.891	5.418	37.323
18.939	23.24	8.695	11.999	12.676	19.419	20.141	3.594	21.158	5.83	12.043	15.759
30.236	33.656	23.426	8.839	30.8	22.088	15.698	6.429	16.459	13.188	14.8	23.847
37.46	7.283	13.637	15.963	24.428	18.593	33.784	27.952	24.655	28.478	5.255	9.089
28.466	31.557	25.682	20.426	36.641	30.862	12.348	33.366	15.628	20.81	5.183	26.753
54.465	20.585	32.81	9.152	55.327	34.263	25.969	22.832	13.531	12.288	10.002	17.833
32.002	22.811	27.288	14.967	32.98	32.272	8.104	4.864	7.327	11.911	21.543	10.832
34.269	13.173	5.137	22.815	34.822	22.168	35.794	11.132	11.661	17.588	11.442	26.178
30.444	15.759	12.563	21.771	23.146	21.97	4.81	26.04	29.406	16.806	12.316	11.138
7.082	15.44	25.301	14.532	19.225	30.954	14.821	6.284	12.947	23.169	21.348	24.69
39.904	23.379	32.363	22.002	34.391	33.437	16.637	4.007	14.904	19.528	6.064	23.33
35.259	9.741	24.017	29.479	18.329	28.452	16.671	5.464	8.257	20.557	10.003	10.823
18.704	16.369	25.892	24.876	18.141	16.915	24.297	18.115	28.868	15.985	22.322	11.198
30.118	20.292	23.795	8.336	17.309	15.605	30.606	9.435	15.763	26.619	19.776	6.68
31.137	19.216	22.991	18.011	43.213	30.838	23.999	9.247	13.448	19.269	15.455	43.473
21.055	5.199	23.402	30.708	17.336	19.468	14.456	4.125	6.878	24.806	26.813	14.887
27.673	19.522	25.293	26.725	42.396	11.974	20.908	12.023	3.423	10.956	38.757	11.563
21.695	20.397	29.69	3.955	19.739	15.006	29.076	13.104	11.206	33.067	25.387	5.751
32.323	18.466	7.316	12.072	25.511	16.08	9.143	34.052	7.942	23.267	5.192	20.89
25.69	16.996	25.476	4.477	42.637	37.071	12.695	5.202	17.649	34.453	16.041	14.961
25.506	6.558	31.234	35.618	35.088	29.995	23.054	9.005	13.42	26.642	18.374	32.928
19.647	7.025	23.401	14.831	44.011	19.554	28.507	13.263	8.322	18.501	12.175	40.31
14.499	28.791	8.707	16.422	10.105	29.863	19.445	9.214	7.611	13.449	5.199	7.207
30.818	9.145	9.415	14.526	8.292	37.671	18.65	6.84	20.152	19.229	9.214	10.623
11.881	18.102	14.529	24.252	7.412	38.36	20.126	19.007	25.413	10.332	24.861	8.433
18.239	17.936	23.622	20.878	12.614	20.763	25.218	15.486	21.5	24.735	5.388	4.88
10.523	7.468	27.95	33.534	13.255	22.447	43.372	17.708	22.541	25.927	23.882	19.582
12.348	26.325	18.786	25.356	20.012	22.373	21.274	9.111	5.995	26.703	9.61	13.079
13.37	19.818	17.97	12.462	38.124	32.572	19.026	18.994	25.224	22.081	20.721	20.544
13.599	3.586	10.07	19.723	23.348	36.714	25.312	7.323	9.211	31.46	9.472	4.758
10.339	20.862	9.26	25.524	17.308	7.799	18.476	4.568	24.113	30.534	13.392	5.306
24.543	20.398	14.618	18.062	24.166	10.214	40.512	18.748	11.982	17.535	24.587	12.42
23.551	26.218	26.595	29.467	16.858	11.915	28.657	30.001	5.279	10.319	22.2	12.181
33.788	23.095	6.438	21.125	18.822	12.897	13.637	6.104	14.686	17.051	12.215	16.353
36.817	11.005	6.428	8.914	19.097	8.38	21.913	10.801	8.332	12.564	25.092	12.161
20.605	11.864	10.415	29.23	24.804	15.215	13.416	5.981	23.268	17.602	12.756	8.632
27.946	10.307	5.53	36.846	22.568	30.126	23.842	11.966	15.249	27.659	5.774	19.992
29.656	6.352	27.456	18.232	21.491	21.077	25.796	12.885	9.684	27.119	18.108	25.508
33.382	13.002	10.957	43.577	34.576	22.899	16.134	25.413	11.319	23.696	23.197	24.588
35.94	5.465	16.393	35.562	30.824	18.838	19.77	22.057	10.748	22.238	14.16	14.285
32.259	11.707	8.793	41.583	14.47	6.983	23.093	10.351	4.922	16.84	33.98	10.041
17.013	22.996	11.986	4.131	25.96	11.221	26.881	12.577	16.795	14.001	5.437	11.948
13.681	17.154	20.363	18.727	6.054	18.939	27.005	25.158	10.064	21.609	13.336	6.786
20.213	48.47	19.371	38.579	23.254	19.942	29.618	6.842	15.962	15.905	11.039	27.151
8.307	12.863	17.761	29.893	15.021	22.602	24.711	12.536	17.393	24.667	26.583	32.783
13.354	11.079	4.974	39.538	11.351	25.464	31.162	15.295	4.754	21.127	31.539	31.821
28.792	34.656	7.245	20.076	33.227	22.807	21.01	31.037	28.392	24.08	17.168	21.28
29.738	2.118	13.483	43.668	16.237	36.945	6.857	12.372	27.363	24.064	6.856	17.457
29.247	7.588	30.806	18.034	16.037	37.773	28.975	16.478	19.003	8.988	12.29	10.405
24.598	14.145	8.686	35.065	23.445	12.369	34.286	7.632	4.686	31.187	35.516	10.316
18.634	7.721	12.74	16.671	24.559	29.717	15.495	20.581	28.867	24.606	28.607	3.914
27.463	34.97	3.218	11.165	14.493	17.477	23.887	21.227	17.466	20.856	7.181	6.411
37.327	4.555	22.335	13.7	11.324	22.002	23.346	8.789	6.584	15.568	24.003	17.548
30.655	4.718	13.693	13.422	27.101	16.512	18.266	11.664	4.99	22.327	19.633	8.954
28.701	24.167	23.047	23.092	31.139	22.219	14.464	23.025	29.758	7.688	22.667	30.496
24.903	11.934	3.414	33.048	9.416	12.543	18.392	26.722	8.61	28.869	11.318	17.828
23.004	23.776	26.881	5.833	25.359	39.499	12.467	24.586	10.065	23.529	17.395	20.121
19.176	15.573	30.635	23.713	24.387	28.513	24.509	8.798	36.392	15.443	19.057	19.149
12.829	20.122	21.654	32.084	26.527	25.749	12.235	12.543	10.059	22.361	7.017	5.889
11.409	18.269	11.487	18.536	23.812	29.784	41.628	11.062	11.577	12.77	13.799	6.764
17.535	12.826	33.537	25.544	30.785	20.817	28.957	5.852	6.897	6.167	11.26	33.831
49.635	31.904	27.415	11.773	34.391	9.97	43.371	22.088	18.578	20.079	32.355	11.885
32.75	14.179	19.729	31.47	31.226	20.151	16.786	5.748	7.583	18.135	17.331	23.472
40.433	13.141	7.08	19.778	34.164	21.901	41.136	41.674	4.808	20.372	9.242	20.039
38.727	17.832	18.585	12.434	30.49	20.58	36.98	25.245	14.319	20.284	11.455	16.841
8.735	6.712	27.38	21.041	24.682	37.73	30.043	10.879	13.992	22.106	15.016	16.643
28.342	7.559	7.658	21.14	12.343	16.748	32.329	18.031	17.196	36.219	32.681	7.836
31.509	16.664	22.228	24.088	27.465	16.06	56.74	4.915	23.038	12.785	31.866	10.694
	19.239	25.791	22.907	9.477	25.309	42.4	5.061	14.31	35.776	9.594	30.822
	13.928		11.931	51.88		20.864	27.257	11.191	17.364	16.928	13.804
	18.422		19.019	17.068		30.636		11.936	20.435	10.074	13.443
	14.759			15.428		40.842		13.909	18.213	5.771	13.616
				29.965		24.562		24.301	40.958	22.153	14.481
						29.522		21.065	8.463	8.638
						41.8			19.17	7.912
						38.15			34.496	8.72
						25.794			35.382	9.159
						23.113			33.048	17.296
						34.193			19.545	4.574
									18.93	18.152
									21.979
									23.501
19.51	20.398	23.83	25.833	35.955	21.965	24.417	11.89	10.028	16.997	10.975	24.258
29.048	33.465	22.847	30.741	14.598	17.168	23.61	8.239	6.256	16.055	8.208	26
30.176	10.543	17.902	25.068	32.138	28.007	27.135	11.348	24.579	24.764	3.865	18.796
22.166	23.526	15.312	34.405	10.749	31.244	6.446	17.194	20.242	17.242	10.849	13.011
27.41	13.427	12.136	38.799	4.13	24.33	7.317	20.634	13.663	21.336	7.572	9.341
12.544	23.181	22.357	20.231	16.595	23.139	32.813	16.225	10.678	7.306	2.999	21.013
18.161	21.405	4.959	24.147	12.785	29.63	32.048	4.19	8.485	21.142	27.089	5.348
13.214	25.137	4.693	10.904	21.792	18.433	21.735	14.003	17.782	38.334	25.719	4.28
30.821	16.197	13.485	12.565	8.731	31.404	22.341	11.357	10.703	27.502	11.304	17.393
26.132	26.27	21.387	12.432	18.658	25.784	15.264	18.481	25.527	8.488	8.439	20.633
30.995	13.906	15.236	20.014	31.965	29.551	11.281	16.971	17.733	34.746	8.685	17.338
10.623	21.226	14.052	4.138	13.883	15.834	16.112	25.975	20.576	13.64	25.105	27.58
23.801	16.677	19.937	21.64	17.051	20.927	24.528	12.564	13.204	23.978	3.553	10.218
38.03	20.991	16.45	7.256	23.402	13.71	8.187	18.335	7.744	22.108	16.28	13.341
22.016	19.045	17.389	11.893	18.628	26.418	13.15	16.638	8.767	24.782	14.432	5.595
12.41	10.495	8.758	25.619	28.202	21.552	5.39	10.834	9.393	26.012	8.926	13.274
30.706	5.91	7.794	4.753	10.755	20.158	9.425	17.945	20.908	29.719	5.305	14.038
43.17	27.686	23.134	24.965	23.551	25.543	26.724	22.739	6.168	13.182	6.264	23.894
29.299	14.939	18.026	11.411	6.116	12.675	22.058	13.204	5.183	12.91	4.142	18.755
26.076	33.874	13.92	24.799	15.912	26.644	22.139	30.237	15.302	22.656	6.267	5.423
5.79	12.147	12.925	17.714	16.385	26.666	29.964	33.085	20.404	22.771	17.117	13.514
20.928	8.615	11.654	26.481	11.696	28.853	11.173	5.495	5.626	16.217	16.132	4.711
19.268	18.364	29.4	21.226	20.548	17.213	23.697	13.497	6.299	11.253	18.979	9.684
34.883	19.731	10.276	21.176	20.677	18.889	27.364	15.916	9.53	14.394	6.949	17.496
27.711	22.224	35.46	31.346	17.417	25.869	38.516	6.744	6.553	8.74	9.551	11.523
20.496	23.332	13.964	30.523	15.972	18.184	32.304	25.748	4.982	14.389	14.955	10.503
19.512	20.04	37.422	9.346	15.533	18.017	17.885	10.15	8.787	15.028	11.2	6.96
22.563	4.377	30.406	30.457	29.826	19.205	7.441	7.624	11.841	26.135	9.23	17.834
12.838	22.168	13.031	5.343	12.747	31.911	16.244	16.286	17.788	29.121	11.21	8.376
33.227	13.224	29.552	25.162	18.844	19.682	11.463	9.859	7.009	14.45	15.378	10.632
4.472	17.275	19.52	15.864	12.252	14.056	11.582	24.18	17.518	24.025	13.848	19.265
21.805	18.257	9.225	14.419	21.065	25.273	12.815	27.93	4.351	17.047	14.174	16.494
13.955	27.324	7.149	12.335	32.405	21.381	12.569	14.896	17.799	27.9	10.955	16.616
21.768	12.095	6.147	26.979	15.369	22.104	25.24	9.347	15.533	35.549	7.53	27.703
20.609	14.506	23.505	7.954	21.989	22.123	15.231	8.758	12.884	12.889	11.27	12.08
19.521	20.224	23.853	13.474	18.003	6.952	14.341	7.824	17.177	21.19	32.645	13.348
9.791	15.285	33.938	34.4	29.468	14.559	12.09	13.416	20.196	27.323	25.303	19.256
16.846	16.612	9.932	24.082	24.022	26.315	12.539	11.58	8.78	7.874	8.703	23.412
11.922	11.219	3.665	42.287	26.106	18.588	10.454	5.641	14.771	24.122	6.336	14.684
9.862	17.61	9.609	11.982	6.06	16.263	31.723	15.639	6.208	24.201	3.799	8.149
28.891	10.221	15.489	20.169	30.993	6.27	22.743	16.513	15.131	30.665	13.227	7.891
21.405	12.177	32.171	28.454	27.452	15.363	24.609	7.301	10.411	25.743	16.338	22.143
19.311	25.486	31.803	21.269	29.675	23.095	23.769	10.073	18.085	6.585	7.806	20.604
16.212	11.204	28.192	15.739	28.293	21.314	16.462	9.686	10.427	7.134	5.431	4.459
11.006	16.834	5.127	15.09	27.298	8.191	38.775	24.408	15.308	21.027	10.622	13.089
13.147	32.693	23.493	17.336	26.636	9.159	9.342	24.144	22.346	28.603	19.119	5.062
17.502	19.417	7.49	2.159	29.177	7.111	8.916	8.098	19.078	24.98	8.282	15.395
18.647	21.47	12.024	24.322	17.494	15.316	23.296	4.449	20.319	20.837	5.405	23.337
19.198	12.27	25.489	26.917	29.67	13.796	34.438	14.97	18.474	31.208	7.746	19.884
24.785	19.098	25.344	24.04	29.727	22.723	31.443	15.813	21.811	44.893	6.933	20.342
24.993	18.624	25.65	20.906	17.685	28.85	4.874	21.873	22.85	17.921	33.515	12.096
14.356	20.417	19.624	6.538	26.191	14.784	11.54	4.788	8.528	23.347	21.892	15.016
19.531	17.417	17.597	20.494	27.739	7.789	33.421	35.45	6.015	29.874	27.212	26.624
17.089	15.974	19.558	14.203	21.146	19.176	25.509	30.051	15.027	11.627	4.188	8.043
11.643	16.108	17.038	21.877	15.369	32.432	8.52	31.091	4.537	27.25	9.87	27.282
18.402	20.652	9.619	36.279	26.202	30.674	13.316	10.745	9.634	28.806	3.604	19.243
23.476	27.529	21.604	16.118	23.927	18.381	31.028	8.467	19.422	33.23	13.651	12.036
6.296	16.432	5.993	20.648	27.217	22.716	18.55	7.473	15.75	18.568	9.919	5.211
21.518	17.071	18.769	29.931	27.676	23.989	19.586	21.946	11.126	36.822	22.619	10.156
21.504	14.883	4.435	28.611	11.626	25.697	23.345	34.03	3.563	19.273	9.459	18.196
23.369	19.007	7.59	27.769	18.764	36.147	9.047	17.115	30.354	15.767	10.942	4.709
25.356	18.306	25.176	16.487	12.431	26.713	13.913	16.713	20.332	41.186	12.727	6.77
6.832	12.142	26.389	23.361	9.476	27.998	26.475	8.77	27.734	16.308	18.566	14.855
18.563	20.495	22.139	26.793	10.425	28.259	21.203	9.374	9.217	15.63	27.993	14.507
26.92	14.874	30.032	28.611	15.492	31.032	21.03	8.418	6.536	8.977	21.451	8.152
21.596	22.727	16.318	26.463	9.772	30.148	21.67	11.491	5.96	11.669	29.767	24.822
9.107	15.203	17.818	19.983	18.533	12.862	22.759	10.572	8.645	11.595	7.544	9.345
28.79	18.259	11.255	21.646	23.212	11.718	16.698	15.41	13.797	7.044	19.098	28.948
16.186	19.23	18.695	29.934	7.502	28.752	43.274	8.539	6.389	6.274	28.217	16.396
10.264	9.317	27.272	21.989	10.315	22.051	24.914	16.714	16.011	13.867	4.648	25.039
8.983	22.365	27.666	13.426	17.649	26.514	31.112	21.808	18.552	13.648	4.011	17.584
11.618	8.302	15.045	20.993	13.387	31.063	16.124	24.983	6.256	10.186	14.35	9.566
11.022	12.914	15.018	19.921	28.55	29.848	27.113	6.943	10.217	5.596	5.773	17.558
32.983	18.015	29.634	27.301	6.145	5.746	30.005	8.351	5.126	15.923	32.36	30.319
11.927	19.423	11.913	23.763	16.529	26.507	27.507	11.521	11.767	9.557	27.301	16.566
20.961	19.346	31.06	30.472	25.032	22.751	7.108	9.968	13.801	16.847	18.929	13.535
29.819	28.204	43.295	25.301	16.55	8.074	21.389	16.78	25.022	9.284	16.293	20.96
34.34	19.735	5.496	25.249	19.589	24.295	16.199	30.212	8.006	12.116	4.522	34.994
9.066	34.142	11.871	11.483	38.702	3.889	20.112	8.787	18.185	23.667	15.941	10.442
13.791	22.082	9.337	10.777	7.359	26.088	12.011	21.276	18.49	6.773	7.852	9.817
45.689	27.543	17.393	19.731	8.289	19.43	6.785	12.867	10.897	18.667	5.576	20.598
38.164	16.154	21.971	28.632	29.587	25.58	13.023	9.057	6.806	14.567	4.854	6.459
17.011	20.46	15.195	30.07	10.705	29.079	5.52	20.658	9.811	23.433	13.142	22.076
35.754	27.346	18.091	28.716	32.713	10.237	22.967	21.604	3.466	10.281	9.911	25.25
21.634	17.486	13.565	8.987	21.162	26.718	21.346	20.728	9.054	11.698	19.058	6.059
32.595	23.129	16.841	12.213	38.064	26.065	17.624	21.637	17.247	16.104	8.724	7.703
14.197	9.388	16.492	10.043	17.57	18.176	9.992	12.467	16.398	9.765	20.498	13.65
36.986	24.015	24.52	21.955	52.859	29.407	15.7	30.705	9.142	26.49	23.208	2.37
33.958	17.49	25.078	5.368	27.772	18.167	23.486	9.555	7.229	14.188	23.549	9.892
16.139	9.518	30.408	10.431	19.688	24.899	17.576	8.886	17.114	7.038	33.867	3.805
20.521	30.928	32.534	20.081	13.491	14.695	18.64	15.037	7.914	28.102	29.902	5.468
29.136	34.797	9.224	25.433	10.884	17.953	27.908	7.638	6.9	14.304	15.947	26.763
27.655	26.742	21.604	16.416	28.984	40.743	8.875	13.884	12.33	7.67	13.72	15.51
30.517	8.303	15.147	23.434	38.873	36.645	14.517	20.963	12.615	26.021	7.285	14.885
9.285	27.374	24.625	4.774	19.331	13.258	18.897	8.127	7.044	11.149	6.082	5.471
17.023	6.106	23.055	26.252	29.367	51.69	13.761	12.792	17.657	36.582	20.625	14.551
22.744	15.938	30.738	6.18	17.167	30.874	27.074	8.363	24.029	11.854	16.07	15.44
28.247	19.849	9.291	30.644	12.354	15.629	11.106	11.778	26.551	11.713	4.216	17.244
21.36	9.179	12.154	21.919	24.318	23.368	19.372	10.528	11.239	17.982	10.148	6.915
11.643	5.927	20.496	24.451	8.485	24.97	14.316	21.601	24.016	21.576	12.084	25.168
23.927	17.544	20.555	31.822	20.094	20.575	13.449	19.2	10.129	25.748	4.328	12.498
30.261	21.043	23.471	30.679	30.036	43.441	23.885	11.304	32.29	12.486	15.29	8.314
22.824	16.627	15.597	20.511	28.069	14.5	19.32	25.742	10.318	7.391	22.921	2.607
6.994	14.689	23.026	35.062	34.538	16.308		7.257	12.433	10.098	19.933	24.635
20.491				32.985	12.877		10.764	6.354	28.716
27.352				18.3	9.774		13.356	9.679	11.722
37.084				21.815	15.638		15.978	6.658	16.506
25.072				25.868			7.119	5.621	7.013
23.665							11.62		9.979
26.113							7.205		14.96
27.257
37.166
24.594	21.367	7.561	29.076	19.42	10.418	32.871	22.204	14.352	25.569	19.674	13.516
10.204	19.62	14.576	19.542	24.716	7.369	5.95	7.883	11.354	9.385	5.876	16.449
9.158	9.328	16.339	28.099	13.302	16.086	33.071	6.083	8.712	23.427	12.426	16.764
23.069	5.337	10.713	27.229	13.593	10.543	16.655	15.578	11.52	8.981	15.855	17.932
19.867	25.46	8.491	16.879	28.157	18.555	12.526	30.149	13.345	14.677	14.961	16.882
14.932	3.983	11.356	23.27	15.326	23.126	13.688	18.372	20.51	14.636	21.496	11.323
14.505	23.419	17.123	21.634	27.863	20.449	21.061	8.735	21.812	28.832	20.369	9.707
17.694	10.228	14.287	24.261	26.601	26.701	23.747	22.623	10.947	16.343	8.07	10.996
21.461	5.906	17.554	20.936	17.346	20.419	23.189	13.695	10.851	17.267	4.691	11.784
22.03	14.505	13.209	9.457	26.078	19.889	9.824	16.838	8.598	12.809	24.768	10.283
16.504	6.735	11.81	31.2	14.154	25.108	16.19	9.496	13.34	10.821	5.545	7.555
25.801	9.011	24.215	26.294	16.545	16.631	11.477	12.001	4.085	16.101	13.342	10.062
29.036	19.933	21.809	29.532	12.883	23.046	34.078	25.178	4.771	10.323	7.928	5.326
26.233	12.54	13.947	27.697	14.803	17.11	22.032	19.28	21.458	4.066	6.833	12.293
9.807	5.869	10.838	15.609	21.176	18.792	7.109	53.414	13.218	27.591	5.514	11.667
12.289	9.473	22.411	14.512	28.065	25.234	9.45	31.399	24.352	25.962	7.967	7.465
19.37	22.127	14.053	29.211	12.38	15.156	11.774	22.616	12.405	5.129	6.423	11.849
31.079	17.317	4.901	13.561	37.874	21.798	18.621	11.682	10.642	12.795	10.128	13.888
14.079	11.39	10.761	24.608	5.148	28.186	15.717	19.098	33.769	24.808	8.585	15.892
25.013	16.466	11.447	17.352	12.499	22.976	19.146	8.856	25.412	20.005	13.802	20.111
34.291	2.982	12.503	11.908	26.876	26.854	19.037	6.668	20.071	18.207	9.334	7.297
32.7	8.07	25.237	11.317	31.16	25.152	15.887	16.492	19.069	28.014	7.791	18.181
20.037	17.12	7.582	25.443	23.697	32.997	26.604	15.235	28.094	24.146	6.988	7.272
31.011	9.226	13.653	17.594	24.547	30.326	9.193	26.945	9.594	5.319	24.342	9.029
31.373	6.474	6.729	13.693	30.237	39.115	9.368	7.317	34.353	10.959	27.738	18.43
25.578	22.296	8.579	12.806	29.578	43.252	6.848	22.165	28.242	12.74	6.219	20.153
18.354	6.968	12.802	22.719	28.249	14.894	9.758	32.378	19.053	7.662	10.118	15.098
14.613	21.615	21.183	25.237	6.287	25.203	10.569	25.919	24.082	6.492	12.44	18.529
23.289	9.613	11.167	12.651	19.49	15.193	10.303	23.663	32.848	6.13	11.698	10.051
19.559	8.24	9.505	18.127	14.743	13.1	40.865	30.288	12.591	7.158	19.262	7.57
22.683	28.474	25.412	20.38	9.39	13.725	10.107	12.367	13.778	7.509	13.826	14.426
30.363	9.463	6.952	19.055	9.418	17.1	32.162	38.973	9.318	11.579	21.881	16.346
17.531	11.538	6.614	29.854	15.57	15.759	24.78	16.757	7.948	16.228	4.667	10.98
33.003	23.132	4.621	35.84	5.524	10.481	23.937	38.316	32.961	14.855	6.958	19.177
24.716	10.192	5.691	32.156	15.911	17.695	13.345	20.427	26.55	10.657	24.199	10.588
15.949	6.89	13.488	26.08	20.608	14.037	9.635	14.429	23.898	18.674	7.779	3.537
7.404	9.694	14.9	15.513	16.328	33.338	17.228	22.97	8.397	11.193	10.749	15.155
22.666	24.524	5.398	21.58	23.813	26.601	25.054	22.356	29.282	20.349	9.207	9.983
24.681	18.608	7.101	26.157	9.18	25.501	9.577	18.514	19.246	30.594	13.766	7.57
10.756	8.601	8.929	19.828	21.578	8.36	16.844	19.731	20.642	13.898	8.721	17.681
15.164	5.007	11.941	25.595	21.078	19.775	17.604	23.561	26.576	11.168	8.421	20.024
27.917	19.127	13.738	19.263	15.955	20.033	22.642	9.584	9.969	5.826	17.524	14.424
5.572	20.107	9.354	11.051	9.159	17.773	9.897	19.397	10.789	15.008	18.279	16.53
32.205	23.869	16.847	23.334	40.962	43.981	30.86	21.619	31.926	10.886	9.342	6.606
37.46	17.589	18.119	18.362	6.182	18.885	29.113	22.962	26.447	14.039	19.585	6.087
15.183	17.948	16.896	19.883	14.034	31.379	23.116	18.521	13.781	8.612	9.559	8.309
6.919	10.99	10.513	18.944	20.411	26.754	7.493	21.774	9.186	15.603	12.212	14.362
18.436	10.738	5.214	17.499	22.188	12.125	10.807	42.988	13.65	10.859	25.714	9.398
22.334	17.889	8.157	23.334	13.053	12.99	23.442	4.255	30.653	16.215	8.765	6.546
15.935	7.934	8.375	32.139	17.156	21.455	20.835	30.548	25.053	27.033	7.166	8.049
20.261	4.373	9.213	6.191	20.862	16.074	11.152	8.448	35.206	6.997	12.344	9.401
30.787	13.151	17.523	14.708	11.853	23.642	16.085	17.755	4.048	19.05	26.966	5.494
29.449	7.934	17.199	22.6	27.499	9.674	33.447	6.682	20.378	42.175	17.289	5.202
8.67	10.148	22.461	15.051	22.99	31.063	23.999	22.715	27.171	21.25	12.744	9.033
23.518	9.452	30.258	25.527	11.699	6.804	10.71	19.849	9.792	22.423	4.75	24.698
27.482	8.251	13.131	24.904	27.877	31.454	18.042	24.879	27.262	5.776	14.351	22.927
18.373	6.275	16.005	22.642	30.034	11.543	7.428	19.199	12.55	19.011	13.777	10.533
28.305	12.447	13.593	27.264	11.219	9.892	21.615	18.314	21.834	21.782	4.745	8.861
21.623	10.669	9.193	16.985	29.245	4.474	11.366	13.507	7.588	21.356	3.079	20.186
16.738	19.663	9.924	27.197	25.922	9.847	27.28	3.807	24.224	16.911	15.384	17.143
6.82	5.936	19.198	24.734	25.717	12.43	15.187	19.242	28.785	9.695	10.235	17.316
26.681	11.11	22.996	25.094	31.269	11.424	11.32	16.811	14.798	11.238	3.096	8.561
19.673	15.241	23.774	31.117	16.27	15.037	26.532	27.523	25.927	22.097	11.359	19.401
27.825	18.916	15.848	10.087	19.083	21.972	6.458	34.872	30.55	11.799	23.836	10.994
21.087	18.9	12.868	11.381	10.864	11.266	11.55	40.011	32.046	10.698	14.239	27.854
21.216	5.033	20.673	27.209	6.189	23.665	31.238	16.997	3.573	11.411	12.482	9.408
30.421	29.495	4.594	31.89	9.341	16.683	13.476	20.271	17.624	23.974	19.939	17.173
26.484	18.876	11.668	36.236	8.87	19.025	11.198	15.266	19.323	18.276	5.759	13.04
6.964	5.623	5.118	14.459	27.897	19.318	4.412	34.055	11.914	23.083	25.856	6.06
43.056	9.087	8.139	25.89	7.061	7.796	13.723	28.013	22.593	7.848	8.295	22.838
30.875	9.885	9.026	29.58	16.685	27.483	19.058	9.111	17.96	29.334	20.896	7.827
24.152	7.951	10.377	13.256	11.653	26.816	14.093	17.666	24.62	26.054	20.446	5.693
26.283	15.829	9.778	26.653	18.928	28.382	5.541	10.35	12.445	8.756	8.401	8.884
26.316	13.424	23.987	38.339	24.499	23.774	23.069	5.352	6.999	14.929	20.86	15.604
26.942	24.776	13.531	25.295	15.669	24.971	27.599	10.611	16.06	22.18	14.079	15.023
9.251	13.848	23.094	16.194	12.964	21.131	7.498	18.544	13.751	13.06	6.636	5.055
21.569	17.784	16.996	33.527	19.461	26.88	8.608	16.008	21.537	13.755	18.423	18.253
11.906	4.468	16.601	31.135	16.19	32.307	24.889	30.831	5.731	23.947	4.658	23.038
15.678	3.964	21.44	33.171	22.072	27.727	30.997	7.032	18.195	14.702	8.109	32.334
21.945	21.378	4.387	17.783	17.569	33.743	9.736	16.229	7.18	4.39	8.957	17.449
20.836	5.475	5.157	17.41	6.681	19.347	35.895	26.852	17.241	11.44	11.409	16.622
28.78	11.393	33.128	21.978	18.937	27.819	13.823	15.822	21.868	11.94	24.901	9.21
7.963	19.546	5.885	28.225	16.886	22.664	9.433	24.378	15.114	19.27	4.151	18.457
23.89	5.719	23.357	11.556	23.495	27.425	17.211	26.733	12.456	25.994	13.288	17.967
18.11	14.961	14.526	18.937	11.141	30.09	11.291	14.793	22.223	17.123	17.985	14.082
23.751	7.969	15.072	15.535	26.637	15.117	15.406	15.137	6.942	17.66	6.35	6.952
10.049	6.877	9.179	5.689	22.798	22.82	4.831	19.591	17.888	21.457	10.692	6.882
9.67	20.306	15.14	18.445	14.332	7.942	14.728	23.191	11.354	17.433	13.019	10.779
24.082	14.473	11.685	18.554	20.768	14.249	16.557	22.847	15.468	20.609	15.714	26.335
13.909	11.883	19.041	10.834	15.36	22.875	31.458	12.365	13.174	28.386	14.973	12.744
26.597	9.273	3.147	23.468	7.491	24.345	9.684	14.512	10.657	28.923	4.9	19.795
21.414	6.073	10.304	9.795	42.901	18.331	10.755	28.233	13.367	7.672	6.062	6.525
37.35	19.707	9.997	9.352	15.079	23.183	30.358	22.23	22.79	13.134	7.864	17.549
39.176	9.68	7.421	15.441	25.53	19.97	17.937	27.28	12.127	13.362	7.233	16.147
32.913	15.493	29.143	21.429	37.377	21.285	5.744	28.258	24.214	9.375	11.981	8.755
26.44	11.204	9.809	16.408	20.449	20.477	25.523	22.466	30.183	20.245	27.02	23.377
8.426	11.735	11.534	27.821	20.681	13.908	35.452	20.058	16.542	20.879	8.272	15.654
20.533	12.091	18.538	21.78	26.119	8.632	17.738	22.28	7.562	19.901	12.529	24.927
25.77	10.63	7.722	15.291	37.447	17.065	11.862	5.273	20.672	17.975	8.3	15.847
19.546	10.553	7.053	13.284	20.95	27.557	36.864	9.134	19.271	8.702	24.546	12.811
			17.756	26.142	19.872	16.533		20.613		13.624	18.375
			19.153	32.563	19.736	9.439		18.686		22.695
				22.954	11.169	23.806		24.113		8.872
				28.208	14.818	24.155		21.952		12.403
				17.186	9.95	25.399		16.946		17.173
				15.676	14.03	13.341		25.574
				15.956		11.086		22.401
				21.355		37.438		14.457
				21.82		23.215		23.219
				16.852		28.227
				24.357		18.731
				21.049		27.217
				22.935		37.438
				21.568		23.215
				24.092		28.227
				23.775		18.731
				23.863		27.217

## Sheet: Fig 6a
HRAS- NT	HRAS+ NT	HRAS- NAC	HRAS+ NAC	HRAS- NOXi1uM	HRAS+NOXi 1uM	HRAS-NOXi 10uM	HRAS+NOXi 10 uM			HRAS- NT	HRAS+ NT	HRAS- NAC	HRAS+ NAC	HRAS- NOXi1uM	HRAS+NOXi 1uM	HRAS-NOXi 10uM	HRAS+NOXi 10 uM
23.828	17.618	8.436	21.404	28.898	26.201	26.168	10.234		Count	401	401	392	401	401	387	355	367
14.967	41.877	9.08	24.985	16.945	30.864	7.943	2.722		No. Of xperiments: 2
40.279	21.231	19.945	21.271	30.217	28.15	20.761	12.839
31.34	30.574	23.461	14.986	21.33	21.382	11.907	15.337			HRAS- NT	HRAS+ NT	HRAS- NAC	HRAS+ NAC	HRAS- NOXi1uM	HRAS+NOXi 1uM	HRAS-NOXi 10uM	HRAS+NOXi 10 uM
28.939	18.395	17.202	10.467	22.635	20.36	10.373	5.154			401	401	392	401	401	387	355	367
32.198	21.38	6.637	18.919	20.769	27.35	3.84	9.074
21.655	9.602	18.01	13.834	23.165	33.58	3.944	15.901
32.323	6.491	11.807	23.482	8.756	15.856	8.247	7.873			TFIIH	p89 (S-19) rabbit polyclonal (Santa Cruz Biotechnology, sc-293; 1:1000)
26.726	16.059	10.982	20.686	19.643	19.06	17.508	16.258			HRAS	rabbit polyclonal (GeneTex, GTX 116041; 1:500)
19.383	20.089	5.095	17.938	14.061	17.253	18.083	7.206
20.727	12.564	10.691	13.058	9.556	15.783	17.417	33.277
19.559	17.145	11.01	21.368	23.296	26.914	12.89	19.201
26.39	6.939	18.236	15.279	7.208	8.385	16.056	20.199
30.324	8.017	10.925	23.066	23.129	6.19	19.32	14.263
32.776	7.419	35.306	10.856	15.258	4.435	14.256	11.993
12.867	4.971	26.691	9.112	21.334	7.045	14.741	8.195
26.32	11.66	22.515	22.941	19.201	10.723	9.363	10.603
14.643	10.855	32.457	25.681	23.211	24.491	19.036	18.992
27.791	7.816	26.25	39.453	26.952	22.242	17.853	18.396
23.695	12.38	24.917	36.06	30.971	22.041	19.287	9.931
22.42	10.992	6.438	45.175	30.215	15.547	2.112	16.671
27.647	9.852	21.433	28.828	31.275	27.565	12.246	16.877					-DOX,+DOX
14.775	6.306	30.187	8.348	24.459	18.056	17.551	7.987
21.741	11.881	17.691	5.974	22.233	22.344	13.31	23.568
25.121	6.33	20.261	21.252	50.516	18.944	4.787	8.024
27.193	6.617	18.865	9.638	39.241	18.596	19.818	13.072
20.462	6.689	23.323	7.921	21.207	22.402	50.176	31.002
13.022	7.344	19.771	10.501	40.549	25.933	6.608	19.394
13.64	5.983	20.636	19.916	29.714	10.678	7.606	19.256
17.384	10.441	9.852	9.421	32.034	16.581	3.259	28.365
20.86	6.688	20.391	7.326	11.047	22.702	15.679	21.609
24.454	4.879	18.479	23.242	16.376	20.551	5.487	26.195
19.548	7.641	12.457	9.228	43.148	14.92	2.202	16.354
18.654	10.251	14.235	25.099	32.179	29.321	15.138	27.066
33.226	28.833	22.268	23.766	30.888	25.682	2.652	23.993
28.656	18.555	20.439	23.314	16.299	25.929	2.715	7.932
30.235	20.971	14.68	12.25	17.468	20.362	7.5	27.031
46.644	39.901	38.572	18.698	13.022	23.784	2.621	9.294
31.252	22.24	26.391	24.467	22.221	16.026	10.108	12.043
21.153	20.892	22.408	20.852	26.928	15.167	4.908	21.672
38.372	8.923	23.302	22.548	21.072	24.411	10.73	35.698
29.559	16.25	22.268	22.852	12.793	17.368	12.897	20.547
40.771	15.576	9.514	14.98	16.57	28.601	8.068	10.43
37.318	13.75	25.585	24.382	19.767	17.876	2.216	9.579
19.89	14.297	10.719	43.573	51.677	19.678	3.392	47.447
26.82	18.005	15.74	32.654	9.38	22.027	1.518	24.264
28.585	11.002	15.75	7.136	19.848	15.733	1.183	23.912
24.141	7.985	16.358	33.542	16.478	21.907	2.089	14.941
23.586	14.169	16.191	18.385	27.191	31.509	4.972	10.129
29.382	14.745	23.971	12.83	22.279	28.139	3.666	9.607
17.221	10.993	18.425	12.236	23.938	35.786	21.99	4.973
19.1	16.106	10.272	21.61	19.968	8.875	16.618	22.353
19.891	13.367	8.267	9.569	22.158	22.437	18.394	11.117
22.146	13.524	18.251	17.039	22.909	18.11	19.972	16.03
24.026	9.588	13.358	18.07	19.979	14.635	13.399	20.22
21.513	6.279	15.637	28.451	17.55	4.906	16.551	13.676
26.913	10.893	15.385	19.271	23.584	16.501	5.83	4.189
23.244	10.523	8.511	16.381	30.597	9.37	19.3	11.135
16.789	46.514	7.801	15.385	5.886	3.611	17.338	10.328
15.662	13.4	6.438	11.4	13.193	18.545	17.558	6.059
13.318	17.565	9.998	16.276	13.151	25.034	16.614	24.611
16.627	17.057	15.358	10.431	16.144	7.745	33.28	25.011
22.141	13.284	7.613	18.011	24.189	14.627	24.596	24.107
23.288	12.55	22.763	25.104	28.33	20.48	28.17	7.635
12.597	13.03	21.798	21.926	18.717	30.352	17.862	17.208
20.976	13.296	20.68	19.472	23.345	19.479	10.834	19.531
14.979	13.878	16.737	24.761	17.495	7.53	16.255	18.293
24.354	14.162	16.487	23.492	12.217	14.339	14.747	16.842
27.888	13.415	25.511	18.368	20.581	19.789	11.184	21.008
18.574	14.766	11.961	46.58	22.989	21.393	15.907	10.878
17.655	15.672	17.724	24.316	25.956	18.452	16.631	11.604
15.858	12.333	24.467	13.782	49.121	16.387	17.025	8.67
34.146	10.123	12.37	35.507	8.625	16.763	4.55	13.323
20.724	6.426	18.107	30.635	20.409	6.056	11.36	4.365
18.365	12.416	15.953	22.597	7.534	8.239	26.036	17.787
15.848	5.582	14.087	18.933	16.563	21.881	12.807	21.772
24.973	4.752	16.754	12.863	12.225	18.405	6.77	12.883
28.853	9.883	18.172	14.056	1.868	4.585	28.953	22.386
24.904	6.332	14.911	11.835	7.649	9.836	28.394	10.457
30.02	4.803	18.279	15.541	12.998	10.013	19.303	12.713
27.497	9.771	18.518	18.932	13.493	6.373	29.804	19.044
22.516	13.551	10.354	16.688	11.484	8.916	34.479	13.53
25.04	11.436	16.905	10.198	9.943	11.428	23.181	11.289
26.895	10.923	17.4	8.463	17.78	6.277	41.912	5.653
37.877	8.546	15.294	11.697	25.671	3.734	52.829	22.139
21.921	13.215	11.305	13.439	12.142	3.016	30.134	17.29
18.66	10.389	15.559	14.637	20.821	3.777	15.638	17.506
31.62	12.536	12.277	17.507	21.28	8.081	41.464	15.557
21	14.365	14.098	11.503	8.696	11.056	21.238	12.803
22.551	22.228	19.58	13.254	9.231	7.957	32.91	8.821
22.574	15.645	17.135	17.879	5.288	17.115	12.3	15.113
20.718	11.871	18.666	14.172	19.516	14.623	20.965	6.871
11.291	12.229	20.703	12.44	12.658	29.482	11.412	18.677
10.207	17.692	12.853	23.32	18.688	11.424	12.748	13.59
18.577	16.253	12.715	5.568	51.686	13.469	11.854	16.163
16.106	22.806	16.965	18.903	21.128	19.28	15.814	33.717
22.671	28.241	17.397	13.36	33.914	17.092	19.17	17.643
17.148	12.856	16.696	16.246	25.193	10.936	25.321	21.161
14.976	13.907	18.318	8.373	18.658	16.548	26.035	10.931
25.7	30.432	12.643	13.878	18.509	16.516	15.381	6.809
24.438	17.154	18.246	9.148	17.701	6.635	12.789	23.53
18.934	24.483	11.854	33.879	7.51	9.818	4.985	21.914
19.995	14.046	14.613	37.16	3.287	17.68	25.747	16.881
15.534	13.323	17.577	12.017	20.433	12.996	23.236	23.695
14.503	7.879	17.508	16.458	20.792	11.656	26.436	10.633
12.307	10.596	18.333	5.979	17.765	9.685	27.709	14.247
9.893	15.978	28.344	2.758	9.924	22.23	17.948	11.604
12.9	12.453	19.395	12.36	22.672	23.666	19.278	10.269
24.463	10.531	15.965	30.542	15.762	37.744	9.092	27.457
16.163	15.565	16.839	20.287	10.025	28.529	16.296	25.867
15.85	9.233	17.258	35.148	17.658	41.977	20.68	5.516
16.652	9.653	19.221	22.959	20.274	19.613	12.261	15.539
9.251	8.35	15.603	23.824	21.075	14.918	20.99	10.591
12.657	8.048	19.781	20.746	16.321	29.957	48.686	23.898
22.464	10.539	17.682	21.999	8.711	27.677	17.202	18.605
13.061	16.981	14.711	20.286	23.252	25.327	9.364	22.005
10.5	22.407	9.297	12.104	18.08	11.858	23.662	8.339
23.368	19.274	16.511	14.024	18.17	33.969	15.095	17.163
13.575	16.479	20.262	13.551	11.65	31.488	6.732	20.027
13.441	13.882	18.198	8.91	11.711	25.354	14.608	12.788
34.272	15.216	11.34	8.936	18.824	14.612	15.919	22.173
9.881	14.703	25.577	6.158	18.387	28.555	18.122	20.297
19.086	8.194	13.862	6.388	23.922	19.783	14.154	23.732
28.879	6.957	27.321	10.872	22.277	10.293	10.613	14.445
39.82	21.031	13.535	6.436	17.011	12.617	12.791	18.692
40.241	14.243	14.307	4.446	59.509	17.583	11.902	17.028
10.601	15.402	10.582	13.472	43.713	15.878	30.49	20.904
24.426	10.344	19.79	7.577	23.735	14.637	19.191	18.852
21.507	8.979	17.314	8.427	21.93	23.572	25.941	20.966
17.946	8.936	16.603	8.697	21.217	26.961	24.162	14.411
21.313	16.262	15.918	10.014	20.726	24.946	12.779	20.722
23.327	12.839	22.753	7.578	16.662	9.118	16.671	27.097
4.968	10.184	9.448	1.641	18.465	8.709	24.561	16.147
43.55	5.115	17.44	7.933	10.994	15.059	14.73	16.533
28.158	9.725	7.254	14.168	20.939	23.457	19.62	20.056
44.637	6.734	15.878	8.954	26.5	26.901	19.272	21.806
16.618	9.417	19.747	21.616	10.665	24.844	22.152	22.479
20.616	8.584	21.024	17.902	23.263	33.242	16.373	24.001
26.89	13.229	8.196	18.452	23.755	38.607	12.479	9.911
13.003	11.009	15.402	10.358	24.297	43.241	17.135	19.08
5.584	13.458	19.411	16.172	21.728	30.598	18.569	15.672
6.532	4.68	34.251	12.591	17.623	15.07	25.407	30.578
3.634	11.249	17.252	12.565	27.284	7.853	16.51	19.955
9.111	11.528	36.709	20.207	20.306	8.172	20.087	20.979
22.688	8.685	17	6.242	22.973	11.412	27.772	17.209
14.407	7.533	8.344	19.665	11.299	12.487	35.724	21.94
17.748	7.166	21.175	19.849	22.392	10.371	27.799	21.924
8.683	14.4	40.282	25.481	21.037	10.848	33.239	10.128
11.084	11.122	18.562	32.187	17.475	24.701	18.936	9.003
28.184	12.33	10.681	26.29	16.712	20.062	18.625	17.699
21.897	12.046	14.524	17.74	19.482	13.846	23.719	17.845
18.85	10.843	25.289	12.124	20.271	16.924	32.245	29.008
12.154	7.143	38.457	23.439	19.278	9.272	37.061	25.121
21.079	7.897	41.925	18.602	17.396	15.632	31.952	7.765
15.301	11.657	34.605	26.844	9.829	14.247	52.126	24.309
18.937	9.379	14.398	18.916	26.196	10.452	44.062	14.844
22.762	15.38	22.261	18.646	17.73	9.664	35.585	24.832
25.303	10.238	12.175	15.117	19.122	9.909	40.696	30.347
14.836	11.562	12.336	33.913	14.412	13.759	17.501	8.28
15.575	7.516	13.699	33.722	18.544	14.755	24.089	24.819
36.007	12.143	35.006	33.74	17.207	10.76	34.893	26.932
27.652	13.367	8.702	23.326	19.947	14.902	23.817	8.737
28.62	18.783	16.961	53.781	18.061	10.344	30.52	9.339
17.727	10.644	39.808	35.59	15.381	10.972	48.937	7.983
22.868	11.784	17.003	22.327	9.129	13.651	28.347	10.266
13.937	19.166	12.905	20.089	13.623	14.864	16.711	16.46
26.768	16.827	12.439	28.815	16.23	15.823	18.595	32.179
29.372	24.83	20.522	38.561	12.502	17.175	34.272	15.219
13.63	16.832	17.947	29.789	21.694	23.287	15.039	16.288
13.654	16.744	31.252	46.685	18.615	17.828	39.176	16.83
23.207	17.009	14.945	12.725	8.917	13.315	24.221	14.361
13.698	25.28	21.55	12.442	13.66	17.098	19.517	18.889
25.594	19.273	14.692	2.779	17.653	11.207	20.493	14.718
13.66	19.81	17.882	5.483	22.772	25.4	13.965	21.98
16.957	17.594	14.187	12.469	18.337	14.775	14.992	11.561
18.865	7.211	5.534	10.701	19.886	45.449	16.986	24.741
15.169	7.173	10.532	8.986	18.69	13.87	9.266	21.614
23.257	19.508	14.601	5.367	22.267	37.756	12.797	16.529
11.627	3.141	13.919	17.284	8.938	23.155	23.429	20.217
16.104	12.038	17.862	27.065	13.082	42.583	22.804	20.907
21.567	11.354	17.334	26.856	20.923	16.716	21.155	17.579
9.419	15.872	12.825	30.964	22.212	8.885	16.65	7.987
17.433	19.529	23.244	7.615	20.294	11.695	17.223	9.391
8.4	15.753	20.19	34.413	33.853	22.069	19.291	27.831
15.283	17.303	31.48	22.652	20.381	18.253	22.156	21.224
12.143	10.385	14.979	16.528	16.949	15.023	21.94	20.195
19.453	17.103	15.39	15.161	21.094	25.204	16.37	27.382
7.982	5.301	35.613	15.714	21.461	16.219	13.797	29.426
5.851	30.29	15.45	41.071	18.947	12.501	13.652	14.913
15.322	20.893	30.625	28.288	14.702	16.147	12.854	21.773
20.326	24.011	17.161	30.675	22.671	8.235	16.616	32.286
14.774	21.388	24.803	13.36	25.633	6.933	18.308	22.576
11.573	18.788	19.859	15.708	20.727	5.441	16.249	23.105
14.634	19.306	22.39	49.35	13.943	9.557	18.732	35.2
12.493	17.254	15.244	19.311	18.337	11.138	15.881	37.434
9.836	15.263	16.34	13.75	17.428	12.287	17.581	41.115
9.548	16.002	24.943	14.105	12.172	9.438	25.306	24.676
15.107	9.85	12.06	14.279	17.35	24.912	6.152	22.769
18.112	13.823	31.009	18.418	12.62	1.689	36.465	26.709
15.179	13.432	21.482	14.025	22.621	1.212	21.614	22.813
13.958	5.615	9.204	25.058	21.042	48.579	23.634	57.813
19.83	7.265	16.821	26.461	7.933	47.039	24.219	35.105
20.701	7.72	28.545	33.028	17.469	29.697	25.243	29.479
17.35	8.631	17.738	13.7	17.076	38.436	12.95	29.568
18.987	5.544	24.372	19.625	28.993	31.212	13.203	16.901
13.354	3.825	8.521	4.365	17.026	28.258	31.633	19.298
20.673	2.297	18.543	26.399	25.38	26.116	32.53	13.322
23.816	3.733	12.029	24.019	11.398	32.968	34.923	20.309
15.432	15.077	28.236	27.69	26.874	59.58	32.971	12.824
6.591	17.567	14.648	17.83	26.43	29.36	18.385	17.46
12.418	9.255	12.487	25.305	22.954	24.368	19.421	17.551
7.901	3.836	8.017	47.796	23.656	27.914	16.065	8.289
17.391	16.572	20.599	52.137	15.069	47.154	20.276	30.783
11.135	2.985	9.379	11.005	14.727	23.655	15.602	9.903
9.269	2.359	17.292	45.265	14.296	30.677	8.521	9.351
28.077	5.925	20.661	31.594	14.687	24.922	6.648	34.783
3.117	5.339	15.665	35.408	15.407	31.842	11.066	27.821
17.824	10.291	23.823	28.859	7.795	20.521	8.092	23.456
17.217	2.047	27.163	39.403	21.752	5.396	5.724	18.661
15.093	18.17	11.048	13.868	20.325	6.385	7.096	18.652
13.229	12.678	10.148	9.358	23.657	17.086	4.261	2.801
17.017	8.78	16.189	2.561	14.14	21.363	6.96	1.645
9.528	19.397	10.44	13.141	15.371	35.512	12.119	17.869
4.502	4.14	8.462	19.693	17.693	29.046	23.323	13.23
13.281	15.15	12.004	12.631	14.978	30.535	16.797	18.834
6.874	2.888	25.544	14.912	13.677	37.276	15.033	26.402
12.421	22.283	19.709	11.392	14.809	38.063	14.96	25.127
13.218	18.826	11.768	2.038	10.019	15.637	12.669	38.884
9.541	9.866	5.734	17.737	22.421	21.446	21.382	49.649
2.261	5.643	7.295	17.032	24.991	4.051	12.705	37.762
11.674	5.903	4.862	10.352	2.402	7.247	10.205	10.214
16.115	20.825	13.402	19.835	17.107	16.759	43.502	20.363
17.189	19.431	13.396	7.075	20.229	22.388	16.133	8.065
8.432	14.93	11.641	8.812	22.468	19.937	14.632	4.162
9.094	8.059	7.107	6.83	27.3	29.324	22.406	13.055
11.409	23.622	14.341	21.89	21.199	18.332	21.258	8.787
12.906	7.313	17.747	9.116	16.966	15.384	20.002	15.031
8.021	8.924	29.422	12.305	13.223	15.208	12.427	13.051
3.413	6.293	29.98	20.536	20.446	9.479	10.424	10.186
20.003	7.282	27.998	21.901	17.684	11.119	24.154	19.161
20.073	2.777	15.612	33.94	13.48	28.941	23.607	8.145
19.042	1.973	29.022	23.523	9.225	18.881	21.567	11.377
5.199	3.199	13.332	32.881	19.052	18.61	19.633	10.393
21.749	2.756	18.297	21.487	21.762	12.406	28.332	10.656
5.739	5.811	14.203	30.305	21.743	14.421	26.567	11.451
17.172	6.537	15.206	36.918	19.053	13.787	9.536	8.28
1.809	3.554	8.988	19.302	16.814	17.018	18.875	2.462
3.534	6.704	9.297	16.507	13.039	23.65	24.259	16.539
1.443	12.01	11.727	50.923	11.016	30.121	22.302	21.053
1.624	9.777	15.302	35.455	28.579	2.926	32.677	21.699
13.27	4.863	17.25	8.672	35.646	9.263	25.766	19.651
5.542	2.728	13.595	27.316	9.807	5.024	17.025	12.998
4.606	21.766	18.207	30.864	9.996	11.033	26.793	26.872
4.301	2.948	10.891	28.561	16.123	13.719	8.202	3.498
16.415	11.982	19.473	34.035	22.503	8.078	31.97	6.169
6.536	34.098	16.551	31.916	17.54	3.907	22.646	28.745
8.611	27.433	3.087	28.14	20.558	25.334	15.262	15.784
5.92	20.82	13.08	17.001	23.724	14.736	23.487	21.287
20.736	14.654	24.448	13.138	15.246	17.281	21.666	16.919
7.429	28.072	21.916	20.346	14.28	11.644	18.104	13.08
10.156	24.346	13.435	13.049	17.524	14.722	19.97	15.596
1.584	21.29	18.504	17.363	10.25	35.159	17.258	15.354
1.801	15.639	25.793	24.41	6.898	24.674	22.129	14.264
12.438	12.98	3.85	8.137	28.951	29.323	22.712	24.936
9.707	6.012	22.125	19.585	19.806	28.709	15.533	29.983
5.092	3.287	20.798	24.107	21.958	22.531	23.447	14.93
1.871	6.23	21.958	24.481	25.783	29.263	17.776	21.955
26.33	10.937	8.511	23.858	23.692	23.55	27.504	22.863
26.618	14.17	10.262	25.864	20.852	19.896	15.017	14.624
26.242	18.339	19.47	24.038	17.933	17.681	18.181	24.143
23.726	16.048	21.845	43.106	19.223	16.053	13.88	11.697
9.957	8.765	14.12	28.466	20.941	17.829	29.942	26.503
23.278	16.21	20.498	25.893	15.461	14.995	44.831	12.647
18.936	12.313	17.847	9.238	28.27	18.855	23.065	14.672
13.787	17.112	17.935	11.308	21.267	15.233	23.459	11.256
17.32	7.227	16.879	15.846	22.784	14.654	23.433	24.348
17.684	11.222	13.408	13.206	13.642	14.03	28.992	11.546
23.043	6.223	6.526	17.009	19.61	8.187	27.352	8.86
6.788	7.271	20.919	6.033	16.699	8.949	19.706	11.717
11.944	15.131	18.092	8.133	18.473	11.177	23.582	12.772
6.147	6.94	14.573	17.086	14.833	11.67	18.394	17.252
15.804	20.456	9.616	17.541	18.795	22.287	15.806	24.531
8.371	16.998	13.973	2.844	14.5	13.864	23.701	15.136
4.176	7.908	14.27	21.909	13.63	9.478	37.493	21.979
4.938	15.972	22.38	33.8	12.127	5.558	21.029	19.276
6.62	16.253	19.108	24.264	14.212	22.392	10.372	26.877
7.556	10.903	21.916	14.676	23.13	6.795	15.81	11.245
13.146	12.663	12.195	24.881	23.12	14.561	14.315	18.015
16.524	9.005	12.091	21.878	21.748	8.556	22.516	17.234
14.511	4.251	10.317	22.106	17.776	11.423	18.563	13.619
21.363	12.322	9.383	26.688	18.312	14.402	24.643	6.669
16.321	15.883	19.585	23.746	4.737	18.16	22.225	12.849
17.351	7.158	5.75	25.711	18.816	6.607	14.293	18.85
19.271	30.045	9.843	16.65	26.332	29.835	5.653	18.333
17.831	42.566	23.984	17.908	22.873	17.856	21.789	19.874
15.744	11.31	11.354	25.172	15.15	31.161	28.324	22.479
6.468	28.156	10.598	19.562	24.765	10.272	28.37	18.588
13.51	20.802	6.346	22.685	6.909	12.924	32.704	34.848
12.032	12.695	12.764	20.025	15.676	17.146	10.09	22.291
20.49	23.71	12.022	28.898	19.909	12.454	6.276	17.223
22.753	34.462	4.37	16.47	15.308	9.135	25.624	10.098
17.819	11.703	10.686	11.124	17.201	12.229	12.402	17.977
20.442	5.858	11.65	14.084	7.933	14.834	35.847	19.484
9.768	12.549	8.882	23.464	9.16	6.48	34.784	15.968
15.825	5.895	3.043	9.131	14.897	14.067	31.262	19.569
8.664	10.698	3.998	17.517	19.514	7.999	25.202	12.965
16.995	6.5	20.632	26.373	12.983	40.945	16.294	22.926
19.619	5.829	22.983	11.118	10.444	19.478	19.592	22.771
18.795	8.457	10.647	17.945	8.259	24.846	19.243	19.861
2.284	16.336	19.667	26.561	3.403	14.952	18.487	26.509
28.83	2.504	2.84	17.191	18.96	30.724	15.793	16.873
10.904	7.412	14.338	8.3	15.568	23.129	11.395	22.445
8.956	4.536	15.899	19.167	16.633	8.514	43.213	17.952
7.552	3.363	8.082	15.75	13.328	26.758	7.785	17.566
14.337	6.192	17.185	25.589	13.109	14.876	6.915	18.805
49.162	11.006	12.999	16.74	19.855	33.888	35.355	5.397
23.554	7.768	17.013	19.606	37.109	14.786	19.384	18.415
15.982	4.625	13.074	22.196	15.767	15.384	14.289	17.104
14.707	10.767	31.994	16.806	35.442	12.55	19.23	10.028
15.27	5.576	12.03	13.979	15.988	22.753	26.033	14.57
16.962	11.805	22.772	16.226	33.813	16.384	26	19.236
14.952	10.58	18.607	16.981	19.162	20.165	10.431	21.147
12.742	4.596	25.658	26.631	20.458	15.438	12.711	10.817
19.027	13.827	12.884	14.659	16.541	19.501	11.58	18.624
18.501	8.295	14.62	24.421	17.179	11.251	13.279	24.055
16.399	4.343	25.873	27.134	20.528	28.488	6.021	18.678
12.236	9.592	19.488	18.501	14.632	47.082	9.7	21.517
10.536	6.086	21.77	17.569	16.393	10.614	13.118	15.133
12.743	12.542	20.437	17.733	14.249	24.11	11.876	20.376
23.002	10.629	11.604	22.97	19.753	17.392	10.695	22.955
16.372	6.351	23.178	15.209	14.378	40.096	4.972	42.907
10.783	10.076	12.798	15.787	11.872	20.711	11.397	7.647
11.595	8.22	13.974	15.911	13.446	8.332	7.345	17.152
27.503	6.505	17.794	16.57	18.409	21.687	12.668	12.565
24.503	10.225	19.784	11.335	14.27	25.89	37.32	16.181
20.528	11.274	16.707	9.117	18.493	10.269	8.909	14.872
13.43	2.701	3.175	11.11	9.202	22.561	26.274	6.676
12.432	6.04	20.263	11.794	20.375	17.803	24.745	4.395
20.028	8.913	23.559	12.313	14.047	16.957	19.899	6.295
26.55	6.338	17.555	18.417	16.325	29.669	27.83	3.616
26.94	15.282	30.16	30.87	18	18.465	21.865	6.063
16.006	16.025	16.241	4.489	26.492	12.289	14.534	11.374
17.883	13.988	16.537	22.579	16.947	24.307	19.947	10.004
26.127	12.53	13.338	10.196	12.582	8.413	35.539	8.928
21.788	15.45	17.367	16.018	24.684	16.63	19.52	11.646
21.046	9.392	10.044	10.302	21.019	10.667	23.878	5.376
20.149	13.668	9.313	25.927	15.895	9.828	24.59	9.25
5.744	12.098	13.114	25.393	16.095	15.32	21.156	15.313
11.35	4.121	30.61	28.695	14.934	16.525	20.011	16.837
8.674	18.952	42.098	9.951	15.073	19.371	17.664	8.904
12.701	14.883	14.978	16.193	14.471	22.388	23.708	12.995
19.092	6.324	28.317	14.631	21.402	39.184	43.088	21.182
17.101	11.366	14	11.81	26.064	15.413	54.199	13.039
16.993	6.477	18.52	15.187	24.303	6.697	42.371	21.426
8.777	19.052	14.068	20.817	18.835	16.021	19.765	12.122
12.659	7.58	16.755	11.945	16.356	22.94		10.987
9.649	9.831	14.356	15.893	38.425	18.649		11.01
13.22	10.022	28.505	22.15	25.739	5.123		6.025
16.187	7.268	54.457	13.555	24.716	29.296		23.826
9.589	15.016	49.987	15.567	15.903	31.154		10.257
5.164	17.13	28.292	11.755	27.408	27.968		10.173
12.016	13.298	30.559	16.09	20.077	35.076		22.65
12.003	11.008	13.17	7.89	24.546	10.216		26.453
22.294	7.507	12.497	8.307	17.504	34.596		19.609
19.285	8.882	6.118	18.006	62.296	21.751		12.277
17.954	7.956	4.15	20.839	29.469	16.371		17.927
23.375	6.789	8.187	22.061	23.208	7.43		34.089
29.383	20.349	5.146	16.899	16.081	6.154
15.506	9.579	13.46	13.772	20.128	25.355
13.571	17.486	12.021	29.426	12.575	16.772
13.021	12.101	15.11	16.562	16.479	32.431
12.609	10.696	10.473	15.229	10.891	21.977
11.362	16.474	14.278	9.097	10.677	46.034
7.892	11.378	12.389	26.473	16.657	24.483
9.532	10.417	25.833	4.913	6.557	23.597
6.906	3.96	9.588	34.455	13.094	59.536
9.488	6.328	5.843	26.237	19.709	29.05
5.27	4.795	12.305	23.12	28.453	24.285
8.821	5.5	15.647	12.931	11.078	28.715
9.787	5.358	24.857	7.124	14.93	23.779
11.017	17.802	15.536	11.272	13.849	27.862
20.004	3.491	10.271	11.32	11.822	28.24
10.912	5.109	9.932	10.674	17.406	32.731
14.363	14.216	14.758	15.744	31.995	37.454
8.34	18.731	14.384	6.329	29.357	30.763
10.703	11.505	16.018	9.9	17.759	30.65
11.386	10.117	14.323	11.79	21.056	48.044
8.242	16.858	26.989	8.884	19.682
22.72	15.712	20.013	39.487	18.88
5.628	13.572	18.3	6.555	23.059
8.313	7.162	16.851	4.982	30.935
7.737	4.342	11.422	19.977	20.876
23.109	20.02		11.894	4.737
18.278	3.261		6.81	22.558
26.834	21.556		11.628	22.25
11.718	22.898		8.488	15.805
12.128	19.651		4.373	7.058
11.909	9.843		7.033	16.301
12.097	9.742		11.078	12.633
20.328	21.629		23.277	18.896
18.056	13.342		11.043	15.972

## Sheet: Fig 6b
CE- NT	CE+ NT	CE- NAC	CE+ NAC	CE- NOXi 1uM	CE+NOXi 1uM	CE-NOXi 10uM	CE+NOXi 10 uM			CE- NT	CE+ NT	CE- NAC	CE+ NAC	CE- NOXi 1uM	CE+NOXi 1uM	CE-NOXi 10uM	CE+NOXi 10 uM
3.255	13.347	20.065	8.703	18.296	4.075	56.864	32.259		Count	400	387	365	400	396	400	340	400
8.293	8.063	26.008	8.874	35.365	2.557	27.478	9.521		No. Of xperiments: 2
8.961	14.32	29.687	16.283	10.837	3.14	13.787	9.477
2.616	7.983	19.526	18.798	15.613	3.347	24.037	11.26
1.551	8.437	15.694	18.536	7.227	2.64	39.731	11.096
3.095	4.332	23.716	19.862	3.631	4.531	17.628	4.801				TFIIH	p89 (S-19) rabbit polyclonal (Santa Cruz Biotechnology, sc-293; 1:1000)
5.106	11.779	25.556	13.122	14.667	4.833	10.101	4.44				CE	(HE12) mouse monoclonal (Santa Cruz Biotechnology, sc-247; 1:700)
8.333	10.856	44.148	8.158	11.116	4.613	45.417	12.29
3.381	9.003	33.87	16.319	15.001	3.654	11.836	11.29
10.111	2.91	30.37	16.268	4.188	6.152	15.243	10.532
21.519	6.202	17.963	19.468	11.604	6.481	7.806	26.969
7.809	7.271	31.243	11.396	7.803	18.207	8.376	44.211
14.159	7.656	22.231	3.224	5.229	25.569	12.847	55.21
6.782	6.934	21.373	2.649	6.446	14.876	17.91	54.566						-DOX,+DOX
10.962	9.978	17.141	1.862	8.125	15.21	12.566	33.427
8.869	10.237	13.616	4.157	17.116	20.759	20.967	2.605
18.977	7.237	9.527	3.905	12.16	36.575	20.079	4.274							-DOX,+DOX
14.562	5.694	27.475	4.459	13.804	33.214	18.17	3.457
7.316	11.108	30.225	3.112	8.529	10.916	11.585	4.287
16.96	7.143	12.87	2.633	18.667	19.562	19.178	3.99
10.274	6.161	20.834	2.23	9.973	24.206	21.779	4.6
15.083	13.338	21.016	1.756	11.306	19.508	13.807	2.033
4.228	5.762	25.445	3.438	11.525	16.24	9.995	2.476
18.608	7.266	47.372	6.071	17.564	13.746	11.846	1.609
11.384	9.223	22.524	8.311	12.831	30.027	15.552	3.27
5.652	11.434	30.132	4.083	20.584	13.533	15.039	2.029
17.132	10.108	13.368	7.76	20.791	11.589	16.53	3.072
13.553	5.663	34.668	4.963	11.017	12.015	12.102	2.642
5.315	5.6	24.15	6.359	22.808	17.074	22.653	2.814
1.996	16.183	32.974	7.082	13.354	16.441	8.331	17.538
2.047	4.564	30.131	11.726	12.809	27.955	13.853	23.854
6.929	5.456	23.281	2.13	10.289	18.203	14.912	34.543
6.239	1.769	40.977	2.968	9.991	20.072	18.153	31.12
5.903	6.016	11.636	7.214	12.687	15.847	16.474	20.897
16.809	13.119	26.3	6.223	9.219	17.906	14.184	10.262
19.394	6.574	43.504	9.577	15.507	9.151	12.369	10.803
5.758	7.236	23.735	6.007	17.513	9.262	17.12	15.716
16.389	10.218	27.531	4.919	14.22	42.747	21.677	12.683
16.28	4.646	22.648	4.985	7.563	36.187	10.859	9.491
9.074	6.406	14.516	4.538	10.902	30.704	14.296	7.506
14.59	2.341	27.876	2.962	12.6	27.95	29.018	9.554
14.313	2.949	18.457	5.978	16.27	15.416	21.117	6.537
4.335	2.202	21.771	20.249	17.777	18.139	25.069	6.387
14.701	2.486	35.543	5.981	5.858	32.352	13.974	10.561
12.501	2.289	18.141	5.431	19.775	37.395	10	9.752
5.517	1.391	27.669	7.315	10.746	19.229	11.821	10.017
11.223	2.111	26.128	6.88	9.181	4.78	9.126	4.963
12.651	4.105	24.347	10.559	20.233	1.755	9.59	6.029
5.421	2.181	26	13.661	15.654	2.396	22.124	10.661
17.49	2.226	24.902	6.9	9.984	4.557	12.775	7.71
33.302	2.528	18.058	6.649	7.343	3.042	18.987	7.523
23.534	26.473	15.543	11.963	13.401	1.534	10.773	7.67
13.726	18.114	13.01	5.576	14.378	11.143	18.258	9.82
27.067	19.513	16.791	22.749	11.972	8.576	12.213	14.831
13.914	21.854	29.154	5.576	10.823	14.404	9.143	6.005
20.216	16.672	22.041	3.209	15.229	9.617	10.498	8.773
26.955	30.645	27.233	7.28	20.268	7.354	2.736	9.394
32.006	24.283	30.188	4.449	27.351	5.753	9.539	9.888
41.534	32.43	22.786	6.962	28.978	7.592	13.793	6.877
33.27	19.403	16.818	7.765	23.262	16.473	12.363	5.329
31.403	21.8	18.813	9.439	24.441	3.734	18.588	7.06
14.536	10.972	16.771	17.106	7.344	7.181	20.303	6.923
24.55	14.897	25.898	10.069	28.888	6.203	15.508	4.521
29.534	15.471	12.21	10.86	17.3	13.665	29.252	4.668
22.783	17.715	24.977	7.415	32.526	17.077	32.683	6.456
9.616	23.023	23.223	13.59	42.688	5.507	23.181	6.336
30.088	11.876	24.906	12.478	39.657	12.48	10.328	8.109
13.422	19.106	25.632	13.099	13.108	4.411	15.15	2.471
8.984	24.136	29.131	6.622	23.541	3.668	16.475	3.961
2.961	15.314	8.355	3.56	31.498	2.957	19.669	6.999
14.59	16.813	18.947	6.145	28.82	11.682	16.104	5.343
16.663	20.728	26.557	6.35	8.207	7.842	18.163	9.516
15.528	16.024	22.006	3.387	28.556	11.613	25.069	14.038
18.275	8.762	13.64	7.652	17.709	7.719	20.593	12.689
14.112	16.726	38.172	4.827	19.39	14.349	20.905	7.66
16.621	14.635	15.659	4.552	14.498	11.359	15.484	7.047
20.407	31.114	23.106	9.519	18.018	6.818	17.338	11.144
14.96	14.908	16.144	4.387	20.481	1.073	17.469	13.971
15.127	10.973	20.799	3.814	14.075	7.663	20.617	8.323
2.317	17.028	17.149	11.377	12.565	8.378	11.169	12.324
30.175	24.656	3.843	17.361	8.077	10.48	14.626	13.027
29.897	16.797	14.327	5.622	21.528	6.321	19.932	10.251
29.969	3.076	9.365	5.75	27.072	10.336	11.219	11.151
21.942	5.43	8.71	9.259	30.467	4.083	9.745	9.015
23.073	3.499	6.149	4.822	34.751	8.188	14.946	6.751
8.049	3.709	22.548	3.629	12.191	8.926	14.761	5.029
9.865	3.703	13.756	4.128	20.247	7.755	16.84	6.687
7.623	2.811	4.672	4.826	15.996	8.516	11.569	4.922
11.101	3.013	5.34	1.764	14.434	10.102	17.056	8.355
10.19	3.947	7.278	3.957	11.877	7.747	15.865	7.777
6.653	8.433	5.792	5.391	11.097	9.438	16.237	11.437
10.336	3.45	11.149	8.453	13.629	9.332	18.82	9.404
8.293	3.978	7.855	4.441	17.722	8.361	17.991	7.444
9.118	12.812	11.216	5.248	21.433	4.998	18.188	6.232
4.101	5.318	29.503	3.685	19.488	7.032	10.594	7.464
3.89	2.802	26.118	4.767	24.932	8.6	11.937	6.832
14.556	3.814	1.317	6.28	24.595	6.88	14.388	3.186
6.643	4.594	6.244	3.996	19.732	8.27	39.202	5.781
16.268	2.271	5.099	4.92	14.525	7.205	6.15	4.365
4.719	3.691	10.473	2.444	20.474	9.251	19.623	8.453
5.302	15.42	15.881	4.454	28.891	7.921	17.215	6.119
11.714	8.822	6.424	6.221	5.266	10.443	19.467	10.853
12.391	7.316	1.909	7.475	25.961	12.363	21.989	7.642
16.372	11.182	6.215	3.457	20.528	6.48	18.697	10.14
12.085	2.072	13.305	5.219	22.793	9.57	12.464	12.255
16.896	2.209	2.499	4.061	14.037	10.085	10.791	13.533
4.275	2.521	2.034	5.174	14.764	11.395	35.624	7.066
21.474	8.298	11.695	3.06	4.41	14.666	13.214	6.334
20.296	3.56	6.732	5.508	15.828	25.186	4.775	9.329
7.901	2.305	36.557	3.217	10.568	26.308	16.311	8.714
17.208	2.486	14.974	16.986	14.049	0.585	27.539	2.698
36.203	5.776	16.345	14.898	16.254	40.703	21.292	9.693
10.189	6.939	15.474	16.607	10.702	20.69	11.637	6.11
11.034	5.589	11.798	13.04	14.103	37.28	10.19	9.88
10.707	7.465	16.886	14.353	18.159	29.82	15.696	26.249
13.325	3.683	13.953	14.798	18.286	15.457	19.595	1.819
8.904	3.518	27.061	6.582	14.367	10.148	16.312	49.326
3.364	2.213	21.905	12.096	29.512	38.089	7.781	47.553
13.896	0.966	26.149	12.147	42.252	34.032	18.006	5.276
11.02	2.293	10.454	24.985	20.037	8.143	19.271	1.477
2.925	4.782	4.056	17.384	16.445	20.332	43.4	4.193
8.315	6.134	14.772	21.419	14.936	11.921	45.753	2.382
11.65	5.88	16.355	23.955	11.187	47.407	12.811	2.844
5.003	6.687	23.881	15.964	9.869	28.782	22.785	0.79
16.191	5.845	15.224	12.379	18.76	17.515	13.612	34.815
3.368	9.832	4.326	20.335	36.617	41.204	19.249	2.768
12.295	7.956	21.498	15.789	26.993	23.654	9.764	3.629
6.529	5.999	21.21	13.603	17.225	14.124	10.863	2.456
13.257	7.695	24.442	9.677	20.64	33.331	14.087	3.523
8.313	8.197	27.585	21.301	21.854	3.272	16.046	1.844
10.974	5.575	20.556	10.648	19.615	3.115	9.412	2.567
10.543	12.873	27.238	17.26	16.052	2.814	9.954	6.63
28.094	12.47	19.194	11.94	10.282	2.349	43.284	1.951
19.79	5.463	19.454	14.169	11.764	0.732	39.767	3.209
11.718	6.964	19.457	9.806	19.475	5.407	7.564	9.938
22.651	5.474	36.388	21.372	12.564	4.101	24.636	2.276
23.642	4.172	51.083	24.286	12.061	2.358	13.894	33.162
5.581	7.453	39.865	20.923	22.557	36.246	9.496	8.976
17.083	3.23	27.659	21.742	19.159	23.941	14.806	25.902
17.283	8.505	2.734	19.253	21.382	3.408	42.259	10.678
5.2	7.28	41.997	6.164	16.667	4.537	3.6	1.506
10.699	8.085	35.687	9.856	11.355	5.119	16.317	32.962
20.957	6.954	33.508	19.105	12.113	4.12	10.839	20.314
15.449	12.453	20.148	23.145	3.225	3.113	14.214	15.485
23.8	6.038	21.673	27.293	25.802	1.967	12.757	9.12
17.768	5.171	3.489	25.883	22.158	3.37	18.218	20.913
5.143	10.08	27.493	17.278	19.999	4.364	7.658	37.939
14.392	9.142	11.911	21.331	23.549	5.169	20.223	35.468
11.662	4.156	20.711	25.779	27.67	9.17	14.147	15.089
4.182	23.152	36.705	23.437	13.75	8.644	15.983	11.097
27.441	6.059	31.172	23.706	35.886	6.132	28.769	8.943
15.564	14.873	33.626	22.643	13.271	6.122	18.011	12.587
17.4	10.993	12.188	15.775	27.736	1.473	12.487	13.16
6.181	9.964	8.801	7.098	14.974	2.887	16.055	10.996
15.026	9.031	11.057	6.713	15.859	4.741	11.572	9.593
8.171	10.761	15.522	1.755	23.744	4.446	17.815	11.435
29.706	11.692	30.322	6.473	17.971	3.867	11.163	7.738
7.391	9.683	34.55	9.243	19.44	6.103	13.62	5.858
13.507	12.709	22.912	10.336	19.946	4.723	11.258	8.057
22.174	14.88	22.896	23.425	28.743	13.838	20.081	6.66
22.33	24.165	26.821	15.056	20.286	10.905	20.094	10.221
13.156	10.021	26.501	9.939	25.794	7.564	10.97	8.254
11.837	12.752	21.853	7.159	40.2	3.541	12.301	11.586
5.887	4.388	15.272	10.816	43.642	8.231	12.694	4.505
4.827	13.399	11.211	5.321	27.577	7.633	18.228	6.668
8.882	15.155		2.181	44.047	9.486	20.784	6.457
11.854	2.487		3.495	26.098	8.378	23.201	8.601
12.306	7.113		11.978	21.963	13.684	18.756	7.205
8.086	13.395		8.825	21.011	2.779	12.71	5.473
14.664	19.017		7.849	36.723	3.807	11.938	6.729
8.786	18.368		11.333	4.882	3.303	16.347	5.638
4.388	9.931		9.597	29.666	2.487	15.158	5.174
9.683	20.217		8.944	23.45	4.592	20.653	9.879
12.29	9.519		12.609	35.97	4.833	13.183	10.899
8.753	12.391		9.216	23.837	3.162	17.038	4.192
13.848	15.416		2.664	22.595	2.37	7.966	3.779
20.258	17.877		8.188	25.544	2.12	18.505	8.117
15.017	10.933		7.437	26.341	3.223	7.247	3.82
12.934	9.703		10.686	11.381	24.38	16.534	6.675
14.626	14.346		7.245	16.442	7.386	17.742	5.569
17.754	20.095		10.149	17.773	4.583	23.042	9.594
12.839	9.215		10.922	13.855	3.218	15.627	2.742
15.544	11.073		7.461	22.784	4.14	24.094	7.404
18.607	2.465		8.839	9.581	5.03	21.923	11.333
7.633	5.071		8.604	7.009	2.776	25.87	4.762
24.561	4.545		8.499	22.242	3.534	25.459	5.518
7.553	8.992		8.648	24.29	4.819	15.624	4.578
20.08			18.607	24.296	3.137	29.041	3.024
10.087			36.209	5.709	13.55	11.744	4.451
20.566			9.958	15.366	11.942	24.761	2.176
29.138			11.677	13.87	22.975	19.273	6.638
36.467			9.468	26.636	15.473	17.393	6.997
17.153			13.9	26.609	16.53	18.364	3.279
28.462			5.123	22.795	21.351	15.764	4.977
24.597			7.237	29.515	12.562	23.748	4.029
18.313			8.192	14.229	13.874	17.741	8.904
15.953			8.614	23.227	34.163	12.338	5.12
13.668			12.203	16.015	20.375	20.198	5.155
14.452			20.042	18.184	22.088	10.802	4.558
22.469			15.237	19.242	14.295	5.189	6.649
20.63	2.825	4.982	29.955	22.798	30.482	32.987	6.571
11.419	3.48	25.809	15.039	33.93	38.786	18.519	4.123
8.459	2.487	15.26	6.89	10.156	18.641	47.795	3.862
15.137	3.044	20.937	13.829	19.802	37.046	22.021	5.172
22.186	2.574	8.279	14.399	33.868	17.43	26.914	5.857
11.098	3.452	10.744	15.104	20.966	3.384	20.183	4.103
12.938	3.718	10.571	15.201	27.141	9.371	18.576	5.244
20.099	3.669	9.165	26.386	20.61	3.98	10.034	9.111
19.428	2.457	18.745	24.041	19.816	4.514	19.89	14.924
32.509	2.626	10.324	12.827	25.788	6.859	18.796	3.047
23.262	4.991	14.836	5.412	8.618	5.729	14.893	5.195
30.68	3.9	16.282	8.12	29.113	4.196	20.492	4.913
17.87	4.077	10.024	7.041	16.71	7.642	10.473	4.321
18.138	5.681	9.302	10.532	11.587	4.429	63.76	6.231
20.106	4.262	8.511	9.197	26.642	5.173	43.391	5.438
19.228	3.067	18.515	9.73	24.924	5.56	27.685	3.165
33.333	4.14	7.351	7.543	5.356	5.435	15.681	4.953
23.415	2.42	10.406	8.571	33.375	5.684	17.383	4.086
40.134	4.415	5.292	10.286	20.347	3.273	31.566	2.784
31.797	3.806	10.863	7.393	22.903	4.842	15.436	4.114
19.127	5.056	11.062	14.057	4.177	3.158	17.407	6.63
16.843	3.167	13.654	6.453	18.035	3.513	12.051	6.358
14.79	13.803	8.76	3.982	16.409	3.821	7.482	4.227
17.121	11.986	9.661	11.456	23.252	22.757	34.109	6.085
18.167	3.877	16.045	12.389	24.729	5.004	8.764	3.491
18.592	4.013	9.991	7.529	9.382	6.302	18.286	2.24
20.358	4.621	22.439	6.763	2.315	3.586	6.699	7.458
22.98	3.123	13.956	9.732	3.131	8.743	18.445	4.791
18.199	2.458	18.129	7.413	8.941	7.89	18.091	7.773
24.67	4.807	21.77	12.064	11.484	9.022	14.424	4.076
18.42	4.49	15.841	9.275	8.634	8.885	19.758	2.84
20.413	4.28	14.325	5.476	9.095	18.85	18.919	3.092
14.532	3.184	19.934	10.078	7.912	16.467	23.322	6.611
14.603	2.983	26.148	16.931	3.174	17.873	26.433	6.237
9.359	5.088	41.935	16.596	3.842	12.036	21.974	2.045
14.747	2.84	11.488	18.234	10.558	9.49	29.575	8.441
17.344	3.361	17.67	6.151	8.468	25.001	28.347	6.515
20.307	4.792	21.868	7.752	10.809	7.361	29.113	4.586
17.275	3.902	16.746	7.116	8.708	13.166	30.485	2.63
21.521	3.109	15.131	12.06	7.541	20.033	27.545	4.136
9.491	2.913	13.38	9.686	6.609	18.579	23.469	4.052
13.052	4.404	10.528	9.65	11.233	13.025	24.015	2.202
11.039	3.182	13.474	8.966	6.606	16.773	26.018	1.967
11.247	7.707	12.269	8.561	19.366	19.967	34.92	4.74
20.072	8.426	12.232	6.361	8.745	18.784	28.483	10.281
19.887	14.136	26.048	11.852	9.944	14.838	30.321	5.788
12.858	7.827	20.502	4.912	6	18.747	22.892	8.147
14.625	8.35	10.814	13.2	8.514	13.085	25.238	7.804
16.191	12.708	22.149	10.072	11.554	3.127	16.379	8.115
11.162	7.028	26.874	7.38	7.075	19.841	34.629	1.364
10.262	13.157	18.315	13.113	11.131	14.601	33.277	4.883
30.921	4.065	19.202	9.364	10.248	6.879	24.252	5.047
16.182	7.178	16.749	12.586	9.008	14.68	27.77	3.008
14.123	5.512	36.774	10.688	9.583	9.418	20.094	4.128
18.655	7.123	18.321	7.602	14.803	4.222	31.6	2.183
21.051	7.292	12.051	6.48	16.372	10.915	13.527	4.76
18.001	5.097	11.719	6.482	15.505	7.935	2.851	9.026
18.274	3.999	15.241	17.806	9.334	4.52	6.478	4.422
15.99	7.03	11.492	21.571	14.258	7.568	13.722	4.283
13.946	3.819	12.035	21.707	21.928	5.951	7.97	2.799
14.137	8.222	15.252	13.683	24.588	10.986	28.453	2.168
5.855	17.69	23.976	28.715	25.298	3.163	18.966	1.544
14.619	20.289	21.312	15.702	10.82	7.924	13.855	2.923
10.195	4.253	17.903	15.591	17.576	3.321	14.029	5.416
17.963	5.187	9.039	20.902	25.416	4.225	16.175	6.321
20.274	6.111	10.966	5.234	33.133	5.776	19.093	4.788
19.021	19.897	18.952	7.14	16.965	9.237	19.683	4.702
12.144	7.795	15.707	8.587	31.082	1.915	18.276	2.421
15.589	13.521	16.817	4.359	6.475	8.562	17.687	1.185
11.643	10.703	13.815	7.006	11.561	4.488	14.054	5.754
16.548	6.632	10.184	6.031	16.255	11.504	1.43	2.573
21.819	11.403	16.306	5.497	21.666	6.523	16.604	5.201
13.326	11.496	14.237	5.368	13.831	4.527	21.36	4.845
19.907	8.43	13.976	4.106	20.007	7.961	12.377	16.56
15.318	11.394	20.616	2.35	20.016	4.794	10.368	24.43
11.713	11.197	18.456	2.364	19.87	5.79	9.811	14.555
18.658	19.961	30.375	3.8	25.561	7.999	14.744	10.466
15.527	16.987	22.231	8.794	36.747	9.128	17.802	9.104
13.061	15.711	23.53	3.85	13.036	5.151	20.102	10.142
20.616	5.787	28.207	10.806	19.47	8.562	13.525	12.788
16.485	14.495	10.306	12.424	13.387	8.886	82.39	10.207
8.777	8.509	15.573	9.721	13.787	12.303	17.957	18.791
10.834	14.903	12.806	5.824	11.164	10.454	23.63	14.337
6.318	14.623	18.752	12.982	23.066	7.023	18.191	2.11
14.794	17.855	19.559	9.959	20.339	7.88	20.128	9.078
15.869	3.015	25.64	3.359	32.563	6.555	21.298	18.429
11.005	8.376	20.168	2.969	33.228	7.343	37.497	22.306
10.109	18.995	17.223	11.29	22.456	15.524	15.645	11.701
14.317	6.123	12.387	9.757	12.521	4.77	12.922	10.503
7.463	5.727	6.578	8.585	33.668	22.265	22.281	26.37
13.744	7.065	6.468	7.864	19.714	8.216	9.874	22.896
15.993	6.545	10.211	17.188	23.223	5.667	29.402	4.164
13.033	7.263	10.615	15.046	17.536	8.745	32.712	14.553
13.286	8.555	11.907	11.779	40.509	6.186	35.452	14.928
8.188	8.781	19.626	7.251	11.596	9.148	31.911	14.195
13.039	12.124	9.35	7.359	43.787	8.129	10.521	11.577
12.924	15.894	11.133	7.404	24.759	14.254	23.392	17.169
3.816	9.135	24.84	5.05	33.607	10.249	22.543	17.499
8.296	5.521	21.183	4.08	26.058	22.846	41.505	17.298
12.543	5.513	11.071	9.721	20.517	7.675	14.192	16.805
13.326	4.089	11.608	5.506	23.866	10.581	22.506	26.068
11.097	3.593	17.127	6.678	9.255	14.688	20.642	6.307
9.539	4.563	28.163	11.481	12.018	9.182	22.818	3.3
6.266	4.923	32.48	10.155	19.403	13.001	16.18	2.651
8.592	2.883	30.55	4.598	16.158	16.91	13.624	6
9.801	2.167	20.791	2.848	19.593	16.48	24.865	4.335
6.57	3.875	19.463	8.304	16.158	19.078	21.042	4.511
9.764	6.469	15.239	5.444	18.539	13.41	45.431	17.799
7.26	4.868	7.317	7.56	38.722	12.93	20.025	63.639
18.304	4.117	24.833	2.172	47.103	8.035	25.444	23.925
15.598	7.044	15.695	4.869	5.168	4.643	14.46	19.338
15.836	3.459	12.451	6.485	14.559	10.451	21.095	24.978
18.788	5.81	9.073	6.532	25.156	3.105	27.389	3.927
13.265	5.479	9.26	9.053	25.979	2.974	25.055	4.038
8.792	5.705	3.798	7.848	39.583	2.965	48.052	2.429
13.784	4.395	8.726	8.378	9.238	2.84	26.793	3.703
7.794	5.883	14.884	9.027	13.645	3.544	28.033	4.263
16.792	4.392	15.09	5.598	5.79	3.852	25.766	2.546
29.575	1.706	10.498	5.825	22.849	3.323	28.688	2.962
12.884	4.282	16.102	8.034	24.481	21.222	27.569	5.751
30.741	4.26	18.327	5.443	17.056	9.406	22.147	2.785
15.143	11.18	17.369	5.477	17.486	10.585	25.589	14.158
12.908	12.439	17.642	5.343	9.852	7.337	15.219	11.563
18.686	11.088	28.152	4.842	33.503	3.165	19.859	9.891
11.71	15.159	10.435	3.753	37.767	8.521	16.53	8.124
8.96	12.807	8.694	7.876	27.815	6.433	27.657	10.049
10.02	9.026	13.443	6.547	13.35	6.799	16.683	2.148
10.437	11.104	13.743	10.185	33.585	3.639	17.958	4.713
7.742	3.619	17.596	5.666	4.219	3.002	14.36	5.502
4.42	11.739	15.536	6.072	13.866	2.959	10.714	1.579
11.223	11.468	19.225	8.605	15.572	6.921	25.753	2.796
13.601	11.605	13.24	9.165	15.86	6.929	22.579	2.979
20.545	2.811	6.582	11.543	21.23	0.884	14.54	2.554
19.632	3.344	9.123	10	24.514	24.782	22.867	5.842
18.047	6.18	8.323	29.812	19.342	16.4	29.782	3.41
20.84	5.864	2.689	4.142	12.167	11.83	33.175	5.712
24.642	3.989	8.375	17.408	15.887	12.37	18.106	5.703
28.581	3.334	19.949	20.487	16.036	13.837	19.371	5.508
13.779	7.13	18.497	7.24	17.633	11.611	11.099	2.663
24.082	2.116	8.443	8.171	16.84	13.408	18.849	4.128
28.571	8.651	16.932	5.702	38.507	12.222		1.115
19.907	4.867	38.016	4.365	12.013	12.348		37.808
24.723	7.935	17.166	8.461	14.916	11.285		18.224
20.248	12.069	20.071	7.529	37.737	7.657		27.547
24.112	14.28	26.85	9.42	8.697	9.708		15.527
19.542	8.382	15.665	5.494	32.834	11.243		17.582
21.552	15.1	13.673	4.856	19.991	24.222		26.914
14.611	6.685	17.865	4.841	33.191	10.173		17.748
17.606	11.513	16.846	6.578	31.543	14.268		21.087
15.629	12.031	11.067	4.793	27.177	9.776		27.92
34.738	11.313	9.348	11.795	48.437	21.421		30.162
16.339	5.436	28.548	4.136	24.043	5.2		22.819
14.038	9.633	17.965	14.293	19.091	9.278		23.716
6.608	10.081	18.732	12.749	29.567	16.907		29.271
15.889	12.373	23.615	4.972	32.777	8.757		30.737
6.208	11.286	16.935	4.781	21.684	7.029		23.066
13.044	9.932	35.311	5.7	21.744	4.52		53.779
6.253	11.066	19.099	17.048	36.357	7.19		15.524
13.99	10.724	19.634	18.469	47.627	10.182		15
21.825	7.591	12.331	20.654	29.604	6.622		21.845
21.248	8.933	12.185	15.638	23.646	4.831		17.991
6.955	6.734	16.204	17.239	12.118	3.043		20.619
18.643	8.4	6.636	21.349	30.516	4.853		10.47
9.159	10.358	10.993	20.797	10.715	22.539		15.523
10.446	6.616	10.071	15.555	14.485	5.51		9.137
23.07	31.124	10.872	15.987	27.371	3.175		26.546
12.497	10.518	11.563	13.689	28.524	7.717		9.721
13.298	7.161	15.689	12.321	42.046	9.298		6.778
29.77	9.743	23.561	17.874	30.588	7.686		6.877
10.746	11.9	6.574	11.884	40.406	2.513		10.004
12.799	11.067	15.219	19.096	9.396	2.926		3.306
9.533	8.904	15.17	9.892	15.948	2.874		8.323
15.052	10.987	16.452	5.216	10.505	4.354		6.323
7.356	7.73	14.31	9.82	8.509	1.635		7.774
7.75	8.838	13.38	4.51	6.795	3.185		9.863
7.338	8.019	9.44	6.172	10.728	4.685		8.226
9.544	4.808	11.469	5.239	8.883	2.546		17.564
14.194	6.917	26.101	1.51	34.126	3.368		12.47
15.838	15.268	10.739	7.475	22.143	4.914		13.725
7.374	6.773	18.349	4.763	19.614	6.292		12.645
14.516	9.001	11.412	5.024	20.115	7.459		10.387
8.242	9.302	33.267	3.926	20.578	2.292		5.184
11.748	4.782	13.097	1.463	24.233	6.02		3.915
9.091	7.568	30.525	10.411	16.731	2.844		6.577
9.742	9.384	18.319	8.769	20.626	2.572		6.232
8.883	6.622	5.573	5.929	14.374	8.258		5.889
5.117	4.583	23.374	6.436	4.826	3.458		8.965
10.121	4.848	16.361	12.198	4.968	3.047		9.244
23.245	6.317	17.004	17.764	22.327	2.445		2.99
16.912	5.845	21.879	4.283	16.831	2.486		7.89
19.847	5.043	18.156	2.015	26.884	4.922		4.684
16.974	5.884	13.982	3.172	9.572	2.82		2.13
19.974	3.738	23.026	4.456	26.398	4.046		6.238
15.834	3.463	13.445	7.221	41.333	2.102		11.64
11.717	2.526	17.155	3.754	16.612	2.653		3.396
15.234	4.714	18.829	3.19	21.918	2.236		4.775
10.835	16.281	17.537	19.647		3.149		4.195
9.618	10.966	19.027	13.882		1.909		2.82
16.475	16.436	18.796	10.117		3.474		3.388
29.407	14.07	15.107	10.492		2.367		8.073

## Sheet: Fig 6c
- DOX	+DOX RAS	-DOX NOXi	+DOX NOXi
10.6	18.4	13.2	13
10.396	15.2	13.8889	11.9048
11.0619	20.4878	13.0233	17.0732
7.31707	13.7725	8.60927	9.93378
- DOX	+DOX RAS	-DOX tBHQ	+DOX tBHQ
8.91089	16.4773	10.6667	10.2041
11.0619	20.4878	12.3153	17.0616
14.5	24.7573	11.3208	18
4.54545	8.9172	8	7.94702
7.31707	13.7725	9.55414	9.21053

## Sheet: Fig 6d
- DOX	+DOX CE	-DOX NOXi	+DOX NOXi
12.8571	24.878	18.408	25.4098
15	28.7356	13	31.3953
15.7635	29.902	18.5022	32.1101
10.4575	17.9012	11.7647	20.8861
- DOX	+DOX CE	-DOX tBHQ	+DOX tBHQ
15	28.7356	26.8	30.137
27.8049	34.4828	30.4762	44.0594
15.7635	29.902	14.1079	28.5024
17.1717	40.3756	21.4286	41.5842
9.03226	15.7895	8.55263	14.4578
10.4575	17.9012	9.81595	20.7547

## Sheet: Fig 7a
Fig 7a : U2OS pLVX TetOne puro HRASV12
condition: +- DOX (24h, '), +- siPRDX (72h)						No of experiemnts: 2
-DOX	+DOX RAS	-DOX siPRDX2	+DOX siPRDX2			-DOX	+DOX RAS	-DOX siPRDX2	+DOX siPRDX2
14.887	26.89	16.667	35.83			281	315	236	313
16.039	18.317	18.071	28.94
8.964	21.661	26.922	16.824
14.066	11.241	27.358	14.109
15.574	24.305	25.304	13.46			Western blot analysis U2OS HRASV12-TetON
21.663	7.285	29.161	16.904				TFIIH	p89 (S-19) rabbit polyclonal (Santa Cruz Biotechnology, sc-293; 1:1000)
20.491	25.11	14.877	17.645				PRDX2	(A-2) mouse monoclonal (Santa Cruz Biotechnology, sc-515428; 1:100)
21.536	17.255	31.744	13.892
16.769	15.776	25.792	12.656
23.447	17.872	26.292	22.015
30.141	16.698	18.254	22.387
17.566	21.412	18.174	17.174
41.468	10.274	19.76	12.97
23.496	10.223	23.12	18.621
25.555	10.431	30.88	17.974
16.478	11.223	32.158	33.861
56.241	10.174	30.366	29.407
17.661	6.303	19.212	26.885
20.298	18.597	21.091	31.645
12.467	21.871	19.179	18.22
9.08	21.143	26.342	20.079
38.537	18.207	20.985	18.748
40.93	46.615	17.387	24.665
19.901	38.159	28.062	18.485
29.37	30.757	26.657	25.823
42.608	23.618	26.349	39.514
11.726	11.138	29.027	49.879				siLUC, siPRDX2
2.844	13.038	25.873	38.713
14.899	26.928	28.274	28.613
30.626	30.471	21.181	14.525
20.595	31.34	27.394	34.27
30.775	27.055	23.193	37.055
16.699	16.227	35.285	26.398
26.994	9.51	24.984	24.662
29.991	13.834	45.433	29.48
25.311	14.554	25.154	50.112
7.582	6.347	26.409	34.934
27.915	13.077	19.667	20.394
18.742	17.084	36.849	12.463
33.196	17.93	22.949	13.535
6.835	22.191	28.205	28.454
14.348	25.401	29.793	34.473
4.817	28.297	31.188	31.707
19.673	23.296	50.345	43.136
21.165	11.842	33.563	29.64
26.409	10.826	42.068	35.737
23.964	9.459	25.22	27.78
19.879	5.607	26.019	30.799
9.27	10.874	22.794	27.309
32.323	13.178	20.965	18.478
29.033	9.762	25.238	11.015
26.662	8.614	13.811	25.378
31.874	11.172	24.236	21.603
41.357	13.743	25.395	21.631
52.347	10.114	17.096	33.398
26.413	11.155	22.331	21.631
2.513	15.687	21.653	21.389
5.797	26.326	23.367	27.63
38.217	28.355	3.896	20.095
18.16	27.426	21.949	25.962
48.492	25.345	32.677	23.022
19.311	9.135	5.303	22.122
17.493	16.387	21.387	14.356
25.61	12.832	39.091	21.277
8.516	6.588	34.188	24.253
11.522	8.677	47.257	24.579
18.751	8.468	25.054	33.574
8.744	9.403	10.907	23.842
21.016	9.721	28.63	25.123
8.815	3.35	32.224	24.016
25.071	7.777	11.071	14.626
21.825	15.838	4.626	21.607
22.483	14.202	15.966	28.848
30.81	8.304	39.027	25.372
21.837	8.923	29.031	28.727
33.153	5.288	27.168	33.381
29.434	14.836	27.859	25.562
22.843	20.95	18.085	10.575
13.615	13.286	34.424	22.655
10.012	12.745	33.342	26.559
4.396	10.007	11.099	18.418
20.249	21.669	21.134	21.119
15.622	15.332	24.847	16.892
9.446	9.701	20.434	10.994
18.549	16.421	20.114	16.172
31.4	11.981	43.389	23.216
32.389	23.568	7.217	20.049
29.905	26.244	40.336	9.373
28.486	24.314	19.845	16.29
25.759	18.765	9.837	16.234
22.116	23.412	44.281	13.949
15.868	27.08	14.082	24.769
24.242	9.048	42.992	28.427
29.016	10.764	29.719	12.092
16.535	24.317	60.244	11.676
23.87	19.086	41.65	14.237
24.955	17.932	38.314	13.386
31.067	11.726	18.984	24.214
57.74	6.226	17.079	30.557
29.326	10.427	23.221	30.811
35.874	7.022	25.798	19.313
25.831	25.015	28.315	20.312
17.715	7.982	7.135	22.437
27.151	12.936	15.449	11.044
31.02	20.038	15.575	5.525
23.546	17.912	17.531	7.346
25.342	12.472	16.74	15.916
21.104	24.248	27.946	36.029
36.013	19.668	34.508	30.444
15.629	23.84	34.951	25.324
30.845	12.61	31.841	26.742
46.903	19.662	27.764	24.522
30.519	2.814	25.008	13.364
24.782	4.415	24.195	11.211
26.917	4.499	19.211	13.345
19.881	19.149	21.286	6.223
21.256	17.968	29.404	19.562
33.085	5.274	20.999	20.425
25.805	17.843	14.917	15.004
40.753	21.253	26.359	19.497
24.411	17.553	16.798	17.618
22.562	8.656	19.616	16.171
29.16	19.577	19.802	16.171
28.856	5.701	22.593	33.966
24.643	18.935	18.55	18.874
32.212	15.382	28.484	21.922
22.703	13.498	8.601	34.89
28.758	10.101	33.341	13.067
21.459	24.635	26.358	11.244
27.238	22.194	26.925	23.551
34.45	35.108	25.324	27.712
9.78	15.396	26.489	23.258
22.767	19.723	27.775	24.658
23.773	21.894	27.149	16.121
20.58	27.936	24.571	17.526
23.478	4.284	16.105	20.253
22.979	17.588	35.197	7.2
23.022	21.336	4.544	8.183
32.416	13.722	8.051	23.654
25.331	14.546	11.044	20.972
15.745	23.28	21.089	21.596
27.342	23.597	15.128	22.537
20.176	38.287	18.452	60.732
33.763	19.57	39.245	8.747
28.579	18.55	21.245	20.373
23.151	8.997	18.321	29.48
29.374	24.405	10.251	26.038
18.148	24.199		26.252
11.967	39.952		4.986
26.703	49.223		24.346
23.691	29.7		36.399
32.264	16.845		31.636
26.927	4.993		38.182
	31.669		29.426
	27.556		26.651
	15.91		25.719
	19.513		8.789
	10.966		10.217
	11.322
	28.376
44.388	22.708	58.376	36.793
24.413	9.656	47.139	24.726
29.347	27.598	33.264	17.639
28.781	26.939	17.861	43.01
32.322	37.839	34.743	45.26
25.743	17.82	34.93	8.063
27.662	11.899	38.076	17.969
30.294	18.905	23.349	32.626
33.172	12.755	24.42	25.608
33.908	6.006	25.202	22.669
26.788	27.057	34.658	10.392
33.625	22.835	47.665	24.853
28.477	66.935	37.88	26.799
42.584	84.184	26.807	43.106
40.529	26.34	36.925	24.574
28.917	31.879	31.425	26.093
25.564	13.727	19.685	35.7
36.03	33.434	36.159	25.187
32.822	11.114	47.033	27.553
23.279	21.933	42.294	41.237
30.912	15.856	28.978	24.865
31.286	17.274	30.555	29.233
33.376	21.866	28.8	31.899
32.797	19.095	30.174	23.112
28.704	18.991	39.65	18.298
33.14	35.497	17.023	15.184
30.656	23.561	31.041	33.261
28.991	24.285	41.346	25.367
45.11	35.374	38.722	23.839
24.257	22.198	39.191	29.179
31.041	19.838	31.625	23.995
42.093	38.206	36.546	30.743
41.057	23.859	26.138	32.404
43.443	22.978	34.093	25.65
17.42	26.971	27.731	8.324
30.96	29.122	24.725	209.985
12.578	14.837	22.214	33.635
9.839	8.674	23.454	34.132
11.555	9.141	24.856	42.183
34.653	17.756	20.688	11.433
26.624	12.838	18.247	25.57
35.575	15.238	38.578	51.283
30.978	15.349	27.509	37.057
28.817	33.52	55.013	58.437
32.672	19.833	41.03	27.629
43.503	58.296	40.738	28.386
28.695	31.141	31.838	21.153
40.003	38.158	37.823	28.631
38.607	32.883	23.757	44.742
36.939	41.454	17.484	22.318
31.823	32.48	26.113	40.182
49.876	23.415	27.546	31.585
30.56	18.759	19.072	28.257
22.138	21.21	19.968	33.295
28.256	15.265	20.143	27.763
25.624	21.687	11.649	34.336
47.87	19.011	13.74	24.979
27.259	29.733	23.041	33.924
24.431	29.585	21.192	36.022
17.655	34.606	44.421	21.261
8.784	19.508	43.126	25.748
29.81	29.346	23.318	27.14
30.344	42.58	27.102	28.864
55.45	72.024	19.275	39.226
37.566	24.175	43.295	54.534
44.474	14.36	49.413	36.659
46.239	8.904	36.217	51.833
69.131	23.43	60.446	33.558
22.064	12.099	19.891	37.522
32.685	22.465	27.224	29.897
43.057	19.89	31.459	30.832
35.257	26.918	62.587	22.721
63.063	29.891	32.779	35.995
19.93	17.122	35.763	42.103
11.971	25.957	35.122	34.365
15.293	22.361	32.156	36.773
16.273	29.827	39.766	18.256
18.428	19.475	36.681	30.026
29.144	9.498	26.935	24.346
15.504	12.972	35.883	23.611
14.297	20.699	32.599	20.529
19.94	14.459	48.827	35.406
10.041	20.153	50.383	28.921
53.264	24.099	37.886	31.122
39.684	9.938	58.377	22.575
33.512	36.126	26.994	28.022
43.843	8.058	16.566	35.129
33.468	22.027	24.659	65.561
16.54	32.215	12.128	30.976
37.225	24.961		36.331
35.469	23.498		35.592
10.658	23.873		41.433
41.138	40.391		48.83
43.905	20.843		22.896
44.308	42.444		39.505
45.114	9.093		25.262
30.267	7.286		38.297
36.419	13.91		45.567
43.132	18.398		28.6
32.846	22.657		10.739
22.251	20.103		40.198
35.799	33.352		12.951
25.946	21.506		20.959
33.075	19.414		21.015
32.915	14.945		32.867
31.545	32.679		33.739
45.197	7.361		27.331
26.061	15.014		28.823
33.124	14.652		32.846
52.598	18.557		32.955
38.542	11.815		24.861
44.494	11.11		25.972
30.452	65.667		48.324
35.938	39.905		27.611
28.904	18.364		19.478
27.423	34.765		18.235
25.052	7.224		33.794
26.661	26.323		32.447
29.214	22.493		24.434
37.577	20.507		22.348
29.574	18.079		11.771
18.341	26.512		8.375
27.153	30.979		26.97
27.549	25.768		35.899
18.764	17.74		31.668
26.235	28.105		5.028
36.19	22.604		25.804
18.356	29.18		16.825
	11.728		38.271
	15.363		63.231
	30.815		32.116
	13.897		28.584
	26.131		37.459
	20.593		12.717
	25.142		47.023
	21.755		31.439
	35.546		28.598
	24.287		42.997
	20.265		27.017
	13.468		29.805
	26.237		23.928
	10.002		30.353
	22.422		10.283
	10.647		6.917
	14.539		8.486
	26.95		25.366
	15.337		7.758
	19.99		7.469
	48.058		14.412
	27.26		27.752
	41.89		23.177
	28.719		33.48
	27.629		16.326
	21.014		29.176
	41.974		8.082

## Sheet: Fig 7b
- DOX siLUC	+DOX siLUC	-DOX siPRDX2	+DOX siPRDX2
14.5	22.3	18.6	16
24.4	33.3	21.4	15.8
11.9403	21.2389	9.17874	9.30233

## Sheet: Fig 7c
-DOX	+DOX	-DOX siPRDX2	+DOX siPRDX2			-DOX	+DOX	-DOX siPRDX2	+DOX siPRDX2
5	27	14	20			623	623	623	623
6	54	32	25
6	49	22	22
5	28	9	12
11	34	27	14
13	23	17	23
3	20	26	18			siLUC							siLUC						siPRDX2							siPRDX2
0	30	17	24			-DOX							+DOX						-DOX							+DOX
12	24	26	27
3	22	13	18
6	61	25	31
21	45	19	25
18	50	15	28
12	42	29	28
1	54	20	20
4	27	16	22
14	47	29	44
19	54	17	30
16	30	31	20
21	41	19	10
35	32	12	9
22	46	17	14
36	26	27	18
3	21	13	21
22	43	18	20
14	32	19	14
24	34	7	23
16	40	47	21
12	55	26	14
15	23	35	25
34	16	25	32
27	52	30	16
9	40	33	36
13	20	27	28
15	34	26	24
9	39	11	25
4	25	26	38
13	57	11	27
14	46	15	6
29	56	20	37
11	51	4	34
2	21	4	36
7	37	9	12
9	16	19	32
26	29	13	25
24	23	28	25
32	30	27	27
17	29	27	31
26	31	26	25
9	27	24	20
27	29	22	20
8	38	30	15
24	37	19	16
21	34	14	33
27	14	11	30
29	22	25	24
34	29	22	13
29	40	34	34
17	43	20	25
33	52	27	19
28	45	33	20
16	39	33	27
27	74	26	20
8	45	25	27
23	23	32	35
16	62	45	26
3	72	26	29
20	49	21	3
14	49	23	27
2	69	15	60
4	83	11	28
12	51	16	28
12	36	40	14
5	23	7	21
12	30	27	28
6	39	7	31
32	37	13	30
2	34	11	24
9	32	10	12
14	28	14	0
23	23	10	23
12	20	16	36
11	31	6	15
11	25	12	26
22	35	3	17
20	22	11	13
26	30	15	20
24	35	15	21
14	44	21	21
13	21	23	22
21	35	25	21
13	27	42	14
18	30	27	22
11	20	18	16
18	38	21	12
19	36	38	15
16	27	19	14
8	23	18	15
7	40	25	23
20	17	20	14
25	35	17	30
26	32	18	25
14	28	17	20
25	41	4	18
19	63	33	13
32	23	27	43
18	42	28	26
25	20	20	27
25	28	19	18
13	24	27	19
15	16	28	24
37	33	27	4
20	22	26	25
26	40	34	33
15	53	21	24
21	23	32	10
33	19	28	22
24	44	24	27
37	29	21	27
23	6	23	8
29	3	20	7
28	12	17	34
19	0	22	19
34	49	18	28
20	41	23	21
17	41	15	19
27	27	27	35
11	38	30	25
12	22	24	20
16	35	34	27
5	37	40	17
22	34	30	20
23	57	27	25
16	41	17	15
20	44	13	14
27	27	16	27
35	17	7	21
18	44	12	33
30	13	19	24
31	28	23	24
30	25	26	28
21	27	16	33
32	28	27	21
8	33	21	34
33	57	18	33
22	35	29	31
8	34	11	36
17	44	17	30
26	37	6	30
23	37	20	36
28	24	18	34
23	26	10	35
16	38	23	13
11	26	20	44
30	35	22	24
7	30	21	11
14	24	25	46
8	35	14	13
19	10	30	21
8	29	15	23
16	30	21	30
18	24	20	20
24	24	21	13
17	27	14	8
34	23	15	20
34	23	23	26
21	23	31	29
25	35	22	27
51	23	9	28
11	49	17	25
15	15	16	34
5	23	18	26
3	13	31	13
4	37	22	26
6	26	29	24
3	29	25	17
25	25	18	29
49	21	17	7
27	16	15	22
26	45	6	25
19	38	8	20
45	19	16	7
18	29	14	36
26	21	8	13
29	32	8	9
25	33	21	21
9	28	7	21
6	39	18	24
41	30	16	31
35	32	17	24
34	31	19	34
49	38	14	13
6	7	7	27
11	15	19	22
8	28	12	25
11	22	20	8
12	24	12	11
18	36	17	15
20	18	15	16
16	32	18	23
14	25	19	15
18	30	16	17
31	32	16	15
11	33	13	17
14	49	21	21
13	28	27	31
12	19	17	10
24	38	19	31
9	26	16	20
23	30	12	18
24	24	10	16
12	31	17	24
12	37	31	27
8	37	23	8
42	36	27	32
34	28	18	24
32	32	25	25
36	29	23	26
16	38	29	18
26	38	30	17
16	20	15	28
3	34	10	31
23	22	21	37
11	17	17	12
32	21	22	21
23	31	31	9
32	32	25	16
23	18	19	30
30	29	21	22
19	40	26	12
11	42	33	17
19	38	34	17
23	31	32	19
12	32	21	13
5	42	20	17
6	33	29	15
7	45	23	28
2	42	9	26
6	32	28	20
10	44	11	28
10	33	17	28
16	22	27	30
9	24	15	13
19	19	12	13
14	47	14	16
22	29	18	31
30	28	17	23
19	38	26	12
19	13	13	31
53	35	22	29
61	30	15	19
44	17	23	33
36	30	19	19
32	31	21	14
94	30	30	28
66	36	30	29
100	18	31	36
72	46	32	39
45	29	34	8
51	26	20	20
77	28	17	32
73	26	21	17
58	38	14	24
73	35	10	22
72	33	12	22
56	35	18	38
32	34	25	12
52	48	27	20
34	44	21	17
40	44	26	6
47	48	27	26
33	30	30	11
42	38	35	25
35	22	19	17
53	21	19	25
57	22	28	23
32	19	24	32
38	16	25	7
57	19	21	19
60	23	19	29
33	36	36	18
42	20	33	6
30	21	33	32
27	25	33	23
22	31	26	22
43	31	28	19
31	13	25	11
14	19	24	19
14	17	28	16
38	27	23	18
23	35	12	41
39	27	25	30
36	26	23	27
35	23	32	22
36	24	17	21
45	44	23	8
49	36	25	32
31	46	15	33
28	33	31	20
26	31	23	23
28	49	18	15
37	35	27	24
34	28	23	12
47	36	24	20
43	29	30	22
34	21	10	12
44	19	23	5
38	25	25	19
25	40	9	10
49	27	16	18
19	30	20	9
26	25	24	20
33	28	7	19
27	25	38	21
15	41	27	10
21	40	29	15
27	27	18	16
7	35	5	6
8	41	15	17
21	39	24	14
15	30	23	13
12	33	23	16
26	40	4	24
15	55	0	26
17	26	20	5
14	27	16	14
5	42	10	20
7	27	4	0
11	30	18	17
6	26	15	2
10	33	21	14
25	23	15	42
26	16	9	30
24	41	11	23
18	44	11	27
12	40	24	21
13	61	19	19
6	34	20	27
20	43	15	15
23	34	21	37
27	30	21	12
15	34	27	21
9	25	18	23
25	29	20	24
24	28	33	24
19	40	14	12
19	31	27	23
14	41	24	23
27	34	21	25
32	43	28	23
30	42	31	26
34	37	25	18
20	25	22	17
38	23	19	28
26	39	23	35
21	38	28	24
20	43	19	35
13	43	29	23
19	22	11	19
25	16	9	32
29	36	18	35
15	38	24	14
11	36	23	9
19	26	22	24
14	27	18	9
14	26	13	34
7	34	10	24
8	30	12	16
9	25	18	19
12	29	19	14
24	31	15	10
23	32	14	23
24	23	16	20
20	25	12	32
13	13	16	13
35	30	15	14
32	17	19	6
23	30	25	20
23	22	17	38
17	18	18	25
30	52	22	24
24	30	20	21
27	30	22	20
31	32	23	27
24	36	23	25
32	55	19	16
8	51	10	17
13	34	25	19
11	10	12	24
18	25	24	18
15	29	20	19
17	49	19	17
16	31	16	11
10	33	24	13
23	28	25	14
20	37	16	21
14	32	23	19
25	32	16	16
21	13	22	19
20	29	25	30
25	27	13	26
31	25	16	18
18	22	21	23
16	24	8	18
38	35	7	19
39	28	24	29
29	27	17	13
21	28	9	9
20	38	17	20
24	41	26	13
17	24	19	17
31	26	18	18
21	22	11	27
15	38	17	28
19	29	16	22
18	27	18	18
27	34	8	27
11	27	17	22
14	21	27	25
11	34	15	35
11	31	13	21
10	30	18	31
6	18	14	19
9	26	26	35
6	33	20	11
10	31	13	19
31	37	16	36
31	28	14	28
25	26	24	28
32	22	9	8
17	24	20	19
43	26	23	13
33	39	16	6
30	33	12	23
20	29	20	10
24	35	7	37
23	57	27	20
23	38	8	24
15	33	17	21
9	24	20	18
16	26	26	1
12	27	23	17
12	33	25	8
32	39	17	27
46	49	36	21
46	35	29	7
35	46	28	23
26	17	32	17
24	33	28	20
30	7	28	17
21	40	37	12
14	9	21	23
12	33	18	19
20	37	29	15
14	20	33	11
33	17	41	23
36	32	35	6
24	43	32	13
22	26	18	23
32	33	23	49
31	48	24	56
32	37	18	27
19	18	11	36
17	39	20	27
26	42	20	26
22	22	16	17
16	24	22	1
17	27	22	19
28	34	22	23
28	29	19	5
16	25	21	20
19	39	13	4
22	36	25	18
28	37	18	24
35	25	11	22
23	27	18	12
24	27	19	24
26	42	22	21
6	37	18	22
5	36	16	19
10	28	17	25
16	30	18	16
14	32	19	16
15	41	10	23
9	27	13	9
14	47	26	4
13	23	4	3
9	31	10	27
16	28	8	21
11	26	30	33
35	19	12	29
11	30	14	29
18	24	10	29
15	51	11	25
12	24	9	26
15	32	12	29
9	23	13	15
8	41	13	23
8	23	19	22
5	34	13	14
16	33	5	35
20	36	12	20
21	23	17	11
11	30	11	18
15	27	12	19
10	27	16	9
12	33	12	12
18	33	21	20
22	18	11	20
15	33	17	23
24	39	25	18
16	29	20	18
15	28	13	23
11	24	17	18
26	43	15	28
31	23	21	29
23	44	18	24
20	44	21	15
21	43	21	24
34	26	23	20
7	40	24	28
19	32	24	20
12	43	18	30
13	33	17	33
26	21	18	20
20	39	19	32
14	28	21	25
32	32	14	10
24	43	18	10
16	27	24	25
18	32	16	26
15	29	19	25
23	38	20	19
13	25	15	33
20	36	16	28
20	27	10	38
15	33	16	27
29	33	16	20
27	24	19	22
30	30	11	25
23	40	7	10
6	39	8	15
18	24	14	15
21	11	16	13
35	27	20	16
18	7	19	25
12	40	21	17
17	23	13	12
19	40	18	15
25	19	17	17
14	21	17	24
18	27	22	17
16	26	15	8
19	26	20	15
10	27	24	3
12	27	18	0
27	19	15	7
18	41	26	15
5	38	14	11
9	36	8	7
5	40	13	13
14	55	17	17
14	27	13	8
20	23	13	5
11	46	1	11
20	27	31	10
10	35	41	12
7	48	34	8
21	40	29	4
6	29	18	8
23	23	41	9
9	25	23	6
7	32	24	7
14	29	28	16
17	14	38	2
28	34	36	20
7	31	15	5
30	31	32	12
9	31	25	13
13	33	18	17
24	19	17	5
14	25	10	13
22	24	17	14
28	33	25	12
28	23	24	21
33	25	16	9
24	26	20	11
11	31	14	5
16	39	16	5
11	54	15	17
20	45	27	8
22	44	15	16
16	51	14	12
18	43	19	17
12	21	22	16
11	12	23	20
28	5	21	11
9	24	22	26
6	25	18	20
2	35	29	24
9	32	24	11
7	31	18	34
16	35	23	20
14	24	16	23
20	36	18	21
17	40	16	23
18	38	22	25
14	46	13	26
12	25	14	23
6	10	17	16
9	37	21	27
21	17	13	26
8	22	21	20
11	39	28	20
10	34	27	14
7	38	18	25
17	31	25	18
10	27	24	36
17	38	33	20
21	47	8	20
17	41	26	24
17	25	31	25
19	31	20	28

## Sheet: Fig 7d
-DOX	+DOX	-DOX siPRDX2	+DOX siPRDX2
1	1.50071	0.946522	0.982489
1	1.12132	0.934359	0.897239
1	3.33723	0.526316	1.33528

[truncated: 3 more sheets: Fig 7e, Fig 8a, Fig 8b]
