# Supplementary material for: Distinct mechanisms of replication stress induced by oncogenic RAS and cyclin E1 converge on R-loop-dependent fork reversal
Source: Nat Commun. 2026 Apr 3;17:4784. doi: 10.1038/s41467-026-71353-8 (PMC13219726; doi:10.1038/s41467-026-71353-8)
Supplement: Supplementary file 4 — Source Data [file 41467_2026_71353_MOESM4_ESM.zip › Source Data/Fig. 1-4.xlsx]

## Sheet: Fig 1a
Sample order: EV - dox, RAS - dox, CE - dox, EV + dox, RAS + dox, CE + dox
file:		WB RNH1 WT day 2 inverted
															WB:
															TFIIH p89 (S-19) rabbit polyclonal (sc-293, Santa Cruz Biotechnology, 1:1000);
							TFIIH								Cyclin E (HE12) mouse monoclonal (sc-247, Santa Cruz Biotechnology, 1:700);
															HRAS (C-20) rabbit polyclonal (sc-520, Santa Cruz Biotechnology, 1:500);
															RNASE H1 (A-9) mouse monoclonal (sc-365783, Santa Cruz Biotechnology, 1:500);
							Cyclin E
							HRAS
	RNaseH	1 min WT_RNH1 RNH1 and TF2H moved

## Sheet: Fig 1b
EV	RAS	CE	EV+	RAS+	CE +			EV	RAS	CE	EV+	RAS+	CE +
17.924	15.347	9.354	13.139	18.832	18.736		No fibers	375	353	344	290	301	287
25.404	9.041	7.415	22.024	20.656	21.114		No of experiments:	3
24.912	11.456	10.715	17.409	20.332	19.51
18.179	10.835	7.006	16.247	21.213	16.447
16	8.06	9.238	18.419	20.973	23.321
19.414	9.65	7.679	17.075	22.896	23.122
23.941	12.697	8.404	23.6	26.915	17.986
30.301	8.35	7.312	15.376	28.521	20.176
21.112	10.535	7.576	21.169	18.595	25.159
26.74	14.313	6.901	11.184	30.944	29.706
13.219	11.397	13.383	11.004	22.727	31.385
18.183	12.249	7.836	17.122	23.592	29.033
15.846	7.926	10.067	21.596	25.211	22.701
19.414	12.726	9.079	16.841	19.834	16.512
32.827	6.588	7.106	6.537	27.471	21.404
14.216	12.318	8.886	14.942	23.614	18.125
15.042	13.641	6.643	22.099	15.974	17.02
16.968	12.85	7.62	14.297	16.935	12.797
20.072	12.478	5.715	21.979	19.095	19.935
20.117	15.615	8.649	17.173	22.602	8.342
26.345	17.027	7.998	8.767	23.798	21.529
29.026	15.687	10.864	21.488	14.561	18.39
22.89	14.503	7.777	17.204	17.211	17.614		Fig 1b	Representative images of DNA replication tracts
13.931	17.385	6.189	22.839	19.659	14.011		Fibers images U2OS RNH(wt)-GFP +-DOX
25.455	16.842	8.022	16.887	23.652	12.942			P39 U2OS RNH-WT-GFP EV_page23
16.637	13.628	7.793	14.746	22.843	24.571			P39 U2OS RNH-WT-GFP RAS_page15
17.889	14.126	5.567	25.855	25.234	19.206			P39 U2OS RNH-WT-GFP CE_page21
22.635	14.986	7.702	22.829	18.009	20.141			P39 U2OS RNH-WT-GFP EV PLUS_page11
19.47	17.412	7.725	23.581	29.791	15.311			P39 U2OS RNH-WT-GFP RAS PLUS_page1
18.359	15.961	5.97	28.523	27.595	26.331			P39 U2OS RNH-WT-GFP CE PLUS_page14
13.756	13.553	5.973	16.681	27.502	17.501
22.171	12.803	8.219	23.966	26.349	25.493
24.24	16.005	9.976	24.279	25.747	22.621
20.471	17.549	8.722	17.677	17.603	26.314
19.752	12.994	11.77	26.553	24.064	16.838
10.402	10.677	6.699	16.188	26.53	21.027
19.33	14.13	5.937	21.269	22.835	26.762
18.528	7.211	9.664	14.803	21.978	20.484
12.437	19.708	5.576	15.92	17.149	22.255
13.782	10.47	8.374	21.728	15.005	28.817
20.189	14.548	9.942	22.394	26.168	15.262
22.715	11.691	7.965	16.885	13.481	21.282
26.085	9.614	5.158	15.686	12.361	21.357
14.947	15.059	13.514	17.626	19.435	19.825
15.213	11.671	11.898	16.813	17.699	25.406
26.751	12.705	20.74	22.15	14.373	26.209
20.591	15.085	22.322	15.962	15.01	21.451
20.588	12.726	13.388	19.823	13.355	14.23
18.397	11.855	22.143	12.003	13.649	22.899
26.474	16.578	16.885	28.695	16.631	16.961
21.172	8.225	18.78	26.484	17.031	25.765
13.137	10.393	23.348	20.929	19.681	16.234
15.397	12.227	21.644	24.234	19.14	21.159
25.477	13.126	21.354	22.168	31.329	20.363
22.291	11.233	8.897	22.933	18.497	19.012
20.956	7.019	10.905	23.567	25.336	15.459
12.971	10.473	8.408	19.313	22.812	18.036
26.679	8.758	7.224	13.48	21.127	13.151
15.018	11.899	7.274	12.799	24.533	14.005
25.917	17.229	14.815	9.137	22.493	18.02
17.201	8.3	9.811	19.408	19.971	12.567
19.252	14.819	12.319	17.868	24.941	19.126
22.531	11.338	7.268	20.192	23.759	20.908
25.461	17.407	15.92	24.926	23.252	21.334
20.23	13.524	14.201	24.373	18.992	20.011
16.105	10.574	5.577	25.729	19.135	16.786
22.452	15.901	12.007	24.868	16.879	25.792
15.407	15.371	6.575	22.046	18.968	17.208
17.006	14.954	6.769	26.506	21.958	22.442
15.64	21.816	8.418	23.02	28.686	21.104
17.112	12.483	15.059	19.877	21.299	19.537
13.459	11.522	12.235	20.21	23.683	34.006
20.916	11.943	11.955	18.823	27.605	18.559
19.175	19.746	12.949	27.908	28.797	36.4
18.588	24.462	11.199	25.75	17.459	31.183
16.27	16.884	14.916	28.33	16.935	29.512
11.027	5.704	9.869	29.272	22.868	31.466
16.151	14.527	8.303	22.126	16.539	23.675
11.728	24.957	14.691	20.19	28.407	29.354
16.566	12.891	6.572	14.567	26.079	22.383
13.217	20.932	11.925	19.481	33.57	29.918
15.128	5.228	11.396	13.367	29.635	17.592
14.548	19.706	12.357	25.846	22.443	5.385
19.015	19.097	13.241	17.869	16.669	3.992
13.454	15.802	11.568	25.85	16.752	7.738
19.408	12.192	12.22	19.942	32.942	3.378
8.052	9.888	10.745	24.8	20.935	23.102
20.88	12.93	21.302	26.429	21.487	6.028
17.185	13.785	17.419	32.535	20.207	17.495
14.773	21.186	3.364	24.348	20.033	13.545
11.637	14.677	23.681	23.464	24.892	18.942
9.783	17.153	14.606	13.986	18.674	16.935
10.443	14.392	18.351	22.42	26.126	18.155
16.664	4.594	21.633	19.546	20.852	7.647
10.51	8.705	20.998	20.591	17.864	15.31
12.562	5.739	17.602	20.041	19.192	9.695
11.244	4.573	19.275	21.201	29.562	17.492
16.248	5.163	27.904	24.277	19.351	9.222
12.763	4.049	13.797	26.587	18.157	16.636
8.82	4.45	13.256	27.705	23.864	18.255
30.455	3.428	23.106	37.856	17.697	13.784
18.823	5.774	19.236	35.978	16.93	26.478
12.659	3.014	19.839	12.834	19.015	15.832
16.321	12.671	11.806	28.818	25.55	21.292
33.359	13.257	9.403	33.836	9.161	14.56
20.369	11.679	14.406	28.335	20.064	25.264
21.637	11.198	14.935	12.102	15.956	8.94
22.78	5.684	11.432	36.871	19.054	16.593
24.538	7.803	13.388	29.773	17.836	11.639
24.396	4.021	13.783	16.042	12.208	7.244
26.452	6.213	15.642	23.11	16.885	14.704
21.027	9.851	11.562	21.234	23.147	13.049
26.709	15.595	11.855	28.171	15.225	18.239
21.729	15.653	21.059	24.788	18.06	17.516
22.527	7.193	12.521	21.107	15.589	10.483
22.559	5.608	5.047	30.434	13.198	25.255
21.896	10.489	8.387	29.766	16.81	13.069
18.611	28.665	5.099	20.033	17.869	13.165
18.174	5.744	14.253	32.138	15.593	17.999
20.544	21.5	9.805	27.706	17.072	4.595
25.849	22.189	6.707	27.469	19.203	8.161
18.579	14.523	11.5	33.747	16.177	19.926
21.004	8.397	14.046	33.231	20.647	11.152
23.245	5.478	13.756	20.938	16.533	10.852
17.163	6.051	6.574	18.466	14.132	13.107
12.06	10.873	7.752	27.784	31.572	18.279
17.811	11.661	10.967	29.369	24.236	17.363
17.823	19.293	17.689	28.616	15.864	15.817
23.875	12.316	8.017	38.881	16.564	12.776
35.715	13.777	10.01	35.172	12.831	24.516
19.833	9.577	9.398	21.361	13.552	17.77
27.268	8.896	15.36	21.723	21.419	12.205
19.449	15.405	14.632	17.1	21.454	14.013
23.519	8.627	19.802	16.409	15.307	19.276
21.245	8.642	6.758	30.13	23.45	19.186
12	2.117	8.242	21.263	18.567	12.472
33.71	15.241	5.447	29.046	23.934	20.215
26.808	6.232	12.152	16.076	19.034	9.338
13.335	3.868	9.597	7.791	16.807	20.762
19.941	1.99	12.104	19.95	16.101	20.03
16.215	4.293	5.747	32.218	17.387	13.898
19.676	11.64	12.596	19.81	9.111	24.006
19.917	2.289	6.03	28.189	16.445	25.675
14.506	7.789	7.417	15.73	18.867	20.173
18.769	6.817	15.65	17.679	21.918	21.449
28.122	7.384	12.458	22.666	18.291	5.876
12.861	13.393	4.583	19.536	39.052	9.442
20.208	7.953	8.057	26.463	15.081	11.411
11.931	10.553	10.476	26.554	29.969	17.09
17.977	13.361	10.873	29.731	18.991	5.426
11.743	15.456	2.689	15.166	20.493	16.715
11.393	16.641	4.831	28.57	21.104	20.656
15.692	9.193	10.927	33.862	20.627	14.291
13.067	12.795	8.58	16.576	23.66	11.601
10.102	9.812	3.822	17.144	16.047	5.36
20.078	7.928	9.691	13.643	17.059	5.303
17.725	14.61	10.632	23.865	10.641	6.503
26.325	15.118	8.531	21.568	22.875	16.016
25.137	8.997	6.443	25.247	28.823	30.348
13.825	11.911	8.35	18.226	19.374	22.387
14.903	11.355	13.762	14.24	20.452	12.946
20.908	13.801	13.459	30.958	24.226	19.048
27.63	6.518	11.297	17.966	27.291	15.756
12.868	5.177	8.084	25.617	30.297	12.872
21.544	10.821	7.942	19.886	15.337	17.05
18.264	4.935	3.224	27.1	27.178	18.988
18.06	4.479	4.448	30.832	33.486	11.904
16.385	2.345	9.196	13.277	28.185	16.278
28.227	9.955	6.724	27.113	27.711	18.147
17.978	6.161	6.176	29.121	23.509	14.262
15.388	3.729	14.272	28.796	25.02	17.567
7.793	11.051	9.069	28.03	31.995	10.204
18.603	4.941	4.241	18.018	20.246	9.444
15.675	14.596	16.721	27.129	21.924	17.146
14.161	14.902	7.841	22.906	31.135	12.418
16.791	13.353	6.284	22.745	18.106	8.534
16.349	3.347	4.495	19.788	7.5	17.229
15.586	15.268	9.57	21.208	5.952	8.868
22.462	11.026	7.338	23.631	20.258	5.756
14.401	8.786	11.552	18.422	16.864	17.894
15.265	12.456	9.196	18.86	17.268	7.844
16.575	11.897	12.3	14.837	16.007	14.066
22.872	4.045	9.854	26.543	15.156	18.86
14.714	4.18	7.386	8.952	17.707	22.461
13.046	5.8	11.42	21.335	16.47	26.069
18.026	15.621	13.235	47.697	11.379	13.44
26.565	11.85	6.939	25.696	16.954	22.057
20.754	3.657	11.403	13.26	18.636	14.593
16.235	3.809	9.945	22.5	11.034	24.097
15.61	2.238	7.313	29.265	18.002	24.967
16.62	8.378	8.162	23.195	25.34	18.346
16.804	14.77	6.431	14.727	28.715	19.21
22.301	10.765	10.518	21.689	19.646	19.504
25.529	7.851	6.444	23.204	10.037	12.47
18.854	6.502	4.044	22.654	21.07	14.954
15.055	2.852	6.114	23.475	25.605	22.123
17.027	7.287	6.934	30	12.211	21.806
19.346	7.687	13.863	26.344	14.354	21.208
12.625	2.471	4.994	17.839	16.238	21.036
16.137	4.543	6.989	30.748	15.18	18.448
17.444	4.11	12.721	27.717	22.406	14.849
23.137	6.385	14.237	19.736	19.375	17.615
12.276	10.414	10.541	16.7	12.666	25.982
25.219	8.697	7.173	23.666	9.405	25.96
33.068	4.252	12.36	23.194	16.697	25.098
19.466	11.62	10.418	28.372	13.932	26.68
20.892	18.195	8.592	18.668	16.994	23.643
17.764	8.362	9.114	27.766	15.663	26.48
29.269	19.776	9.643	26.248	11.381	23.44
28.19	10.348	18.47	24.666	12.897	18.054
33.055	15.515	7.394	29.528	13.366	22.673
18.575	15.153	9.519	20.223	12.798	14.356
25.334	15.399	9.072	27.077	11.967	26.613
22.184	13.896	20.192	24.48	11.246	27.02
17.096	17.595	8.503	23.4	10.55	19.115
19.965	5.65	13.696	21.346	7.367	22.049
17.591	16.159	12.886	21.69	11.046	15.481
23.461	10.301	13.395	15.783	21.545	15.054
12.854	19.326	15.453	18.45	11.192	18.614
14.102	6.585	12.74	21.251	13.848	24.005
12.887	10.126	9.695	28.141	13.671	15.389
15.982	8.999	19.773	21.848	19.323	15.24
28.769	5.437	16.142	30.853	11.358	15.188
33.624	16.444	14.704	27.369	21.508	28.009
27.917	12.207	12.551	17.856	11.739	22.141
17.839	10.86	15.712	17.688	12.406	36.82
22.422	7.396	14.676	18.072	19.962	26.125
17.04	9.245	13.707	17.922	17.609	20.754
14.626	13.165	8.862	13.136	16.485	18.361
11.589	10.971	10.834	20.039	13.455	17.345
25.608	4.997	11.406	13.247	11.53	17.735
17.92	16.277	7.491	25.516	8.144	21.417
16.668	11.481	2.212	13.839	17.036	12.77
17.392	17.532	4.987	13.759	14.67	11.487
14.538	19.029	3.954	18.438	12.026	17.186
18.902	11.045	12.174	12.937	8.256	16.678
18.31	14.051	6.476	21.985	23.048	11.737
11.751	6.726	7.212	23.24	15.405	16.487
19.08	12.036	12.339	15.793	13.671	23.89
18.339	11.322	7.997	14.756	19.12	20.11
16.184	13.006	9.578	6.738	17.658	21.243
17.648	12.971	5.435	22.045	14.874	23.044
16.986	11.545	4.833	18.421	24.929	18.742
20.481	9.422	8.286	19.775	26.648	20.903
14.082	11.663	10.628	23.416	14.915	16.608
16.961	4.723	8.848	22.899	16.966	17.263
19.625	5.297	8.89	22.77	17.129	25.177
17.004	4.349	5.145	28.457	20.777	16.641
12.23	4.987	8.748	28.047	15.746	13.189
16.274	6.674	4.568	30.258	17.846	17.934
20.028	2.443	3.38	28.09	15.954	22.238
18.736	7.486	2.069	23.929	16.556	15.77
23.158	2.93	7.227	19.648	16.501	18.294
17.366	6.241	7.064	22.665	17.418	14.517
18.082	2.828	6.713	14.689	7.612	14.536
18.384	10.473	3.574	16.338	13.526	18.739
16.006	5.763	3.187	20.623	23.327	14.94
19.397	3.37	8.848	23.663	11.089	11.619
13.285	3.035	10.361	19.724	28.481	16.141
16.615	7.228	7.753	24.764	23.373	15.129
21.378	4.104	5.046	16.245	24.162	14.318
17.74	5.279	3.734	17.064	14.347	12.367
20.026	5.339	3.831	18.233	18.721	19.06
16.677	3.915	9.703	14.496	21.059	15.525
18.672	12.508	4.628	23.95	16.33	13.519
15.564	4.208	3.495	18.929	18.58	15.608
14.697	7.356	3.339	22.684	19.094	20.628
10.669	18.527	6.426	15.312	14.047	19.114
16.178	29.259	10.379	12.623	14.922	18.02
15.003	16.84	5.503	23.256	22.408	16.566
15.501	10.361	12.638	22.832	15.957	11.947
19.616	8.729	14.325	22.937	19.139	25.928
14.613	8.75	7.35	17.399	19.558	16.409
12.49	17.091	2.622	10.022	11.241	23.593
15.492	5.917	13.996	13.897	19.801	26.186
17.004	9.952	13.362	13.847	16.771	19.618
19.516	11.835	21.846	18.537	19.479	13.254
10.729	12.44	5.559	15.922	16.918	26.875
9.67	8.439	6.989	15.102	19.351	14.45
15.247	9.155	10.479	16.456	13.27	17.039
18.917	12.17	15.014	14.368	21.964	25.753
9.924	10.493	8.655	13.468	16.137	21.323
14.19	14.92	9.446	19.356	15.375	19.318
18.419	7.252	9.899	16.363	19.106	29.976
14.727	10.666	14.454	19.646	25.834	19.513
17.86	11.593	7.507	19.886	20.862	15.648
10.361	5.091	9.63	24.47	25.702	24.113
16.344	11.553	18.635	23.921	16.896
19.173	6.663	15.581	16.82	20.599
14.791	8.355	11.572	15.654	24.367
12.517	14.858	12.632		23.193
13.883	18.221	10.78		17.566
9.24	6.83	13.428		14.896
15.978	14.024	14.362		19.57
7.886	8.528	13.909		14.23
17.546	3.695	17.458		18.545
9.149	13.634	17.932		15.542
10.857	13.531	11.241		11.901
12.799	10.144	13.746		15.563
19.396	15.651	14		15.888
20.012	10.715	8.714		16.526
20.967	9.538	13.793
16.49	8.78	10.729
18.52	6.585	10.417
13.007	12.519	10.814
15.368	18.57	11.049
14.832	8.634	6.713
18.009	15.36	15.781
11.544	9.326	6.783
8.321	17.566	2.962
17.308	10.782	8.985
15.568	8.937	6.372
15.755	7.006	12.666
16.98	8.534	9.695
17.095	2.638	5.744
14.933	13.403	6.239
13.131	9.368	5.232
15.666	23.443	6.838
21.306	8.969	9.183
17.776	7.121	6.654
17.003	8.681	4.365
18.295	12.905	7.346
19.643	13.098	7.321
28.399	9.229	7.141
19.613	20.656	2.412
19.247	14.175	4.05
11.114	12.181	6.089
10.164	13.66	7.225
17.625	3.335	6.177
15.61	7.07	4.55
13.905	5.406	10.534
16.82	9.076	3.657
14.29	8.7	4.02
15.581	4.864	4.498
13.604	6.146	5.71
15.95	14.931	6.98
21.515	14.147	8.737
17.444	15.903	9.438
20.74	10.774	4.74
18.84	10.812	17.907
25.493	10.011	7.451
18.555	6.283	6.465
14.623	6.985	6.582
12.928	8.253	7.768
20.119	10.265
15.338	6.804
16.329	10.598
24.12	5.924
19.914	9.91
16.122	8.096
14.386	12.849
17.533	14.486
20.15	14.146
18.255
14.818
15.698
19.8
15.092
24.284
22.039
19.337
15.721
8.867
11.674
12.297
17.218
13.523
20.05
12.937
12.714
12.081
10.661
11.722
14.011
19.066

## Sheet: Fig 1c
EV	RAS	CE	EV DOX	RAS DOX	CE DOX			EV	RAS	CE	EV DOX	RAS DOX	CE DOX
0.888392	0.748017	0.559923	0.816885	0.843541	0.934792		No fibers	120	126	237	123	102	117
0.991798	0.896185	0.8101	0.912312	0.772566	0.987843		No of experiments	3
0.980913	0.64557	0.819964	0.708002	0.933983	0.946104
0.854072	0.813379	0.746139	0.94938	0.916542	0.859276		Representative images of DNA replication tracts.
0.758395	0.97745	0.918622	0.881032	0.820863	0.896446
0.719049	0.852266	0.604977	0.882007	0.898547	0.958736
0.818547	0.859459	0.850892	0.70288	0.87484	0.958542
0.755735	0.64056	0.56323	0.957437	0.993258	0.930649
0.819818	0.956737	0.670633	0.677692	0.911199	0.963478
0.897137	0.897348	0.780294	0.903603	0.9473	0.978714
0.974464	0.459343	0.744623	0.942427	0.964294	0.964504
0.984583	0.611237	0.765184	0.932097	0.957886	0.90213
0.901533	0.867379	0.692338	0.973704	0.987596	0.984563
0.933936	0.773509	0.68056	0.98642	0.862614	0.813555
0.964393	0.965304	0.68647	0.891479	0.797205	0.997955
0.737356	0.961618	0.915963	0.926026	0.90632	0.954921
0.874279	0.782601	0.476511	0.945166	0.807549	0.900352
0.983259	0.670934	0.503073	0.916847	0.616022	0.810085
0.704665	0.855473	0.729242	0.986516	0.931122	0.934157
0.874073	0.808982	0.709823	0.858799	0.955783	0.93041
0.974323	0.767331	0.815634	0.977105	0.886351	0.940579
0.724338	0.800375	0.374701	0.994602	0.937405	0.836416
0.885232	0.866358	0.321169	0.829233	0.941604	0.950204
0.673792	0.944757	0.601101	0.972305	0.762211	0.953426
0.989874	0.494155	0.874877	0.877226	0.834864	0.924812
0.846329	0.920058	0.338825	0.8117	0.923643	0.860708
0.757838	0.581256	0.446352	0.972085	0.948647	0.884756
0.67322	0.621329	0.486664	0.889916	0.952804	0.968441
0.915062	0.524476	0.571653	0.903181	0.879518	0.954157
0.90639	0.821016	0.987066	0.863913	0.781652	0.955009
0.988844	0.732633	0.73093	0.930498	0.898191	0.933422
0.949921	0.580743	0.623129	0.79729	0.899543	0.973192
0.733573	0.710542	0.599967	0.970853	0.983954	0.93405
0.931471	0.78333	0.845593	0.932031	0.987296	0.969161
0.875559	0.875447	0.867491	0.844947	0.926976	0.947872
0.93203	0.801711	0.778034	0.899877	0.863029	1
0.988854	0.79438	1	0.992979	0.993909	0.938575
0.575211	0.646365	0.740793	0.995847	0.978581	0.966125
0.862009	0.453105	0.591011	0.869343	0.751396	0.995138
0.95508	0.421537	0.951865	0.866177	0.873197	0.956654
0.893329	0.795127	0.497763	0.772527	0.873429	0.859262
0.824894	0.696767	0.517615	0.997658	0.859318	0.931157
0.673456	0.763915	0.518913	0.859861	0.924025	0.826992
0.934193	0.817898	0.419452	0.936268	0.925101	0.970381
0.865671	0.847097	0.759286	0.908098	0.932752	0.887704
0.67808	0.533617	0.742249	0.869023	0.802401	0.802207
0.982939	0.811691	0.655342	0.989142	0.833112	0.925451
0.809902	0.504784	0.991311	0.903479	0.937871	0.960837
0.850698	0.510242	0.815586	0.887131	0.838334	0.975104
0.983909	0.562076	0.56365	0.98556	0.932834	0.921944
0.402746	0.73195	0.271982	0.759601	0.784449	0.867966
0.729919	0.463899	0.681174	0.896781	0.947924	0.931277
0.924195	0.220942	0.574699	0.968813	0.916088	0.814867
0.755941	0.582926	0.949956	0.96074	0.929116	0.903391
0.861052	0.494357	0.78125	0.961483	0.736434	0.873884
0.907972	0.532205	0.955826	0.938519	0.965669	0.967587
0.932337	0.83064	0.730982	0.903574	0.947566	0.924627
0.985961	0.33303	0.956003	0.871286	0.74161	0.917385
0.893174	0.710474	0.810969	0.757299	0.958383	0.948741
0.807783	0.678501	0.873283	0.85712	0.830604	0.957613
0.995321	0.609661	0.726686	0.800738	0.8648	0.932854
0.964405	0.332561	0.543703	0.940921	0.919667	0.89292
0.996653	0.583001	0.984579	0.957047	0.978155	0.886417
0.870769	0.80409	0.638696	0.881008	0.72734	0.88125
0.889389	0.829539	0.845156	0.978314	0.873547	0.83537
0.905437	0.745405	0.900732	0.981134	0.583083	0.925267
0.96078	0.246992	0.821341	0.777804	0.91724	0.788113
0.965172	0.68504	0.700152	0.918108	0.877753	0.674984
0.766521	0.494301	0.337267	0.941789	0.926344	0.795248
0.878597	0.547561	0.279059	0.831438	0.913745	0.946228
0.993436	0.735559	0.931173	0.964029	1	0.97613
0.804533	0.6023	0.600847	0.822615	0.932583	0.838981
0.789906	0.488473	0.911802	0.671797	0.983556	0.845695
0.950354	0.808145	0.591567	0.88739	0.855541	0.902644
0.971156	0.24046	0.328782	0.935669	0.866328	0.943999
0.877941	0.614455	0.969436	0.852815	0.973557	0.883728
0.97043	0.664508	0.411735	0.956023	0.840882	0.873313
0.91923	0.209897	0.362574	0.754045	0.97887	0.793211
0.890552	0.686507	0.771622	0.926275	0.830731	0.942016
0.882267	0.756431	0.89417	0.82171	0.970463	0.951995
0.838009	0.601942	0.759209	0.806684	0.823971	0.852053
0.758517	0.984868	0.905465	0.796698	0.836909	0.959022
0.887271	0.88678	0.503348	0.94455	0.867507	0.931921
0.871307	0.55506	0.762736	0.898019	0.86296	0.941065
0.921072	0.635528	0.955809	0.99427	0.881353	0.95503
0.872193	0.805078	0.703884	0.878409	0.946662	0.9853
0.829465	0.74246	0.524397	0.960332	0.937328	0.869008
0.850445	0.570052	0.79878	0.991111	0.962568	0.940537
0.795428	0.234993	0.710367	0.862649	0.719696	0.985541
0.873487	0.730743	0.992026	0.897861	0.987621	0.987286
0.983711	0.65338	0.582103	0.93185	0.916444	0.939022
0.994307	0.719183	0.392205	0.940537	0.873361	0.686161
0.922256	0.690421	0.506381	0.817866	0.738156	0.678692
0.948351	0.512813	0.669857	0.987179	0.563992	0.897353
0.897621	0.804884	0.427835	0.957305	0.928126	0.986055
0.859841	0.709319	0.829542	0.883287	0.980395	0.834365
0.806651	0.41609	0.689464	0.978028	0.8058	0.958828
0.828168	0.412698	0.988818	0.981255	0.916383	0.97217
0.694981	0.838186	0.561368	0.961433	0.885615	0.975009
0.954685	0.361159	0.370714	0.91363	0.881908	0.919146
0.809647	0.523473	0.779799	0.731735	0.972387	0.968415
0.89336	0.252733	0.788509	0.980652	0.935725	0.938303
0.809707	0.777794	0.694421	0.909702		0.939394
0.851564	0.747574	0.450933	0.952103		0.992992
0.85174	0.610092	0.371043	0.922287		0.876902
0.985948	0.932651	0.405265	0.878249		0.859638
0.714743	0.937235	0.782865	0.768926		0.747734
0.872039	0.807425	0.569209	0.959063		0.981622
0.7662	0.544899	0.24905	0.914833		0.674574
0.89175	0.588077	0.880517	0.795653		0.800541
0.756368	0.872703	0.595729	0.868267		0.865923
0.718692	0.761301	0.994817	0.855225		0.932804
0.977226	0.9231	0.319612	0.939806		0.915527
0.999012	0.597894	0.702122	0.908254		0.955347
0.873338	0.230008	0.686365	0.943142		0.977877
0.872885	0.846074	0.905113	0.991484		0.73844
0.960548	0.395948	0.741354	0.958125		0.899127
0.871223	0.80808	0.746647	0.954404
0.928167	0.891311	0.93972	0.972457
0.960369	0.798241	0.54602	0.881912
	0.586144	0.565051	0.827331
	0.486917	0.609315	0.616239
	0.828724	0.545601	0.946336
	0.426652	0.632341
	0.77794	0.667362
	0.42687	0.70123
		0.733255
		0.834202
		0.573401
		0.878708
		0.929182
		0.532675
		0.89917
		0.531428
		0.849524
		0.865887
		0.758419
		0.569636
		0.802375
		0.419127
		0.44852
		0.586913
		0.74151
		0.499974
		0.64362
		0.780774
		0.34121
		0.744322
		0.549065
		0.881244
		0.73049
		0.92519
		0.37773
		0.710626
		0.768118
		0.586662
		0.995097
		0.520128
		0.999458
		0.834837
		0.736793
		0.46209
		0.446356
		0.318413
		0.453294
		0.613962
		0.538861
		0.779439
		0.772915
		0.767065
		0.544805
		0.636737
		0.893846
		0.788858
		0.842418
		0.749118
		0.760579
		0.803221
		0.744285
		0.716645
		0.525606
		0.701996
		0.71987
		0.564097
		0.86138
		0.881785
		0.552881
		0.19531
		0.846889
		0.587696
		0.538671
		0.732502
		0.902288
		0.711853
		0.770612
		0.865942
		0.644712
		0.864119
		0.502653
		0.561627
		0.775129
		0.6909
		0.35378
		0.448785
		0.7695
		0.59074
		0.185596
		0.413972
		0.727686
		0.586658
		0.612692
		0.529432
		0.802742
		0.632812
		0.563207
		0.604819
		0.792038
		0.973501
		0.470098
		0.729747
		0.576998
		0.164984
		0.733239
		0.449396
		0.583401
		0.900106
		0.554435
		0.513862
		0.590148
		0.76781
		0.774988
		0.319863
		0.625412
		0.789801
		0.55717
		0.629345
		0.753617

## Sheet: Fig 1d
EV	RAS	CE	EV TRP	RAS TRP	CE TRP			EV	RAS	CE	EV TRP	RAS TRP	CE TRP
22.533	10.665	18.742	20.081	13.799	18.895		No fibers	328	318	381	315	340	311
14.011	11.241	18.033	17.536	19.307	18.303		No of experiments	3
14.523	10.126	14.578	12.258	12.432	18.303
13.614	10.898	17.736	15.903	17.139	14.964
14.067	10.05	9.777	18.757	12.985	19.599
16.483	10.774	13.761	20.903	21.325	11.695
22.74	7.982	17.712	25.503	14.121	17.566
12.385	8.882	18.647	17.213	15.094	20.112
16.074	11.317	9.884	18.605	9.707	16.871
14.138	11.039	11.042	15.226	11.602	22.087
15.28	5.705	10.394	14.467	16.997	17.32
15.691	6.068	6.668	16.537	19.37	13.37
6.94	9.406	9.272	21.82	10.289	19.395
24.213	9.532	6.805	12.63	9.018	25.85
16.988	8.979	5.194	17.242	10.557	13.672
15.082	10.389	6.927	19.519	15.602	24.98
20.866	7.723	7.003	14.585	11.848	26.682
10.293	8.266	9.412	12.633	13.459	31.547
17.366	4.961	6.789	17.762	12.62	20.23
18.446	9.171	6.205	14.85	11.614	16.129
13.833	9.128	6.482	15.844	13.487	12.774
12.477	5.148	5.446	19.423	10.227	14.381
14.171	6.389	2.637	17.44	10.632	12.691
10.032	8.215	10.891	25.053	13.125	8.727
11.553	6.737	13.292	14.68	15.702	10.823
18.029	6.516	10.131	12.337	11.248	14.338
9.412	7.608	12.231	6.888	14.117	11.878
10.239	11.095	11.088	16.976	16.966	10.702
9.234	9.656	12.849	20.014	17.234	13.755
18.237	5.394	17.856	20.5	16.962	20.588
22.096	8.912	9.11	15.799	5.825	8.204
15.099	9.586	12.14	14.492	6.754	9.528
19.435	7.514	11.342	10.277	9.624	11.517
24.421	8.21	6.385	13.826	6.442	14.94
20.539	10.532	10.679	13.194	12.536	17.348
15.821	10.616	9.073	11.853	13.957	11.253
13.351	9.752	19.46	14.539	14.334	12.363
10.345	7.058	9.899	10.252	10.632	17.53
14.078	9.198	15.482	12.14	9.409	19.052
14.888	7.614	13.498	13.099	15.337	19.479
20.212	7.447	5.651	14.775	14.068	18.307
22.193	9.997	14.11	11.24	6.45	20.006
17.45	6.851	14.763	11.93	21.678	22.315
18.36	10.937	14.092	14.828	13.203	22.504
23.81	7.102	20.124	15.486	13.802	20.188
16.596	8.248	12.393	17.338	15.158	17.068
10.442	11.184	14.674	13.198	15.705	19.049
10.994	5.858	10.678	21.026	22.215	11.845
19.081	7.023	10.304	19.258	9.598	14.114
15.084	6.034	16.697	22.325	13.971	20.776
15.484	9.196	14.775	16.676	15.795	18.191
34.74	10.126	10.648	15.369	11.177	15.242
18.506	14.586	15.346	16.83	17.029	14.821
23.265	8.059	10.629	14.831	11.139	8.063
18.13	6.728	15.013	22.689	12.451	20.576
17.667	11.197	14.831	7.171	11.163	12.882
20.897	7.948	12.617	12.034	17.434	13.178
17.853	9.623	12.055	13.229	9.219	21.341
15.254	11.421	8.109	14.405	14.06	18.357
19.993	10.715	10.87	19.344	18.311	24.295
24.645	17.487	11.251	10.144	7.567	16.638
23.478	9.502	12.917	13.476	6.331	17.106
18.577	13.342	15.336	13.932	10.632	13.662
20.858	12.525	11.631	12.971	13.457	13.109
14.644	15.782	16.279	10.693	12.373	10.761
21.296	9.981	10.978	13.869	11.879	14.319
18.713	6.938	11.543	13.867	19.455	17.363
18.959	4.906	11.11	13.228	13.468	15.843
15.859	3.925	11.572	18.176	12.901	16.311
17.827	8.691	12.874	10.536	15.281	19.584
23.563	9.882	21.685	19.074	14.468	17.684
22.596	9.036	8.585	13.213	11.151	20.031
22.004	9.148	15.487	13.987	13.807	16.774
30.297	6.392	7.075	12.007	28.496	14.893
22.418	8.254	7.075	9.737	9.041	19.787
9.85	16.338	9.097	22.17	11.855	15.292
21.984	7.171	8.936	14.626	18.91	12.952
13.478	10.465	9.686	17.589	10.288	15.572
20.047	8.653	8.193	15.863	4.536	16.386
21.596	8.9	9.755	15.441	9.574	10.797
13.2	10.555	7.345	18.265	13.633	11.379
17.557	11.281	7.818	16.559	11.796	6.829
22.068	13.484	6.784	13.192	11.205	13.999
19.353	18.648	5.165	24.91	17.407	11.296
21.444	11.817	8.05	19.25	7.314	12.732
18.079	12.853	12.907	19.879	11.14	12.736
13.58	11.516	8.214	15.948	18.801	16.038
23.163	7.4	7.081	25.233	22.443	24.572
15.8	12.887	8.363	16.966	10.681	25.237
21.615	9.474	7.17	13.957	11.066	19.181
20.973	14.747	4.949	21.512	11.14	20.327
11.577	7.98	7.216	18.619	18.931	13.265
20.706	10.575	7.024	17.216	17.296	18.673
20.436	8.853	9.532	21.208	9.579	16.158
22.091	16.093	7.173	13.706	8.32	19.203
22.151	9.124	7.656	7.459	17.563	17.811
17.271	10.494	9.598	17.109	27.521	18.306
18.924	7.741	8.438	15.076	14.924	21.892
14.494	13.658	9.754	9.297	16.591	20.191
10.64	8.516	8.065	16.096	17.139	19.587
15.448	15.136	7.453	9.495	14.455	8.885
17.488	14.477	12.958	16.046	19.547	23.723
9.152	11.211	10.471	8.235	20.713	13.232
12.278	10.582	7.856	12.561	18.524	9.751
14.459	17.277	4.862	11.494	19.175	20.038
20.528	15.878	3.847	11.191	18.403	15.652
11.658	8.734	7.702	11.852	2.271	17.566
17.821	8.777	9.994	15.183	20.174	10.945
12.368	5.419	14.818	14.433	6.43	13.167
12.916	8.853	15.11	13.702	14.859	16.005
16.796	2.194	21.987	16.356	9.852	15.79
13.599	8.806	11.303	11.033	16.549	14.573
16.802	4.427	8.274	12.918	12.307	14.377
24.842	10.861	12.583	9.492	18.46	15.595
17.671	5.194	15.326	16.436	17.516	14.125
14.899	4.827	14.971	13.771	18.398	17.902
21.063	11.702	8.309	14.085	25.603	16.724
16.471	8.211	4.683	15.911	26.068	17.695
15.777	10.255	12.279	11.1	25.808	22.255
15.214	7.785	9.898	12.345	22.682	19.029
23.113	7.539	7.472	11.858	9.865	14.247
16.838	7.698	12.239	9.33	11.228	13.824
12.769	7.97	12.663	13.343	10.037	23.111
16.124	11.788	16.766	12.971	15.232	20.184
9.093	7.326	15.245	15.972	14.133	20.218
14.263	4.922	10.027	16.499	18.528	24.394
18.039	3.103	12.23	17.234	14.757	12.592
13.869	5.171	9.632	15.944	13.804	16.81
6.498	3.656	7.495	19.069	13.292	21.061
15.053	6.321	11.929	19.145	14.028	14.264
14.734	3.96	11.695	18.713	9.379	16.319
21.024	5.284	9.433	24.193	24.156	20.197
16.736	7.728	17.453	17.808	7.219	24.154
16.228	8.693	11.431	15.907	9.16	11.784
16.118	3.973	13.267	21.092	16.026	28.27
17.509	7.712	9.299	21.612	7.115	20.24
24.657	6.249	8.393	11.266	22.929	19.421
25.49	9.461	9.551	15.15	22.871	12.302
12.343	4.427	15.621	17.216	13.083	15.572
12.111	8.05	10.532	12.771	3.27	19.968
17.469	7.558	10.716	16.697	18.195	16.883
17.77	10.083	17.605	14.931	5.309	19.148
15.077	9.724	13.457	12.239	24.348	18.939
4.024	12.471	17.495	26.507	29.046	11.848
15.096	6.228	18.451	15.963	8.528	16.862
18.947	8.267	19.794	17.537	17.839	21.572
15.041	9.616	16.925	14.239	13.505	11.677
6.013	7.634	13.542	20.129	6.389	15.562
18.958	6.764	8.382	15.893	25.265	22.639
11.726	14.377	10.546	13.782	16.067	15.729
15.345	5.56	5.364	10.837	7.09	17.733
21.423	2.499	5.052	14.996	4.648	18.985
17.53	6.282	6.742	15.291	6.012	24.328
20.325	11.103	9.814	15.27	10.847	20.719
16.589	8.057	4.811	17.847	9.799	16.559
17.506	5.575	7.095	16.387	11.862	18.389
18.309	10.208	12.086	17.02	8.854	23.271
17.793	8.235	12.661	18.341	5.285	11.966
20.116	9.547	7.658	14.012	5.644	16.56
11.283	11.936	10.807	13.743	7.799	20.433
13.019	12.442	10.401	13.258	10.32	17.853
18.936	8.613	4.139	10.741	11.082	10.419
18.203	6.253	7.435	13.099	5.364	25.167
16.037	13.57	7.733	19.192	7.012	10.905
14.373	6.583	13.596	18.049	11.012	17.933
16.969	11.542	6.228	14.885	10.648	10.174
7.774	9.956	7.098	12.315	17.704	14.369
9.358	7.472	7.529	13.855	11.444	9.064
22.133	5.298	9.443	15.62	4.25	17.398
21.394	4.846	4.972	14.248	7.345	23.533
16.737	8.545	7.529	15.021	14.416	20.451
16.424	10.568	7.458	16.546	14.516	24.547
12.052	5.569	7.786	9.724	6.658	17.274
13.071	6.985	10.045	15.917	13.973	22.655
16.138	10.089	8.684	11.472	8.825	13.857
16.194	10.75	10.965	19.576	12.891	22.312
16.596	4.596	7.402	13.615	13.844	15.219
15.718	4.098	7.383	16.207	10.147	15.331
15.797	4.829	10.829	16.302	14.042	21.071
7.204	5.852	6.876	13.046	11.296	28.081
12.124	18.722	3.665	17.626	16.283	14.573
16.478	23.757	7.561	12.311	14.234	15.004
17.769	13.87	6.296	13.524	5.201	13.715
18.268	5.144	6.692	14.459	8.193	18.912
7.84	15.006	3.586	17.916	11.762	16.322
13.39	5.588	13.917	15.759	13.664	17.43
24.282	5.299	5.37	15.036	20.44	14.628
19.473	2.238	6.002	12.315	12.622	14.943
21.228	6.277	6.516	16.012	5.077	14.896
17.865	5.968	5.689	17.397	5.987	11.281
18.672	4.835	7.108	22.294	7.894	20.644
14.86	6.437	8.368	18.173	8.065	14.866
14.206	7.768	11.378	20.039	13.449	13.577
17.72	10.863	11.463	19.406	14.305	13.933
18.09	5.775	8.585	20.718	8.913	15.835
19.172	3.432	7.345	22.332	13.519	15.065
25.014	6.612	9.235	15.245	12.818	8.558
19.891	6.834	5.295	28.401	12.721	10.656
19.917	12.997	6.61	22.554	13.408	10.592
15.918	8.63	5.243	15.684	9.865	13.08
15.503	5.813	7.586	9.275	10.535	11.154
22.36	10.56	4.894	12.293	11.808	17.814
16.089	9.743	9.027	10.941	8.399	11.187
17.31	5.367	9.513	12.427	14.478	15.769
17.153	8.727	4.747	14.447	10.387	14.089
17.431	3.597	6.139	15.985	8.838	13.819
24.615	6.3	4.862	12.84	15.947	9.984
18.291	14.792	7.194	11.283	11.058	14.503
16.676	8.032	6.557	10.354	13.198	13.552
24.84	18.682	9.712	5.868	14.054	12.801
20.485	7.753	16.394	12.016	13.768	15.256
16.391	8.988	11.353	12.597	18.588	11.02
20.186	7.817	13.896	8.476	19.505	10.953
19.975	15.101	6.357	7.6	13.14	13.333
13.374	12.398	7.166	12.105	14.162	16.697
16.723	5.298	8.098	11.759	17.995	12.06
15.363	14.627	6.312	6.685	16.001	9.998
22.833	11.292	8.44	11.804	15.418	16.469
20.94	12.3	10.305	6.38	20.551	15.392
22.232	9.653	5.318	12.003	12.665	13.881
8.913	12.246	11.804	13.301	10.764	14.148
17.029	18.341	8.768	14.129	9.009	11.605
28.607	16.673	18.345	13.192	8.509	13.783
20.563	14.053	18.744	12.352	9.864	15.372
23.9	8.895	12.896	12.387	15.435	15.316
15.693	7.381	19.162	11.958	13.787	15.736
22.516	6.989	12.874	9.725	27.023	12.29
16.958	15.067	8.703	20.475	20.38	14.574
15.819	12.14	13.971	7.957	20.602	11.752
13.941	6.888	13.163	10.409	17.71	14.191
14.627	8.233	15.581	14.455	18.972	11.958
25.797	9.233	25.33	15.106	23.019	15.141
29.719	18.635	10.783	12.049	20.925	11.89
25.637	10.823	19.717	19.603	24.896	9.837
20.769	14.35	9.069	16.921	26.256	14.662
23.097	15.506	16.434	8.113	17.003	17.694
24.315	10.931	9.753	14.042	22.882	17.799
18.897	5.66	12.453	13.307	18.577	14.874
24.386	10.58	17.996	12.947	24.098	15.475
24.262	8.56	12.294	11.421	19.999	13.971
11.25	19.836	13.462	17.42	28.039	14.359
23.598	7.87	13.003	16.962	29.87	12.789
22.486	9.073	14.55	8.904	17.285	12.6
28.774	10.872	12.496	8.313	19.26	17.359
31.413	11.778	13.313	10.264	15.89	20.13
15.597	13.542	12.294	9.081	18.216	16.022
34.814	8.885	19.248	5.49	12.153	16.764
34.698	24.868	17.708	6.249	9.962	13.126
25.488	11.781	22.566	9.339	17.543	14.805
34.221	8.949	16.11	9.197	27.786	12.599
26.385	9.717	15.973	7.953	16.211	11.865
23.578	8.448	14.509	9.976	19.239	14.484
35.414	21.939	8.077	8.367	15.518	15.673
31.917	33.946	6.337	23.858	13.051	15.794
33.881	11.017	13.37	12.761	26.349	15.099
33.075	8.985	11.252	12.227	18.304	15.19
14.876	20.831	16.843	14.454	25.746	15.913
23.678	22.848	11.163	10.672	13.314	14.884
24.347	13.998	10.979	18.726	15.512	19.364
28.364	36.362	11.513	14.011	15.883	12.278
13.941	28.058	5.027	15.532	19.347	16.667
30.512	25.604	11.163	15.393	29.876	10.13
26.233	7.384	5.806	13.768	17.252	9.879
33.674	8.63	10.804	18.172	12.306	12.293
29.744	8.661	11.158	11.124	11.147	11.21
28.469	4.121	19.519	19.195	23.589	12.678
18.053	11.384	9.162	17.272	13.405	14.326
31.81	5.606	14.253	9.967	15.82	15.119
21.875	5.689	20.212	8.483	22.594	14.993
26.294	9.76	14.475	11.636	15.32	6.749
25.071	10.851	10.739	12.416	15.454	10.862
26.883	7.319	13.935	11.687	16.695	11.252
34.687	7.903	16.552	9.412	19.453	11.731
29.191	8.125	11.724	11.958	16.025	13.167
20.9	6.81	9.087	15.389	22.098	9.379
35.539	3.522	15.958	18.73	20.963	7.784
19.374	8.98	12.075	14.383	22.472	16.679
27.442	8.98	15.483	20.496	17.258	15.281
15.296	14.772	11.011	17.96	19.233	11.344
29.117	10.101	11.133	21.29	16.244	13.518
24.6	14.774	16.112	13.005	19.584	16.455
25.262	9.933	12.854	18.59	17.654	14.708
22.231	10.062	8.422	17.796	17.163	20.454
16.381	7.594	14.868	16.382	9.9	12.831
20.938	14.327	8.056	20.989	19.591	16.458
23.902	12.283	7.932	19.586	25.164	9.237
25.181	4.833	8.297	7.313	29.918	11.857
19.754	5.003	16.151	17.862	14.725	15.228
16.598	6.309	13.743	12.947	25.194	14.389
27.93	7.225	10.493	15.696	18.703	10.607
19.849	7.568	4.016	16.375	14.27	18.08
18.868	10.022	15.518	16.098	15.727	15.251
12.794	10.737	11.777	17.816	22.22	15.896
23.897	7.629	12.657	17.381	24.13	12.397
22.183	8.273	13.28	13.472	26.034	8.84
33.079	7.361	15.777	17.286	20.734	6.345
23.286	6.013	17.544	14.436	11.253	13.13
22.959	9.112	14.999	11.078	19.507	14.069
17.467	8.001	17.315	17.494	25.012	15.842
25.845	9.724	7.863	18.006	15.863	10.322
15.99	4.016	17.162	12.997	20.977	18.354
17.963	12.633	12.496	16.074	21.224	15.943
20.224	5.179	14.138	15.435	15.65	9.839
20.242	8.409	13.484	13.194	23.91	11.932
17.53	3.76	16.229	20.653	25.738	18.155
12.892	10.435	20.753	17.003	21.068	12.595
15.15	6.422	15.646	9.247	18.863	14.662
15.333	7.856	24.467	10.046	15.804	13.466
16.843	9.262	15.712	16.434	26.166	12.813
27.516	12.061	8.911	23.581	24.272	14.807
28.204	6.451	9.514	18.143	18.74	18.303
35.844	14.581	10.847	15.525	25.455
27.511	9.383	11.155	21.199	21.864
21.22	6.876	21.135	11.489	10.401
17.861	8.519	17.006	13.776	20.503
15.855	7.635	19.836		22.253
15.112	7.656	21.1		19.627
20.88	6.641	10.698		16.151
21.621	13.895	14.619		16.752
27.708	7.241	17.333		24.289
23.897	11.447	12.892		19.488
22.554	5.227	6.35		20.657
26.639		8.528		13.338
14.433		11.323		17.595
18.667		7.391		20.503
15.51		7.927		17.151
28.65		10.859		12.343
20.039		8.659		16.089
22.152		11.124		11.468
26.717		8.113		17.159
26.051		15.973		19.632
		23.062		21.081
		13.254		19.389
		7.635		11.859
		11.679		12.235
		14.445		18.141
		15.183		10.596
		19.506		11.496
		16.896		20.166
		11.676		18.942
		12.061
		14.118
		12.619
		15.015
		6.437
		11.535
		10.931
		14.078
		10.693
		12.435
		13.883
		6.995
		7.786
		15.136
		16.708
		13.484
		17.642
		14.99
		16.636
		10.54
		10.89
		17.319
		11.004
		17.252
		10.467
		11.253
		8.468
		16.85
		10.695
		8.819
		12.871
		15.82
		29.462
		20.218
		15.214
		17.59
		6.087
		10.142
		11.423
		12.3
		17.67

## Sheet: Fig 1e
EV	RAS	CE	EV +TRP	RAS +TRP	CE +TRP			EV	RAS	CE	EV +TRP	RAS +TRP	CE +TRP
0.814245	0.842606	0.686247	0.966158	0.771347	0.771512		No fibers	129	118	128	122	120	115
0.986224	0.899065	0.568588	0.896215	0.888987	0.944247
0.823126	0.930776	0.462388	0.480914	0.9442	0.989723		No of experiments: 3
0.889076	0.666502	0.467752	0.973658	0.653476	0.646634
0.645561	0.539329	0.653548	0.961694	0.995962	0.816374
0.848338	0.982123	0.463575	0.927047	0.635248	0.804388
0.85534	0.716602	0.71096	0.859825	0.995707	0.790699
0.92825	0.765506	0.907371	0.895155	0.875223	0.962845
0.970412	0.918215	0.440764	0.893234	0.789603	0.90062
0.547469	0.655344	0.253884	0.984846	0.276996	0.94769
0.868267	0.500937	0.657193	0.986055	0.898494	0.845329
0.953684	0.595003	0.77596	0.965009	0.776486	0.96313
0.969682	0.487232	0.934825	0.866679	0.763567	0.823514
0.873486	0.602288	0.886665	0.986893	0.382131	0.899029
0.953423	0.788719	0.844597	0.965906	0.507219	0.865942
0.813792	0.493228	0.934382	0.948187	0.38041	0.964687
0.836928	0.804668	0.862576	0.940716	0.882678	0.949229
0.998388	0.647171	0.86158	0.937731	0.35217	0.99792
0.898831	0.104233	0.946389	0.98075	0.80131	0.931377
0.941525	0.150221	0.879355	0.84837	0.616794	0.709127
0.890721	0.459108	0.949687	0.871014	0.743187	0.855451
0.950611	0.151576	0.446997	0.843157	0.663996	0.90575
0.988785	0.682951	0.592742	0.904383	0.537552	0.841968
0.931081	0.738889	0.555112	0.929579	0.535485	0.96153
0.864536	0.627031	0.529101	0.684625	0.507735	0.847602
0.959404	0.356232	0.166053	0.897701	0.298249	0.837236
0.879029	0.68082	0.608022	0.85697	0.515601	0.93428
0.998434	0.62564	0.494949	0.903964	0.491597	0.93189
0.873452	0.848995	0.813878	0.928749	0.899016	0.884004
0.885553	0.850357	0.610496	0.891362	0.437033	0.839386
0.709522	0.709229	0.770445	0.965711	0.67754	0.885208
0.932013	0.724362	0.915998	0.853613	0.340693	0.963402
0.979896	0.514589	0.827117	0.994792	0.621739	0.944315
0.939112	0.34725	0.531319	0.912003	0.931329	0.92699
0.903196	0.453895	0.444396	0.875968	0.613086	0.860225
0.911058	0.521489	0.428872	0.916548	0.757929	0.862502
0.994752	0.447466	0.450778	0.856779	0.449026	0.863255
0.953772	0.628133	0.52315	0.93436	0.810789	0.979062
0.989174	0.201449	0.589728	0.812194	0.906155	0.922809
0.757362	0.806642	0.701998	0.871498	0.929648	0.971444
0.929883	0.602191	0.798918	0.890793	0.991188	0.90351
0.818476	0.535403	0.686304	0.87136	0.859676	0.943031
0.924761	0.846582	0.590515	0.871651	0.812736	0.947236
0.851685	0.776039	0.603177	0.95837	0.979744	0.861254
0.905609	0.454302	0.980113	0.936407	0.765074	0.84283
0.727164	0.74334	0.623046	0.933673	0.607723	0.956159
0.894804	0.4565	0.635835	0.992416	0.936616	0.871178
0.928429	0.456407	0.667796	0.719858	0.98561	0.983944
0.809724	0.65815	0.797478	0.86309	0.973291	0.650178
0.91617	0.606637	0.96589	0.906533	0.749013	0.965877
0.830853	0.440797	0.337137	0.859749	0.972151	0.931209
0.96072	0.6367	0.904143	0.932145	0.840888	0.827996
0.795177	0.35429	0.666491	0.899549	0.94067	0.990105
0.852831	0.466526	0.509621	0.8685	0.949009	0.927759
0.929678	0.862633	0.765725	0.93964	0.897016	0.902864
0.965993	0.834349	0.492042	0.801165	0.897198	0.956522
0.997505	0.752873	0.582161	0.849906	0.890629	0.846088
0.988807	0.777167	0.630217	0.96937	0.95577	0.944562
0.896006	0.488641	0.83372	0.974848	0.82718	0.912715
0.939394	0.828439	0.679646	0.938065	0.938615	0.948663
0.921604	0.366367	0.680846	0.956224	0.957174	0.98296
0.959639	0.751634	0.774098	0.941063	0.923463	0.786972
0.797091	0.737349	0.434335	0.887919	0.985818	0.857191
0.796143	0.804493	0.705138	0.981873	0.933153	0.893958
0.992312	0.439836	0.3541	0.91641	0.937723	0.791341
0.977726	0.961036	0.62325	0.881914	0.992518	0.895676
0.91904	0.415598	0.628965	0.94872	0.980913	0.863481
0.821143	0.845053	0.772271	0.902202	0.925006	0.858041
0.924336	0.471	0.849138	0.946399	0.916485	0.971312
0.959049	0.646308	0.482908	0.927936	0.982433	0.998658
0.739823	0.648006	0.677037	0.936195	0.840752	0.941037
0.88038	0.287458	0.60654	0.837227	0.849667	0.941481
0.822083	0.654263	0.368722	0.992195	0.895488	0.935114
0.868224	0.559393	0.625579	0.83669	0.929982	0.850574
0.914766	0.689958	0.545802	0.836491	0.774298	0.981579
0.816397	0.798998	0.481532	0.997857	0.974791	0.891049
0.883456	0.333552	0.742261	0.95855	0.881663	0.921453
0.990491	0.650356	0.493965	0.962052	0.978519	0.830375
0.885548	0.694571	0.616869	0.946598	0.999894	0.932693
0.833463	0.343979	0.553039	0.783586	0.931794	0.977304
0.896117	0.774391	0.332697	0.636841	0.983918	0.895718
0.962738	0.413853	0.558094	0.98978	0.907272	0.953896
0.893622	0.609752	0.555705	0.877842	0.781456	0.832476
0.846182	0.180498	0.720854	0.987753	0.99174	0.999653
0.972609	0.581763	0.49137	0.909459	0.783484	0.804322
0.849193	0.529688	0.414762	0.901313	0.990545	0.939749
0.962426	0.551942	0.680308	0.960872	0.82463	0.980292
0.949353	0.636916	0.610053	0.771525	0.86471	0.997135
0.74462	0.460171	0.690434	0.999231	0.880795	0.828631
0.891529	0.3446	0.34438	0.890463	0.877477	0.854089
0.929087	0.405246	0.305969	0.952072	0.82818	0.924044
0.876293	0.442294	0.397697	0.869216	0.890027	0.916593
0.976903	0.94141	0.543063	0.91584	0.872364	0.99519
0.838134	0.640435	0.648827	0.913251	0.842454	0.953168
0.65812	0.609475	0.39224	0.749551	0.985581	0.824508
0.950958	0.60982	0.633981	0.949596	0.943881	0.966106
0.89369	0.550815	0.355785	0.928212	0.749937	0.962526
0.923683	0.491169	0.526004	0.978911	0.994743	0.868581
0.992566	0.614555	0.70267	0.81281	0.978083	0.948906
0.856616	0.665565	0.702413	0.961002	0.991943	0.923673
0.793394	0.637615	0.517339	0.730896	0.868502	0.878025
0.843737	0.650406	0.548637	0.98285	0.905742	0.732764
0.981423	0.777582	0.503566	0.798186	0.964042	0.987313
0.738855	0.34799	0.600176	0.908424	0.997632	0.936532
0.837715	0.850152	0.525173	0.859407	0.97957	0.927804
0.981805	0.682559	0.529065	0.986034	0.799397	0.94735
0.886104	0.734806	0.438757	0.919484	0.921739	0.97473
0.905515	0.618563	0.99648	0.902913	0.979842	0.758987
0.934435	0.892711	0.39032	0.936572	0.92901	0.98464
0.975335	0.819436	0.391468	0.79276	0.889383	0.885714
0.996312	0.352776	0.787584	0.946703	0.987457	0.84689
0.793851	0.691536	0.714742	0.917025	0.961445	0.77763
0.931231	0.586798	0.430342	0.989016	0.960066	0.773977
0.982821	0.569605	0.767484	0.618172	0.806248	0.914928
0.904627	0.507219	0.528619	0.851545	0.988346	0.984364
0.984799	0.666839	0.443578	0.845437	0.86054
0.863109	0.68098	0.70115	0.705402	0.881374
0.748795	0.817098	0.713492	0.92196	0.946859
0.92034		0.560686	0.771798	0.883988
0.837537		0.712152	0.815171	0.768626
0.85319		0.567894	0.831004
0.982135		0.552492	0.823715
0.875485		0.311721
0.773524		0.541812
0.960813		0.489456
0.932976		0.839891
0.992923		0.684293
0.712341		0.549244
0.878248

## Sheet: Fig 1f
EV	RAS	CE	EV +RNH	RAS +RNH	CE +RNH
11.8644	24	24.3902	15	13.9535	12.5
8.95522	26.7606	20.3125	12.6761	11.6883	11.9403
14.4927	26.5823	26.6667	12.0482	12.6582	12.5
	1st experiment		2nd experiment		3th experiment
	TOTAL of structures	% of reverse forks	TOTAL of structures	% of reverse forks	TOTAL of structures	% of reverse forks
EV	69	11.8644	67	8.95522	74	14.4928
RAS	50	24	71	26.7606	79	26.5823
CE	41	24.3902	64	20.3125	99	26.6667
EV PLUS	40	15	71	12.6761	83	12.0482
RAS PLUS	43	13.9535	77	11.6883	86	12.6582
CE PLUS	64	12.5	67	11.9403	77	12.5
Images:	P39
	ex3-6_EV_image129_structure54
	ex3-11_EV_PLUS_image23_structure68
scalebar:	300nm
							TOTAL
							TOTAL No structures	% of reverse forks
							210	10.9524
							200	26
							204	23.0392
							194	12.8866
							206	12.1359
							208	11.5385

## Sheet: Fig 1g
EV_-dox	RAS_-dox	CE_-dox	EV_+dox	RAS_+dox	CE_+dox
32.2581	45.4545	43.3333	35.2941	36.1702	36.8421
35.5	51.5	45.2	39.3	40	40
44	59.3	61.5	37	36	42.3
no bridges
with bridges

## Sheet: Fig 1h
-DOX EV	-DOX RAS	-DOX CE	+DOX EV	+DOX RAS	+DOX CE
15.0685	26.9766	34.2342	14.8936	21.4724	25.4902
15.7388	32.9268	28.6004	20.0888	23.8532	26.7327
19.382	34.8739	35.443	18.2143	19.7368	18.5185
with Micronuclei:										Without micronuclei:

## Sheet: Fig 2a
EV PCNApos	RAS PCNApos	CE PCNApos	EV PCNAneg	RAS PCNAneg	CE PCNAneg			EV PCNApos	RAS PCNApos	CE PCNApos	EV PCNAneg	RAS PCNAneg	CE PCNAneg
8	13	5	0	0	6		No of datapoints:	542	562	463	652	672	539
2	10	6	0	5	4
8	27	4	0	3	4		No of experiments: 5
3	9	8	0	25	7
20	9	4	0	17	0
29	28	9	0	2	34
39	7	76	2	18	11
7	7	10	0	0	0
1	9	9	2	4	6
3	5	1	0	3	1		Representative images GFP foci
8	11	2	0	31	2		EV					RAS						CE
5	20	24	15	4	14
9	13	9	1	3	7
11	9	6	13	1	6
6	0	33	1	5	0
10	20	6	5	2	8
17	4	0	1	1	28
3	1	0	32	0	0
13	2	7	0	0	6
2	5	0	2	1	6
1	3	9	2	1	4
2	3	2	3	1	29
5	24	23	0	6	0
3	5	1	4	2	4
6	4	58	1	2	2
2	12	0	24	0	1
3	1	0	3	11	0
32	12	9	2	1	4
20	5	29	14	0	2
19	0	0	1	22	5
5	20	8	1	2	0
9	15	12	2	0	9
11	1	19	11	6	46
8	19	20	7	2	1
11	22	11	3	15	5
3	10	5	63	4	27
2	53	2	12	29	5
7	11	3	9	2	6
5	3	20	23	1	12
1	21	6	2	8	4
10	64	1	0	11	8
11	28	24	8	0	3
12	8	3	3	6	0
2	20	11	3	0	3
10	14	8	13	30	2
4	12	1	4	2	1
18	9	21	0	4	7
3	30	33	1	6	25
33	5	19	3	67	0
2	19	15	2	1	4
37	11	8	0	6	3
10	4	12	16	12	14
3	33	11	0	4	27
3	38	23	0	9	0
2	0	24	0	15	13
30	0	51	0	0	0
5	12	13	0	21	61
4	21	9	45	6	2
25	16	17	1	8	26
3	21	4	0	2	0
3	24	3	0	20	10
5	0	17	2	3	14
15	24	10	1	19	21
23	8	15	0	60	50
10	2	11	28	28	5
10	7	10	4	0	1
18	4	2	6	2	4
9	16	28	3	12	1
0	7	15	22	2	2
13	8	12	5	9	1
33	37	5	0	5	10
8	8	10	2	1	28
8	76	33	0	8	18
4	17	4	7	17	57
0	36	60	0	11	4
6	4	17	0	21	1
2	21	19	27	17	38
4	13	28	23	19	32
11	5	43	0	0	2
25	33	7	6	27	2
19	1	2	0	31	0
5	6	8	2	4	54
5	20	15	0	6	0
1	18	28	2	4	1
5	3	13	0	32	5
6	15	25	5	7	5
21	9	18	0	5	1
1	32	1	0	1	0
3	8	9	14	12	0
6	3	6	6	3	2
8	6	11	0	0	6
10	1	2	1	21	7
9	57	4	0	1	8
6	35	1	2	7	0
35	34	7	0	0	2
6	16	7	1	35	0
25	41	0	5	1	0
2	16	7	14	4	21
35	19	14	2	9	0
37	19	0	63	3	1
3	10	12	1	0	1
32	8	16	7	1	14
65	9	6	0	0	2
2	15	0	0	9	0
4	29	9	0	4	0
9	23	6	4	0	16
5	11	5	0	1	4
7	20	49	1	6	2
4	11	30	32	1	2
0	0	25	0	4	18
1	10	6	15	2	16
6	15	19	0	1	3
9	11	7	0	7	0
8	13	20	0	1	0
1	2	11	1	1	2
0	9	1	0	6	1
0	5	4	0	40	0
1	14	12	15	21	0
6	4	6	1	4	30
47	12	0	0	0	0
3	35	39	0	3	0
19	10	11	5	2	0
0	10	51	0	2	37
10	15	5	0	2	22
2	4	4	0	5	5
60	10	21	3	0	2
1	9	3	0	1	3
9	52	27	8	25	5
43	26	1	0	13	10
1	20	9	1	7	20
11	28	7	7	3	13
15	15	5	1	6	7
8	21	2	14	12	11
16	7	0	30	25	0
5	41	23	1	3	18
91	4	34	1	2	17
47	7	3	1	36	5
20	2	21	0	1	1
37	17	13	1	54	24
4	15	10	7	20	7
12	9	12	0	33	1
2	8	10	1	5	26
11	9	11	1	1	25
3	0	25	1	1	5
0	12	20	0	4	48
7	9	13	1	0	1
19	33	17	13	2	8
7	15	6	25	74	4
9	4	25	0	10	3
14	18	29	4	6	6
0	1	24	0	3	5
3	2	29	4	25	7
6	34	9	0	32	2
5	5	9	9	30	1
7	37	6	0	0	0
13	67	21	2	12	3
4	8	18	0	6	0
26	17	9	4	2	3
8	22	10	3	3	3
4	15	8	4	1	0
0	4	40	9	11	5
0	17	35	1	7	3
4	31	13	2	39	0
5	21	26	24	4	0
5	4	5	2	1	6
11	13	22	0	6	0
55	11	10	3	3	0
21	8	50	5	1	21
9	12	13	2	0	11
15	15	3	3	19	37
4	10	7	0	2	11
0	16	9	0	2	24
22	50	1	13	0	1
15	5	39	4	3	0
8	16	48	0	2	2
14	13	29	0	1	16
3	53	40	19	22	11
0	7	4	3	0	18
0	38	8	3	9	7
3	5	9	0	2	26
11	56	6	5	2	0
12	14	14	1	25	0
12	24	2	1	8	16
11	12	7	0	0	2
16	31	32	0	34	0
6	1	97	0	7	2
52	2	27	15	26	19
15	8	26	0	31	7
0	21	10	1	24	2
39	13	19	0	1	36
13	4	68	0	4	14
0	7	7	20	4	0
0	4	17	2	1	0
5	14	1	1	1	0
22	3	5	2	1	1
0	53	10	5	1	25
8	5	15	15	0	2
8	21	27	0	9	12
5	4	0	0	0	9
2	17	23	2	0	0
21	1	10	1	2	2
11	0	51	2	5	0
12	3	27	2	2	15
23	34	53	1	2	7
7	5	5	5	2	0
2	10	2	1	4	6
0	3	14	3	10	10
10	19	81	1	11	0
49	38	0	2	0	2
48	6	15	1	4	2
17	7	0	0	2	0
6	14	0	13	5	13
12	20	14	1	0	2
4	30	62	1	1	1
7	15	35	21	0	18
26	10	3	0	19	3
4	16	74	1	15	7
59	12	4	0	0	4
12	4	4	0	0	0
2	24	11	0	0	0
17	5	1	0	2	0
8	20	7	8	0	0
23	24	21	6	1	0
17	10	21	2	1	4
7	15	21	0	1	0
9	39	13	5	2	1
13	0	54	1	1	14
14	10	8	0	1	4
15	12	57	2	2	1
5	20	26	3	4	3
9	25	0	0	1	13
6	16	7	0	5	38
11	2	45	0	3	3
1	29	42	0	2	2
56	31	2	14	0	23
29	18	14	45	3	1
0	14	21	2	0	1
6	27	10	11	3	18
6	12	9	5	1	1
2	20	0	1	4	0
3	6	30	1	7	8
6	51	29	3	1	14
16	10	14	0	0	7
0	2	30	5	3	26
32	9	12	1	2	1
26	14	22	0	13	0
12	0	6	5	8	53
22	14	7	3	1	26
20	45	32	1	1	4
27	37	22	6	40	24
7	24	16	0	2	2
6	8	4	6	0	2
5	7	0	0	1	0
8	13	29	4	1	0
11	6	9	0	1	0
8	6	24	8	0	4
7	27	12	9	15	0
0	10	2	19	8	24
2	13	13	0	15	0
7	2	14	4	31	1
20	9	13	8	1	0
0	13	24	9	2	1
6	29	9	4	2	20
5	2	5	14	3	0
0	22	21	1	1	1
13	2	6	0	0	27
27	11	5	11	0	2
18	59	38	1	8	24
2	33	13	2	97	30
4	35	25	0	14	0
13	0	0	17	14	13
6	13	26	8	2	23
4	6	15	0	12	0
27	53	18	8	22	1
3	7	3	3	0	0
15	47	23	0	3	7
9	31	44	5	28	0
24	3	34	2	0	20
7	46	0	0	1	13
6	25	26	0	0	9
11	6	22	2	1	23
0	18	20	3	7	1
5	12	34	0	0	19
2	13	43	2	0	38
5	7	15	18	6	0
4	10	1	7	4	30
8	0	9	20	6	0
1	32	32	4	3	3
5	23	17	0	11	5
7	30	21	0	48	3
19	4	90	0	95	6
22	0	9	23	5	0
20	20	16	5	6	4
53	10	25	4	1	2
12	3	28	13	1	15
45	32	27	0	37	0
7	24	16	0	0	2
6	14	17	21	1	0
16	6	27	6	2	2
4	22	1	3	4	8
2	18	1	4	3	6
11	4	9	9	0	2
1	12	48	1	0	6
8	18	3	0	0	0
3	12	0	0	0	2
1	3	12	18	2	2
2	13	14	1	32	7
3	11	30	0	19	34
0	5	26	2	24	7
20	9	24	0	17	76
13	6	26	19	5	9
12	32	22	2	4	16
8	10	9	37	22	0
0	9	24	7	0	4
19	26	9	0	1	2
6	23	15	7	2	14
9	96	49	33	7	4
2	21	13	4	10	2
8	38	12	14	0	2
2	74	49	15	7	9
6	21	12	35	4	3
12	9	4	6	1	2
4	23	15	0	44	3
8	29	20	0	4	7
9	25	8	2	0	5
7	3	28	3	0	10
12	16	0	14	6	0
0	7	19	8	2	6
13	4	22	1	5	2
2	6	16	4	18	1
6	3	5	3	0	8
2	20	10	3	18	0
5	5	61	8	3	4
11	3	20	5	24	3
10	6	27	8	18	2
5	3	21	20	1	2
0	54	0	5	18	2
5	10	25	0	8	3
0	25	6	1	0	0
7	0	93	2	21	2
8	17	1	1	29	19
4	63	24	2	35	0
17	2	18	4	47	1
5	7	5	0	1	1
5	12	18	4	2	15
9	10	21	0	22	20
5	8	36	3	16	4
21	23	22	5	0	19
22	10	19	0	1	0
21	6	15	0	7	7
26	7	13	1	3	6
3	35	15	0	30	0
4	0	16	0	8	24
10	17	2	2	3	4
2	18	16	11	10	5
15	6	26	0	12	3
8	9	12	1	2	3
12	27	4	0	2	7
12	12	3	1	0	5
7	3	5	1	0	0
8	19	10	0	0	4
0	6	35	6	0	31
1	24	9	3	1	4
11	17	12	2	0	54
0	8	12	0	16	1
13	26	6	3	22	10
20	1	8	2	6	2
18	20	8	0	6	6
27	11	11	21	7	0
27	9	7	0	0	0
11	8	8	0	30	27
0	6	0	1	0	0
1	1	21	0	29	4
5	21	8	0	3	3
0	12	44	4	19	0
16	7	6	4	2	2
5	4	2	4	6	10
5	19	9	23	48	12
4	22	12	0	1	0
5	51	8	0	28	12
9	18	8	6	1	0
0	26	5	0	2	0
3	6	4	9	0	0
2	21	6	2	4	0
1	10	4	3	7	0
12	19	10	3	5	0
5	20	40	20	37	0
4	29	28	17	2	1
7	29	20	11	2	49
23	21	10	2	16	4
0	1	24	6	1	0
6	14	1	4	0	26
5	25	28	0	0	0
1	50	39	3	0	4
3	19	14	0	85	1
4	6	24	0	36	27
2	38	18	3	2	4
0	18	45	0	23	4
21	3	5	2	0	4
3	5	15	4	5	17
2	7	10	3	5	41
2	9	17	33	9	33
1	1	7	0	21	5
35	22	25	18	27	0
2	31	0	1	3	51
0	12	27	4	0	5
6	18	1	11	8	5
15	20	4	59	60	7
17	24	24	1	39	7
9	10	4	0	0	5
4	27	21	0	7	4
62	21	28	38	2	4
68	35	58	2	3	40
13	2	13	0	9	1
5	36	5	10	5	0
8	21	1	3	7	15
8	72	20	1	21	10
17	40	11	11	3	0
1	15	6	1	13	0
24	27	11	5	5	1
22	23	0	2	13	10
9	32	9	4	1	1
12	17	2	41	1	0
42	18	1	0	2	1
1	9	0	1	0	1
0	42	31	2	5	1
11	21	13	13	0	6
1	8	75	5	1	3
7	16	0	0	16	23
11	4	49	3	0	7
3	25	43	7	11	32
28	22	5	7	0	5
4	6	4	0	0	1
3	41	7	13	2	0
8	14	11	2	1	10
8	18	18	1	2	0
5	9	12	0	44	0
5	0	6	1	37	48
20	35	13	0	8	12
0	40	40	1	15	4
14	29	4	4	1	8
2	20	10	6	2	13
0	22	5	0	0	3
11	19	65	1	0	9
6	19	9	6	6	5
0	1	6	0	1	45
4	2	16	0	0	0
0	25	25	4	4	11
2	23	10	7	32	1
5	23	18	0	16	0
10	18	48	10	56	3
6	16	66	1	7	1
24	10	25	0	5	12
21	17	3	7	9	4
3	0	62	3	6	2
10	24	1	0	5	7
17	5	2	0	2	1
9	14	2	33	1	0
13	26	70	1	5	13
8	32	8	0	39	4
31	22	5	0	8	6
0	2	2	9	0	89
2	8	23	0	2	6
2	20		1	1	1
8	4		9	4	9
4	29		0	6	5
0	16		0	0	0
16	38		0	15	1
4	0		1	52	1
0	11		1	2	2
8	11		0	0	0
1	5		4	43	1
30	23		4	16	0
5	15		5	15	1
14	11		11	11	1
6	16		17	5	5
8	16		1	14	15
5	15		0	14	26
20	5		4	1	3
0	35		23	1	12
1	12		35	0	4
10	6		2	7	6
2	16		0	1	1
7	75		1	4	4
13	11		6	4	18
19	16		2	5	0
17	5		2	3	5
4	2		3	0	4
15	1		9	5	12
6	5		4	0	3
18	12		1	13	0
20	0		0	0	0
8	7		27	0	0
10	39		0	16	4
3	21		0	1	3
0	10		1	0	20
8	77		2	1	21
8	19		2	0	11
3	9		1	9	5
3	14		0	4	3
17	20		8	1	28
3	1		1	7	3
14	18		0	0	34
2	14		2	5	0
4	18		0	3	3
7	20		0	2	0
7	3		0	11	0
55	33		4	19	1
3	34		11	3	0
5	25		3	1	9
34	16		1	0	9
4	11		0	1	4
1	12		1	0	0
19	3		0	1	6
10	15		2	0	11
16	0		16	7	0
27	4		1	0	9
34	0		5	0	3
8	9		0	7	0
11	45		0	26	11
34	12		0	1	0
18	6		0	0	4
28	11		7	8	0
22	20		9	0	2
5	12		24	1	27
8	40		0	0	0
16	34		0	0	2
0	19		0	32	1
26	13		0	25	11
9	40		0	0	1
27	5		0	0	1
3	23		6	3	22
23	22		18	2	9
0	44		1	5	11
2	13		0	1	4
6	29		0	10	10
16	18		2	3	2
5	9		0	8	4
2	20		0	1	0
42	0		0	0
6	65		3	3
11	61		3	2
	3		1	2
	10		0	0
	10		14	10
	8		3	4
	11		5	15
	54		1	13
	11		0	0
	14		7	1
	24		2	6
	20		3	10
	6		4	10
	56		6	3
	72		0	0
	58		1	18
	19		4	0
	30		9	3
	22		9	10
	19		3	11
	26		11	6
	11		39	10
			0	31
			6	1
			6	0
			7	0
			15	2
			20	0
			0	22
			6	27
			39	1
			4	2
			0	0
			0	1
			0	1
			0	19
			0	4
			1	2
			4	7
			3	4
			7	14
			1	0
			0	0
			21	7
			4	2
			1	3
			0	0
			9	0
			1	28
			3	17
			0	1
			0	4
			0	4
			0	1
			0	6
			2	9
			0	6
			8	2
			30	7
			0	5
			0	3
			18	24
			27	0
			0	2
			4	14
			31	19
			1	7
			2	3
			1	0
			6	3
			37	5
			5	2
			0	1
			0	3
			1	0
			0	4
			1	1
			8	0
			3	0
			0	1
			0	4
			0	1
			0	8
			6	11
			5	21
			9	16
			4	0
			8	0
			0	3
			3	6
			1	44
			0	13
			5	2
			1	31
			3	30
			11	4
			2	2
			0	14
			3	11
			8	11
			2	6
			14	66
			0	22
			0	4
			29	8
			14	41
			0	13
			9	20
			0	7
			26	8
			8	9
			11	0
				57
				3
				10
				1
				2
				7
				1
				19
				13
				4
				2
				3
				0
				9
				8
				12
				2
				1
				0
				1

## Sheet: Fig 2b
EV PCNApos	RAS PCNApos	CE PCNApos	EV PCNAneg	RAS PCNAneg	CE PCNAneg
4	12	7	1	2	2
5	9	7	1	2	3
7	9	11	2	3	3
7	13	12	2	3	4
9	18	12	3	8	4

[truncated: 10 more sheets: Fig 2c, Fig 3a, Fig 3b, Fig 3c, Fig 3d, Fig 3e, Fig 3f, Fig 3g, Fig 4a, Fig 4b]
