# Supplementary material for: Distinct mechanisms of replication stress induced by oncogenic RAS and cyclin E1 converge on R-loop-dependent fork reversal
Source: Nat Commun. 2026 Apr 3;17:4784. doi: 10.1038/s41467-026-71353-8 (PMC13219726; doi:10.1038/s41467-026-71353-8)
Supplement: Supplementary file 4 — Source Data [file 41467_2026_71353_MOESM4_ESM.zip › Source Data/Supplementary Fig. 1-8.xlsx]

## Sheet: Supp. Fig. 1b
	WB U2OS		hRAS, CyclinE, TFIIH
			order:	EV RAS CE			Antibodies:
							TFIIH p89 (S-19) rabbit polyclonal (sc-293, Santa Cruz Biotechnology, 1:1000)
	TFIIH	10 min U3 U2OS Day2 4					HRAS (C-20) rabbit polyclonal (sc-520, Santa Cruz Biotechnology, 1:500);
	RAS	10 min U3 U2OS Day2 4					Cyclin E (HE12) mouse monoclonal (sc-247, Santa Cruz Biotechnology, 1:700);
	Cyclin E	10 min U3 U2OS Day2 4

## Sheet: Supp. Fig. 1c
DAY 2			DAY 4					EV	RAS	CE	EV+	RAS+	CE +
EV 2	RAS 2	CE 2	EV 4	RAS 4	CE 4		No fibers	328	318	381	469	310	370
22.533	10.665	18.742	19.249	7.149	16.055
14.011	11.241	18.033	21.268	6.799	23.864		No of experiments: 3
14.523	10.126	14.578	21.068	7.194	15.463
13.614	10.898	17.736	22.181	13.243	11.943
14.067	10.05	9.777	14.544	6.557	11.881
16.483	10.774	13.761	10.001	8.338	17.189
22.74	7.982	17.712	13.559	6.425	11.222
12.385	8.882	18.647	16.79	9.623	13.37
16.074	11.317	9.884	13.765	9.072	13.101
14.138	11.039	11.042	17.425	10.188	6.983
15.28	5.705	10.394	20.066	7.676	9.524
15.691	6.068	6.668	16.7	6.013	5.609
6.94	9.406	9.272	20.759	9.017	9.506
24.213	9.532	6.805	18.221	5.553	9.49
16.988	8.979	5.194	22.623	12.599	9.034
15.082	10.389	6.927	22.462	8.795	10.318
20.866	7.723	7.003	19.132	8.59	7.344
10.293	8.266	9.412	18.927	7.358	9.707
17.366	4.961	6.789	16.33	9.474	10.144
18.446	9.171	6.205	17.473	7.841	7.708
13.833	9.128	6.482	21.052	7.837	8.509
12.477	5.148	5.446	19.585	7.942	7.79
14.171	6.389	2.637	24.307	5.899	9.888		Representative images of DNA replication tracts
10.032	8.215	10.891	20.508	7.594	13.16		Fibers images U2OS day 2 and day 4
11.553	6.737	13.292	22.758	6.433	8.409
18.029	6.516	10.131	21.221	10.381	10.566
9.412	7.608	12.231	12.691	7.003	4.992
10.239	11.095	11.088	17.142	6.051	13.617
9.234	9.656	12.849	18.871	5.823	7.827
18.237	5.394	17.856	19.187	8.143	11.343
22.096	8.912	9.11	18.981	8.795	7.719
15.099	9.586	12.14	14.617	7.494	4.302
19.435	7.514	11.342	14.509	9.528	13.971
24.421	8.21	6.385	15.966	10.766	6.439
20.539	10.532	10.679	17.288	6.876	10.688
15.821	10.616	9.073	18.456	7.441	9.317
13.351	9.752	19.46	8.595	6.967	8.56
10.345	7.058	9.899	13.724	8.796	7.298
14.078	9.198	15.482	19.258	6.449	6.559
14.888	7.614	13.498	13.557	11.047	4.919
20.212	7.447	5.651	15.115	9.979	4.16
22.193	9.997	14.11	17.795	15.695	6.422
17.45	6.851	14.763	12.043	10.931	6.369
18.36	10.937	14.092	9.706	6.462	3.127
23.81	7.102	20.124	14.618	4.522	8.464
16.596	8.248	12.393	15.464	5.697	9.86
10.442	11.184	14.674	12.485	18.81	11.621
10.994	5.858	10.678	14.018	11.943	8.376
19.081	7.023	10.304	6.936	10.828	5.152
15.084	6.034	16.697	13.965	6.291	8.575
15.484	9.196	14.775	20.5	8.223	6.239
34.74	10.126	10.648	21.639	8.267	7.227
18.506	14.586	15.346	18.233	7.4	8.967
23.265	8.059	10.629	20.909	7.985	7.531
18.13	6.728	15.013	20.069	8.089	5.56
17.667	11.197	14.831	19.634	10.967	8.634
20.897	7.948	12.617	19.981	6.945	11.07
17.853	9.623	12.055	20.212	11.263	2.903
15.254	11.421	8.109	16.061	2.13	6.044
19.993	10.715	10.87	22.933	10.33	15.27
24.645	17.487	11.251	18.891	4.973	7.84
23.478	9.502	12.917	16.637	10.486	7.511
18.577	13.342	15.336	17.202	17.708	11.453
20.858	12.525	11.631	19.407	15.222	7.254
14.644	15.782	16.279	23.459	16.574	10.797
21.296	9.981	10.978	13.46	11.508	14.157
18.713	6.938	11.543	17.152	7.504	4.136
18.959	4.906	11.11	18.627	13.011	15.886
15.859	3.925	11.572	22.459	11.119	5.764
17.827	8.691	12.874	19.851	11.179	8.484
23.563	9.882	21.685	23.583	12.387	10.891
22.596	9.036	8.585	19.431	11	5.394
22.004	9.148	15.487	25.117	14.027	3.394
30.297	6.392	7.075	21.865	5.454	7.315
22.418	8.254	7.075	15.142	7.094	7.932
9.85	16.338	9.097	21.463	14.844	7.338
21.984	7.171	8.936	23.428	10.781	6.893
13.478	10.465	9.686	17.173	10.388	7.663
20.047	8.653	8.193	20.79	12.758	9.412
21.596	8.9	9.755	17.556	12.487	13.407
13.2	10.555	7.345	11.636	10.678	8.05
17.557	11.281	7.818	22.72	11.543	5.686
22.068	13.484	6.784	20.283	8.254	8.233
19.353	18.648	5.165	16.225	8.969	12.287
21.444	11.817	8.05	16.799	14.323	14.478
18.079	12.853	12.907	25.613	9.372	12.592
13.58	11.516	8.214	21.159	9.21	10.432
23.163	7.4	7.081	16.436	9.863	7.056
15.8	12.887	8.363	20.581	5.569	5.582
21.615	9.474	7.17	17.591	5.021	7.702
20.973	14.747	4.949	19.623	14.048	12.745
11.577	7.98	7.216	12.096	4.441	12.1
20.706	10.575	7.024	14.723	9.551	5.867
20.436	8.853	9.532	19.425	11.159	11.099
22.091	16.093	7.173	22.533	7.655	10.547
22.151	9.124	7.656	25.15	6.561	11.087
17.271	10.494	9.598	19.993	6.814	9.667
18.924	7.741	8.438	12.991	7.957	6.921
14.494	13.658	9.754	19.115	5.429	11.482
10.64	8.516	8.065	19.219	8.686	13.264
15.448	15.136	7.453	24.337	11.124	6.452
17.488	14.477	12.958	22.101	13.83	7.777
9.152	11.211	10.471	24.752	7.075	6.771
12.278	10.582	7.856	23.679	14.117	10.238
14.459	17.277	4.862	24.986	10.685	7.576
20.528	15.878	3.847	29.051	6.301	10.756
11.658	8.734	7.702	25.522	9.642	10.905
17.821	8.777	9.994	23.085	5.789	13.645
12.368	5.419	14.818	26.039	6.099	10.356
12.916	8.853	15.11	20.354	5.627	5.163
16.796	2.194	21.987	17.16	4.422	10.801
13.599	8.806	11.303	12.167	4.119	8.129
16.802	4.427	8.274	25.512	11.197	14.843
24.842	10.861	12.583	17.697	10.408	11.994
17.671	5.194	15.326	20.706	13.786	7.615
14.899	4.827	14.971	19.959	11.58	4.59
21.063	11.702	8.309	26.694	15.812	9.954
16.471	8.211	4.683	17.241	12.535	10.779
15.777	10.255	12.279	20.022	17.785	12.975
15.214	7.785	9.898	15.637	12.609	8.201
23.113	7.539	7.472	23.403	7.698	7.077
16.838	7.698	12.239	15.521	11.569	12.047
12.769	7.97	12.663	17.36	11.188	20.711
16.124	11.788	16.766	17.736	13.76	17.4
9.093	7.326	15.245	22.859	7.947	12.372
14.263	4.922	10.027	25.427	9.416	9.069
18.039	3.103	12.23	24.251	8.55	7.199
13.869	5.171	9.632	25.113	11.865	9.226
6.498	3.656	7.495	22.712	8.872	5.806
15.053	6.321	11.929	23.754	14.627	10.252
14.734	3.96	11.695	18.742	7.358	6.919
21.024	5.284	9.433	17.218	9.851	13.327
16.736	7.728	17.453	22.109	8.447	6.905
16.228	8.693	11.431	19.675	5.589	7.286
16.118	3.973	13.267	21.798	7.956	6.968
17.509	7.712	9.299	14.624	9.294	11.002
24.657	6.249	8.393	20.923	7.316	6.481
25.49	9.461	9.551	22.272	6.442	6.214
12.343	4.427	15.621	16.898	7.935	13.621
12.111	8.05	10.532	25.098	7.755	9.126
17.469	7.558	10.716	12.146	10.524	14.084
17.77	10.083	17.605	22.961	4.648	10.722
15.077	9.724	13.457	25.522	7.917	9.933
4.024	12.471	17.495	26.518	6.333	9.911
15.096	6.228	18.451	14.473	5.338	13.531
18.947	8.267	19.794	16.134	9.757	16.662
15.041	9.616	16.925	21.545	8.373	18.475
6.013	7.634	13.542	19.708	12.246	14.358
18.958	6.764	8.382	19.667	8.778	8.483
11.726	14.377	10.546	18.682	6.024	8.56
15.345	5.56	5.364	11.911	11.472	5.922
21.423	2.499	5.052	11.602	8.937	12.145
17.53	6.282	6.742	16.163	11.339	13.528
20.325	11.103	9.814	10.45	8.767	10.469
16.589	8.057	4.811	5.408	7.042	7.121
17.506	5.575	7.095	11.993	10.997	12.227
18.309	10.208	12.086	18.589	9.316	8.109
17.793	8.235	12.661	13.16	8.763	9.754
20.116	9.547	7.658	17.484	8.673	15.899
11.283	11.936	10.807	14.191	5.441	10.287
13.019	12.442	10.401	16.355	7.488	6.948
18.936	8.613	4.139	14.274	14.878	7.26
18.203	6.253	7.435	17.992	13.244	12.392
16.037	13.57	7.733	13.666	7.077	6.209
14.373	6.583	13.596	34.346	6.854	11.487
16.969	11.542	6.228	21.314	9.771	9.245
7.774	9.956	7.098	25.541	9.153	12.538
9.358	7.472	7.529	36.625	8.733	5.04
22.133	5.298	9.443	12.359	8.698	12.082
21.394	4.846	4.972	18.267	8.474	11.284
16.737	8.545	7.529	28.579	10.299	7.138
16.424	10.568	7.458	18.612	8.276	4.422
12.052	5.569	7.786	21.498	7.395	4.302
13.071	6.985	10.045	13.082	15.539	10.955
16.138	10.089	8.684	28.989	8.118	5.721
16.194	10.75	10.965	14.177	7.168	4.245
16.596	4.596	7.402	20.218	7.038	5.286
15.718	4.098	7.383	12.219	7.038	8.887
15.797	4.829	10.829	24.242	10.374	6.337
7.204	5.852	6.876	25.579	10.137	10.375
12.124	18.722	3.665	30.507	9.963	5.053
16.478	23.757	7.561	22.96	10.011	3.559
17.769	13.87	6.296	25.662	8.404	8.253
18.268	5.144	6.692	18.091	8.696	10.792
7.84	15.006	3.586	15.963	6.023	9.589
13.39	5.588	13.917	21.216	13.099	9.09
24.282	5.299	5.37	21.882	6.013	6.516
19.473	2.238	6.002	21.979	8.136	19.548
21.228	6.277	6.516	20.539	10.677	11.6
17.865	5.968	5.689	8.614	6.985	11.658
18.672	4.835	7.108	16.683	15.356	8.17
14.86	6.437	8.368	12.37	25.168	11.844
14.206	7.768	11.378	13.078	13.555	14.944
17.72	10.863	11.463	19.892	7.459	21.865
18.09	5.775	8.585	15.183	8.001	16.806
19.172	3.432	7.345	16.429	9.079	8.8
25.014	6.612	9.235	8.727	6.145	11.995
19.891	6.834	5.295	21.785	27.498	11.763
19.917	12.997	6.61	5.619	15.369	6.167
15.918	8.63	5.243	16.751	11.715	7.078
15.503	5.813	7.586	8.965	9.84	11.458
22.36	10.56	4.894	12.297	8.571	15.194
16.089	9.743	9.027	27.918	14.964	13.602
17.31	5.367	9.513	12.809	13.756	14.511
17.153	8.727	4.747	11.245	16.654	15.815
17.431	3.597	6.139	12.831	8.692	8.356
24.615	6.3	4.862	11.532	31.156	19.884
18.291	14.792	7.194	15.581	12.769	8.211
16.676	8.032	6.557	15.556	12.176	21.464
24.84	18.682	9.712	10.919	19.529	12.673
20.485	7.753	16.394	18.066	12.171	11.028
16.391	8.988	11.353	13.328	15.669	8.487
20.186	7.817	13.896	14.355	9.593	11.586
19.975	15.101	6.357	9.61	13.65	6.873
13.374	12.398	7.166	11.855	15.248	8.644
16.723	5.298	8.098	19.072	11.647	7.614
15.363	14.627	6.312	16.16	5.721	8.166
22.833	11.292	8.44	10.787	5.443	10.824
20.94	12.3	10.305	20.376	9.362	8.311
22.232	9.653	5.318	24.013	9.727	12.938
8.913	12.246	11.804	9.829	6.041	11.309
17.029	18.341	8.768	22.711	12.342	6.953
28.607	16.673	18.345	24.067	6.462	13.786
20.563	14.053	18.744	11.878	8.841	12.418
23.9	8.895	12.896	13.658	10.394	14.211
15.693	7.381	19.162	19.12	6.88	12.317
22.516	6.989	12.874	15.281	9.088	11.028
16.958	15.067	8.703	17.095	10.204	8.191
15.819	12.14	13.971	7.719	6.435	9.972
13.941	6.888	13.163	14.902	4.829	13.457
14.627	8.233	15.581	17.363	9.371	11.704
25.797	9.233	25.33	14.599	10.008	16.059
29.719	18.635	10.783	14.14	7.686	12.099
25.637	10.823	19.717	16.675	11.867	15.753
20.769	14.35	9.069	25.712	9.947	11.247
23.097	15.506	16.434	13.247	10.255	11.966
24.315	10.931	9.753	10.994	11.017	12.836
18.897	5.66	12.453	12.811	7.835	11.239
24.386	10.58	17.996	15.779	7.438	16.191
24.262	8.56	12.294	17.169	8.811	21.328
11.25	19.836	13.462	17.356	9.683	14.799
23.598	7.87	13.003	20.371	6.64	12.303
22.486	9.073	14.55	20.164	5.68	9.681
28.774	10.872	12.496	15.488	5.537	10.994
31.413	11.778	13.313	29.105	6.618	10.668
15.597	13.542	12.294	14.33	10.402	12.35
34.814	8.885	19.248	20.886	11.676	15.286
34.698	24.868	17.708	23.482	9.869	13.768
25.488	11.781	22.566	27.905	17.432	15.188
34.221	8.949	16.11	25.455	9.998	13.145
26.385	9.717	15.973	26.289	8.565	11.864
23.578	8.448	14.509	28.555	14.064	10.449
35.414	21.939	8.077	16.711	12.041	7.173
31.917*	33.946*	6.337	14.639	4.775	9.533
33.881*	11.017	13.37	19.416	10.426	5.68
33.075*	8.985	11.252	20.899	3.668	12.688
14.876	20.831	16.843	17.937	13.469	6.543
23.678	22.848	11.163	23.014	4.648	7.028
24.347	13.998	10.979	13.891	14.833	6.442
28.364	36.362*	11.513	21.523	13.024	7.511
13.941	28.058*	5.027	36.265	15.649	8.78
30.512	25.604*	11.163	25.662	2.689	5.771
26.233	7.384	5.806	24.002	2.289	11.1
33.674	8.63	10.804	23.771	3.411	8.901
29.744	8.661	11.158	32.276	11.751	7.034
28.469	4.121	19.519	25.177	2.399	11.275
18.053	11.384	9.162	24.697	4.095	5.007
31.81	5.606	14.253	31.118	6.808	12.121
21.875	5.689	20.212	14.122	6.632	10.953
26.294	9.76	14.475	26.012	6.677	10.015
25.071	10.851	10.739	30.477	12.771	9.38
26.883	7.319	13.935	29.648	8.025	13.228
34.687	7.903	16.552	27.848	8.408	20.21
29.191	8.125	11.724	26.691	13.027	12.417
20.9	6.81	9.087	22.083	9.999	15.967
35.539	3.522	15.958	20.289	7.415	27.575
19.374	8.98	12.075	29.39	13.154	15.493
27.442	8.98	15.483	30.671	13.322	20.564
15.296	14.772	11.011	26.526	17.211	13.918
29.117	10.101	11.133	22.564	8.91	10.702
24.6	14.774	16.112	24.745	5.508	8.753
25.262	9.933	12.854	23.711	14.8	12.586
22.231	10.062	8.422	28.187	15.87	11.702
16.381	7.594	14.868	28.4	13.26	13.457
20.938	14.327	8.056	19.491	10.678	16.391
23.902	12.283	7.932	20.494	11.277	14.189
25.181	4.833	8.297	28.216	8.652	5.736
19.754	5.003	16.151	19.17	8.664	11.817
16.598	6.309	13.743	33.225	11.213	5.998
27.93	7.225	10.493	18.895	7.002	5.007
19.849	7.568	4.016	28.325	7.692	8.368
18.868	10.022	15.518	23.043	11.947	9.963
12.794	10.737	11.777	22.796	9.181	4.397
23.897	7.629	12.657	21.232	11.359	17.535
22.183	8.273	13.28	29.909	9.303	13.816
33.079	7.361	15.777	18.5	9.642	10.097
23.286	6.013	17.544	19.885	6.026	5.867
22.959	9.112	14.999	23.859	13.728	6.495
17.467	8.001	17.315	28.514	15.838	4.882
25.845	9.724	7.863	32.625	10.019	6.321
15.99	4.016	17.162	26.9	6.35	7.1
17.963	12.633	12.496	21.002	11.296	4.196
20.224	5.179	14.138	20.799	9.994	7.802
20.242	8.409	13.484	28.724	12.668	6.22
17.53	3.76	16.229	23.354	9.022	10.042
12.892	10.435	20.753	20.747	13.818	6.644
15.15	6.422	15.646	19.625	9.309	5.318
15.333	7.856	24.467	20.573	8.369	12.365
16.843	9.262	15.712	15.797	7.46	13.457
27.516	12.061	8.911	16.057	5.98	13.825
28.204	6.451	9.514	15.87		11.847
35.844	14.581	10.847	31.522		12.071
27.511	9.383	11.155	23.975		11.715
21.22	6.876	21.135	23.031		9.619
17.861	8.519	17.006	23.772		2.452
15.855	7.635	19.836	26.417		11.408
15.112	7.656	21.1	26.699		13.944
20.88	6.641	10.698	21.193		9.681
21.621	13.895	14.619	20.477		6.588
27.708	7.241	17.333	25.151		10.691
23.897	11.447	12.892	27.508		13.508
22.554	5.227	6.35	19.781		12.546
26.639		8.528	15.121		15.443
14.433		11.323	27.435		16.384
18.667		7.391	16.297		17.029
15.51		7.927	16.483		10.716
28.65		10.859	23.647		15.711
20.039		8.659	21.611		6.742
22.152		11.124	14.124		15.729
26.717		8.113	24.606		14.471
26.051		15.973	22.341		9.655
		23.062	23.937		12.449
		13.254	18.393		11.939
		7.635	23.666		8.576
		11.679	20.104		7.719
		14.445	15.27		10.305
		15.183	16.487		12.599
		19.506	22.256		11.993
		16.896	18.618		11.15
		11.676	26.27		8.249
		12.061	23.89		9.724
		14.118	19.207		6.244
		12.619	17.426		8.495
		15.015	14.176		8.178
		6.437	22.653		8.965
		11.535	22.315		13.167
		10.931	27.215		8.037
		14.078	21.74		7.12
		10.693	15.935		6.678
		12.435	17.727		10.522
		13.883	13.735		8.97
		6.995	19.727		9.915
		7.786	17.519		9.713
		15.136	18.917		16.817
		16.708	20.536		8.753
		13.484	17.816		6.574
		17.642	21.514		6.168
		14.99	16.801		11.121
		16.636	20.325		4.697
		10.54	10.507		3.798
		10.89	14.273		14.656
		17.319	15.302		8.972
		11.004	14.258		12.998
		17.252	17.541		14.38
		10.467	13.244		5.194
		11.253	12.322		6.331
		8.468	10.558		11.277
		16.85	14.094		9.817
		10.695	13.55		14.555
		8.819	12.661		11.056
		12.871	10.582
		15.82	17.72
		29.462	19.016
		20.218	15.051
		15.214	10.926
		17.59	17.185
		6.087	15.054
		10.142	10.868
		11.423	17.849
		12.3	22.989
		17.67	19.917
			15.177
			17.925
			16.325
			12.429
			17.858
			15.932
			17.199
			21.33
			20.057
			19.641
			28.033
			17.14
			22.902
			20.56
			17.801
			18.512
			27.884
			15.319
			22.544
			17.755
			20.863
			16.95
			21.405
			17.9
			21.281
			17.837
			22.897
			20.206
			19.289
			13.196
			13.008
			15.474
			16.091
			20.51
			26.65
			12.268
			16.641
			12.212
			15.633
			18.699
			22.683
			12.778
			22.314
			20.75
			15.553
			19.779
			14.523
			21.29
			29.412
			17.502
			20.659
			19.972
			18.875
			19.103
			23.987
			19.915
			14.176
			14.443
			16.859
			16.637
			17.909
			18.353
			21.149
			18.732
			17.394
			12.571
			19.256
			20.519
			22.002
			18.878
			18.72
			18.124
			28.259
			22.986
			8.713
			17.308
			27.688
			16.589
			19.649
			14.786
			20.022
			27.789
			20.934
			9.854
			22.595
			17.629
			18.834
			19.725

## Sheet: Supp. Fig. 1d
EV 2	RAS 2	CE 2	EV 4	RAS 4	CE 4			EV 2	RAS 2	CE 2	EV 4	RAS 4	CE 4
0.814245	0.842606	0.686247	0.962595	0.924196	0.77221		No fibers	129	118	128	101	108	103
0.986224	0.899065	0.568588	0.900228	0.772092	0.499008
0.823126	0.930776	0.462388	0.935511	0.492791	0.858764		No of experiments: 3
0.889076	0.666502	0.467752	0.98402	0.510506	0.711081
0.645561	0.539329	0.653548	0.865683	0.805683	0.998892
0.848338	0.982123	0.463575	0.950299	0.995227	0.700319
0.85534	0.716602	0.71096	0.854536	0.791168	0.620661
0.92825	0.765506	0.907371	0.93434	0.540526	0.244921
0.970412	0.918215	0.440764	0.962025	0.968805	0.645883
0.547469	0.655344	0.253884	0.939701	0.520513	0.586625
0.868267	0.500937	0.657193	0.981748	0.614808	0.608486
0.953684	0.595003	0.77596	0.871504	0.518886	0.497366
0.969682	0.487232	0.934825	0.653817	0.312868	0.725492
0.873486	0.602288	0.886665	0.956919	0.880154	0.640684
0.953423	0.788719	0.844597	0.804419	0.679679	0.511508
0.813792	0.493228	0.934382	0.776624	0.935639	0.753149
0.836928	0.804668	0.862576	0.900717	0.579871	0.716414
0.998388	0.647171	0.86158	0.98943	0.546871	0.672659
0.898831	0.104233	0.946389	0.943131	0.609356	0.653562
0.941525	0.150221	0.879355	0.930222	0.742156	0.962228
0.890721	0.459108	0.949687	0.951139	0.32678	0.369958
0.950611	0.151576	0.446997	0.936426	0.470267	0.587169
0.988785	0.682951	0.592742	0.950779	0.176329	0.717758
0.931081	0.738889	0.555112	0.833661	0.544312	0.547501
0.864536	0.627031	0.529101	0.866494	0.251923	0.775412
0.959404	0.356232	0.166053	0.830391	0.613118	0.746824
0.879029	0.68082	0.608022	0.955669	0.342072	0.310647
0.998434	0.62564	0.494949	0.978273	0.333387	0.849002
0.873452	0.848995	0.813878	0.929679	0.795884	0.486927
0.885553	0.850357	0.610496	0.850246	0.774373	0.523846
0.709522	0.709229	0.770445	0.96912	0.643923	0.76971
0.932013	0.724362	0.915998	0.960978	0.583099	0.936461
0.979896	0.514589	0.827117	0.968887	0.575537	0.629598
0.939112	0.34725	0.531319	0.951896	0.658234	0.404407
0.903196	0.453895	0.444396	0.82202	0.639657	0.818809
0.911058	0.521489	0.428872	0.929691	0.732253	0.383781
0.994752	0.447466	0.450778	0.919022	0.518586	0.394606
0.953772	0.628133	0.52315	0.909591	0.797123	0.774818
0.989174	0.201449	0.589728	0.884657	0.740353	0.62584
0.757362	0.806642	0.701998	0.893722	0.346828	0.518794
0.929883	0.602191	0.798918	0.907612	0.216903	0.472528
0.818476	0.535403	0.686304	0.85264	0.610452	0.718034
0.924761	0.846582	0.590515	0.98105	0.605989	0.551351
0.851685	0.776039	0.603177	0.975963	0.45511	0.211687
0.905609	0.454302	0.980113	0.928065	0.610375	0.658654
0.727164	0.74334	0.623046	0.963369	0.285222	0.491972
0.894804	0.4565	0.635835	0.918062	0.308302	0.200244
0.928429	0.456407	0.667796	0.975659	0.799975	0.480421
0.809724	0.65815	0.797478	0.971051	0.441299	0.355995
0.91617	0.606637	0.96589	0.892809	0.548372	0.788977
0.830853	0.440797	0.337137	0.883932	0.673065	0.74839
0.96072	0.6367	0.904143	0.858642	0.844975	0.503315
0.795177	0.35429	0.666491	0.902443	0.729855	0.843716
0.852831	0.466526	0.509621	0.903693	0.491455	0.63515
0.929678	0.862633	0.765725	0.938326	0.704055	0.496201
0.965993	0.834349	0.492042	0.979299	0.477679	0.498772
0.997505	0.752873	0.582161	0.962109	0.382707	0.760004
0.988807	0.777167	0.630217	0.947841	0.632155	0.634048
0.896006	0.488641	0.83372	0.86795	0.293998	0.711181
0.939394	0.828439	0.679646	0.761544	0.304337	0.746596
0.921604	0.366367	0.680846	0.829683	0.820809	0.279296
0.959639	0.751634	0.774098	0.449171	0.734015	0.532462
0.797091	0.737349	0.434335	0.829796	0.719798	0.648616
0.796143	0.804493	0.705138	0.890188	0.567151	0.543732
0.992312	0.439836	0.3541	0.994473	0.755794	0.585402
0.977726	0.961036	0.62325	0.890372	0.620002	0.476966
0.91904	0.415598	0.628965	0.941379	0.597824	0.550071
0.821143	0.845053	0.772271	0.931005	0.784817	0.356489
0.924336	0.471	0.849138	0.920404	0.320235	0.465405
0.959049	0.646308	0.482908	0.935126	0.796365	0.549556
0.739823	0.648006	0.677037	0.869065	0.729911	0.601596
0.88038	0.287458	0.60654	0.865414	0.434071	0.761353
0.822083	0.654263	0.368722	0.972847	0.749188	0.94709
0.868224	0.559393	0.625579	0.94076	0.599665	0.632739
0.914766	0.689958	0.545802	0.865119	0.828771	0.56134
0.816397	0.798998	0.481532	0.865536	0.661153	0.415137
0.883456	0.333552	0.742261	0.982521	0.552327	0.580335
0.990491	0.650356	0.493965	0.986062	0.46739	0.803501
0.885548	0.694571	0.616869	0.945427	0.492297	0.361511
0.833463	0.343979	0.553039	0.863863	0.576256	0.541086
0.896117	0.774391	0.332697	0.909167	0.612299	0.831302
0.962738	0.413853	0.558094	0.960799	0.464419	0.71644
0.893622	0.609752	0.555705	0.927147	0.63396	0.544183
0.846182	0.180498	0.720854	0.847616	0.93228	0.419414
0.972609	0.581763	0.49137	0.899508	0.573555	0.571843
0.849193	0.529688	0.414762	0.86578	0.636238	0.726692
0.962426	0.551942	0.680308	0.860286	0.331446	0.453058
0.949353	0.636916	0.610053	0.90595	0.581688	0.717339
0.74462	0.460171	0.690434	0.873102	0.46229	0.690286
0.891529	0.3446	0.34438	0.930573	0.635831	0.189031
0.929087	0.405246	0.305969	0.907192	0.798192	0.704724
0.876293	0.442294	0.397697	0.97208	0.545005	0.601675
0.976903	0.94141	0.543063	0.708407	0.793452	0.722053
0.838134	0.640435	0.648827	0.868992	0.498839	0.503034
0.65812	0.609475	0.39224	0.983028	0.696006	0.56365
0.950958	0.60982	0.633981	0.9256	0.678787	0.429332
0.89369	0.550815	0.355785	0.86679	0.70984	0.777857
0.923683	0.491169	0.526004	0.9616	0.491771	0.412236
0.992566	0.614555	0.70267	0.951441	0.535105	0.605191
0.856616	0.665565	0.702413	0.974519	0.540623	0.428571
0.793394	0.637615	0.517339	0.902061	0.587622	0.541608
0.843737	0.650406	0.548637		0.523843	0.437819
0.981423	0.777582	0.503566		0.537293	0.385546
0.738855	0.34799	0.600176		0.367996
0.837715	0.850152	0.525173		0.456147
0.981805	0.682559	0.529065		0.582503
0.886104	0.734806	0.438757		0.669545
0.905515	0.618563	0.99648		0.447354
0.934435	0.892711	0.39032
0.975335	0.819436	0.391468
0.996312	0.352776	0.787584
0.793851	0.691536	0.714742
0.931231	0.586798	0.430342
0.982821	0.569605	0.767484
0.904627	0.507219	0.528619
0.984799	0.666839	0.443578
0.863109	0.68098	0.70115
0.748795	0.817098	0.713492
0.92034		0.560686
0.837537		0.712152
0.85319		0.567894
0.982135		0.552492
0.875485		0.311721
0.773524		0.541812
0.960813		0.489456
0.932976		0.839891
0.992923		0.684293
0.712341		0.549244
0.878248

## Sheet: Supp. Fig. 1e
EV	RAS	CE
16.7	36	28.9
20	54.2	34.6
18.5	38.5	40.6

## Sheet: Supp. Fig. 1f
EV D2	RAS	CE	EV D4	RAS	CE
18.6441	58.1921	47.4638	18.7364	46.0967	38.9328
14.0244	43.8095	32.5926	15.5556	47.0238	29.6588
25.7329	44.2478	38.5027	23.913	46.4455	37.7358

## Sheet: Supp. Fig. 2a
EV+	RAS+	CE+	EV-	RAS-	CE-
35	11	14	12	43	2			EV+	RAS+	CE+	EV-	RAS-	CE-
12	34	1	1	20	7		No of datapoints	1224	1569	1088	985	1047	1150
14	10	14	0	23	0
13	7	14	4	4	0
18	10	5	0	13	0
12	7	8	4	6	0
4	19	6	0	9	1
0	21	0	9	1	8
2	18	2	4	16	1
14	20	10	0	7	0
18	10	11	0	12	1
4	21	2	3	6	0
7	13	2	2	8	13
0	0	0	5	13	13
7	0	3	3	21	3
10	16	1	16	0	1
17	21	10	16	6	13
6	11	14	1	2	1
8	26	13	0	5	1
12	0	9	12	6	8
7	19	20	3	10	1
2	9	15	1	2	9
1	22	8	4	7	7
15	16	10	1	4	3
20	14	9	0	1	4
5	16	26	1	6	4
7	30	2	9	2	1
26	26	12	1	6	7
1	16	10	5	1	0
0	18	0	7	64	29
5	27	1	1	6	10
25	10	2	2	6	5
2	7	5	5	0	31
14	6	8	1	0	9
14	14	12	0	1	9
5	41	4	0	3	11
19	43	8	1	9	12
0	6	10	0	3	0
1	15	14	0	3	12
4	6	1	9	8	0
0	11	10	3	5	27
22	44	16	11	17	9
1	50	24	6	5	5
28	23	13	0	0	14
2	13	8	0	19	12
2	10	15	0	29	6
12	12	13	0	0	5
20	22	17	0	3	7
9	6	17	0	1	12
5	28	14	0	4	2
1	28	4	0	4	7
7	15	6	0	3	4
6	11	15	0	1	0
4	18	4	0	0	1
9	34	5	0	0	2
0	5	14	0	1	5
0	24	7	0	11	8
0	21	8	0	7	5
0	6	27	0	2	4
0	5	8	0	3	6
0	3	20	0	6	16
0	2	3	0	0	10
25	2	4	0	3	1
9	2	16	0	0	0
1	0	13	0	0	1
25	17	8	0	4	36
12	25	7	0	14	5
4	8	2	15	5	7
10	0	7	9	18	33
13	7	16	1	4	9
14	35	16	15	3	3
17	8	30	0	19	9
18	6	11	0	1	12
10	5	0	8	16	9
14	4	26	4	12	8
11	1	23	8	16	5
13	39	6	2	9	3
10	43	10	8	2	71
18	30	13	1	27	1
1	33	12	6	1	29
4	40	44	4	1	12
5	12	11	8	11	31
2	2	10	6	7	10
3	10	37	6	12	7
4	1	13	7	27	5
4	6	15	19	2	2
1	5	2	9	0	26
0	3	10	2	1	11
3	4	2	5	3	1
3	46	10	10	24	14
6	40	6	19	3	7
2	41	9	1	35	10
1	17	18	2	22	7
2	3	8	26	2	3
3	34	23	17	8	8
15	39	20	28	1	0
10	17	2	0	45	6
12	24	2	7	4	0
9	26	0	4	0	1
2	6	2	2	9	11
10	1	0	1	11	15
6	14	19	5	2	6
4	13	7	21	3	2
35	0	10	13	151	6
0	7	14	7	2	5
4	0	5	1	3	3
16	11	8	1	3	5
10	11	16	0	30	5
11	12	12	20	1	3
1	11	14	4	2	11
22	60	11	10	15	6
18	74	35	19	0	3
31	12	11	17	4	4
24	21	13	4	1	1
18	6	13	1	5	2
18	14	3	6	3	2
10	3	8	3	1	1
1	2	1	4	20	4
7	17	23	4	28	5
4	17	14	14	13	4
16	24	7	0	21	21
4	33	12	3	1	10
22	13	7	2	3	4
13	52	5	8	0	2
10	15	9	2	7	3
10	26	5	0	1	28
8	26	0	5	0	12
18	43	10	2	14	7
0	16	21	4	4	6
10	10	4	22	6	14
24	32	13	3	3	11
11	0	7	0	4	14
25	1	10	9	10	2
18	22	5	16	33	22
4	21	16	4	1	18
19	32	9	4	0	2
20	26	7	7	5	13
2	33	14	1	2	11
8	13	5	5	7	8
1	25	14	7	1	2
2	18	39	0	8	10
2	13	0	0	0	1
8	7	5	1	2	24
6	35	10	2	3	3
28	32	13	1	7	1
4	10	24	6	2	3
0	20	44	4	14	4
29	3	18	6	3	16
16	15	26	3	1	0
3	15	33	6	3	7
11	13	10	1	3	5
0	14	13	0	2	2
8	34	10	0	19	9
7	42	8	12	18	4
11	0	12	1	14	2
3	14	13	5	2	7
2	12	26	3	2	10
26	1	11	5	0	26
33	5	10	0	6	10
11	4	26	7	5	0
17	2	0	1	4	13
6	13	4	6	18	3
7	22	1	9	2	25
27	11	9	17	7	249
11	6	3	15	0	0
0	68	6	1	2	1
1	46	26	1	6	27
0	19	3	1	11	6
0	20	4	1	6	26
0	9	16	0	20	20
10	6	14	1	12	2
12	51	12	8	8	25
1	12	44	5	7	26
1	4	23	3	0	44
7	8	18	1	9	2
17	8	18	0	3	0
4	17	20	1	1	2
6	11	13	3	4	10
11	16	13	0	13	0
4	10	6	4	5	11
12	5	3	4	2	9
14	9	16	0	12	45
5	0	14	1	7	13
12	4	10	5	1	3
31	26	9	8	3	11
16	21	10	1	4	2
15	26	18	4	6	18
20	20	11	0	3	4
33	0	26	0	25	4
5	0	4	0	7	1
18	7	25	2	0	2
8	4	23	1	2	11
18	6	15	1	13	5
7	2	14	1	2	15
4	1	2	2	14	7
15	4	0	5	6	9
5	12	10	0	2	0
9	2	0	1	1	8
5	12	0	3	2	2
1	15	23	3	9	1
5	6	14	1	9	0
2	10	14	0	3	13
7	5	18	0	4	16
3	29	7	3	7	11
19	4	15	2	3	3
2	11	10	16	1	1
7	22	11	3	7	3
12	11	3	3	16	5
7	18	16	14	8	2
9	8	4	1	6	17
0	18	79	0	8	5
2	9	169	0	21	0
11	11	8	0	7	6
12	13	18	0	1	5
10	38	21	6	11	5
1	24	6	5	6	10
1	20	8	4	45	16
5	28	12	0	37	6
5	15	12	10	19	1
2	42	8	4	4	3
2	12	1	13	31	2
1	24	2	7	5	2
2	22	22	20	2	6
0	4	9	6	12	37
37	14	26	5	0	16
1	1	6	13	2	9
5	1	1	6	4	15
10	6	8	0	6	1
0	1	8	5	4	1
13	0	20	7	8	26
28	15	21	13	0	4
3	37	37	3	0	21
1	20	31	6	1	15
0	12	9	11	10	19
5	5	2	0	1	0
2	7	9	6	1	2
13	24	12	2	2	3
4	14	15	3	0	7
4	23	3	1	1	3
84	4	14	5	2	14
23	8	2	2	1	1
14	25	33	6	7	1
7	16	5	1	0	9
17	12	9	1	9	1
39	33	29	1	10	2
0	6	9	1	1	8
0	16	22	1	8	0
2	25	13	8	2	0
7	4	0	4	25	0
11	11	9	2	7	0
9	2	9	0	5	0
5	9	2	7	1	8
1	24	10	2	0	0
1	52	12	2	3	16
1	24	12	2	4	0
12	2	15	5	4	13
2	50	7	3	5	11
0	3	3	4	25	0
2	14	6	13	7	2
4	16	7	3	3	12
5	13	16	3	6	1
10	15	6	1	0	3
15	21	4	2	0	2
12	4	55	5	2	7
20	31	8	1	5	5
1	14	1	3	0	3
6	16	7	6	3	6
10	7	14	9	4	10
6	20	11	1	7	10
20	12	12	8	1	10
2	85	1	0	0	9
11	14	7	7	1	6
9	30	11	0	5	12
16	26	3	3	4	8
5	13	9	7	3	14
1	9	1	1	3	0
4	52	3	4	8	1
1	46	9	1	15	6
8	0	2	0	2	0
10	19	40	1	25	2
14	15	9	0	2	4
13	18	3	5	4	2
2	12	3	14	3	0
14	10	27	0	1	9
5	16	2	3	1	0
23	14	6	1	11	1
0	31	4	0	14	12
0	13	2	21	19	4
0	4	8	3	17	6
14	5	13	4	1	13
0	30	4	1	6	0
0	78	3	6	1	3
8	8	12	10	10	20
7	36	6	6	9	9
10	9	7	3	5	21
8	6	2	1	17	8
8	3	11	14	1	0
2	26	12	1	8	7
0	4	7	0	3	3
9	11	3	4	13	2
4	6	8	0	3	5
5	76	19	0	14	3
27	2	15	3	9	4
2	5	5	4	9	5
7	10	10	9	2	12
4	10	5	0	4	1
4	10	20	1	0	4
0	18	11	5	7	0
17	1	4	1	2	1
9	10	8	0	5	4
11	13	14	5	4	1
20	4	4	0	3	10
6	0	9	0	2	1
64	13	2	5	1	9
5	5	5	1	5	10
12	14	3	0	13	9
25	7	36	3	7	0
2	15	11	7	3	0
5	29	17	2	2	8
17	36	0	0	8	8
2	20	20	0	6	0
12	48	15	2	14	10
14	42	16	4	4	2
3	76	5	0	1	1
7	44	5	0	0	1
2	13	8	5	1	1
8	7	8	0	3	7
8	3	19	0	0	14
100	11	8	0	1	4
5	16	7	1	32	1
2	8	5	0	2	4
3	5	3	0	1	1
2	12	7	0	11	4
14	15	25	11	3	3
7	11	3	7	24	2
35	1	5	0	7	5
5	10	12	0	7	3
11	11	14	0	1	8
1	27	4	1	7	5
13	13	39	0	4	0
17	5	20	1	4	17
14	28	10	2	3	0
7	20	13	11	2	0
7	1	31	0	14	5
2	10	2	7	0	26
8	21	9	0	4	0
13	20	34	7	6	6
1	8	28	5	7	0
1	7	7	9	1	0
5	11	14	15	7	7
4	2	6	0	0	1
6	19	9	2	1	11
9	5	43	13	1	0
2	0	1	4	0	5
1	12	11	4	0	2
0	12	6	2	6	3
0	20	10	2	4	3
4	18	6	0	30	2
25	12	23	16	3	22
9	1	13	14	5	10
13	15	1	3	3	9
12	4	24	2	0	13
9	0	8	0	0	3
17	1	14	2	7	1
24	10	13	0	0	18
3	6	9	3	6	4
9	49	20	5	3	0
6	13	14	3	3	2
4	1	0	2	6	5
22	0	3	2	10	2
7	9	3	4	0	9
2	11	7	5	8	6
6	20	11	2	23	0
1	9	2	11	22	3
7	38	11	2	31	34
21	13	0	6	27	0
15	13	6	7	9	4
14	4	6	9	9	9
3	10	1	4	38	8
10	7	2	2	1	8
3	13	10	2	3	8
27	7	16	0	1	23
24	2	7	6	2	20
9	11	6	0	10	2
7	18	21	22	17	6
17	29	8	7	1	10
14	5	2	18	4	1
3	21	23	2	2	2
14	4	13	3	53	1
14	16	13	2	7	25
6	9	9	9	10	0
21	2	16	12	3	0
13	12	25	5	28	3
6	9	1	2	4	2
18	2	19	5	3	0
3	8	7	6	2	0
25	14	11	10	2	4
2	21	39	1	21	3
29	8	4	3	3	19
1	6	30	2	24	4
21	12	18	2	8	3
1	2	31	0	1	0
2	12	23	0	58	3
9	1	33	2	8	6
7	9	11	15	2	3
5	1	16	2	3	2
5	15	24	0	5	4
6	3	3	5	6	1
6	34	7	0	20	2
0	53	13	1	5	13
2	1	1	0	2	6
0	19	0	1	7	6
6	15	7	13	2	8
16	6	9	3	0	21
1	15	16	2	23	31
2	14	11	14	5	0
10	10	4	1	1	28
2	9	19	2	4	0
1	6	1	1	1	0
4	10	4	0	17	9
4	4	3	1	6	0
1	26	3	3	7	1
0	11	14	24	2	0
0	3	0	0	0	1
2	3	12	5	4	14
2	33	2	0	9	10
4	3	10	0	2	6
0	42	17	5	7	3
1	23	0	3	15	7
9	3	3	0	15	1
8	2	17	0	32	8
2	14	13	0	1	6
1	19	10	0	3	5
3	17	3	3	9	2
2	14	2	4	0	8
5	18	4	15	0	2
1	6	9	2	2	6
0	16	5	0	0	4
3	21	9	8	1	4
1	9	15	13	2	9
1	20	2	1	4	30
1	8	14	17	10	1
6	7	15	6	9	2
2	7	1	4	11	17
2	0	8	0	29	29
4	14	12	7	7	3
2	1	20	0	5	23
0	1	13	3	7	20
0	5	23	0	1	32
1	26	3	4	0	3
3	5	6	2	2	3
1	16	15	0	3	30
0	17	4	0	24	23
0	0	3	3	2	2
3	15	15	4	2	2
0	10	14	1	4	2
0	1	2	2	6	5
0	9	13	0	3	46
3	4	8	0	6	21
2	17	3	0	5	13
4	2	6	6	2	1
5	6	9	33	14	1
8	0	6	2	3	0
1	22	10	4	5	17
0	1	3	7	1	0
14	9	15	10	6	18
8	1	46	1	0	15
8	2	11	12	2	5
16	6	3	8	4	31
4	13	4	8	2	30
15	9	11	9	1	1
10	23	3	7	0	2
2	17	1	12	6	3
0	29	22	1	0	5
18	7	10	11	0	13
5	7	16	11	4	1
3	17	0	0	1	0
9	24	0	7	2	7
7	8	30	2	0	7
1	11	14	6	3	7
0	14	6	2	3	15
10	9	5	3	1	1
25	4	6	3	1	0
4	2	6	0	0	3
6	5	8	4	3	9
3	26	3	2	2	9
1	1	19	0	3	9
6	36	8	6	0	4
2	5	5	8	1	3
6	38	14	9	3	22
8	61	6	3	12	36
5	8	10	5	3	0
0	4	2	4	1	3
10	7	11	2	2	3
1	9	3	2	7	5
6	8	0	1	0	35
10	9	0	6	5	4
13	8	1	0	0	9
12	10	3	3	6	5
12	19	4	11	33	3
17	14	4	0	4	1
17	16	9	0	3	1
6	5	2	4	33	7
3	3	13	0	4	3
3	0	12	1	12	28
6	3	7	0	4	12
6	34	0	0	6	21
34	18	0	4	4	5
0	11	10	12	9	6
14	1	7	2	1	10
2	12	1	10	0	4
13	12	0	7	0	0
12	2	3	16	1	6
15	6	5	0	20	37
17	18	3	1	2	2
8	4	0	1	0	2
20	14	21	0	2	10
2	26	2	2	50	6
4	38	4	0	1	3
1	4	7	1	4	8
14	1	10	3	3	2
12	2	15	0	1	24
10	36	16	2	15	7
4	26	5	0	1	6
7	14	0	1	1	8
22	14	6	0	3	7
26	12	30	1	2	5
12	3	7	0	1	1
19	7	8	0	5	2
2	17	8	2	2	2
13	8	11	8	6	20
0	6	8	0	1	5
6	5	15	0	1	5
3	16	16	0	3	6
10	15	20	1	4	11
9	28	14	5	4	3
5	10	16	1	2	2
14	7	7	0	0	5
19	12	9	3	16	9
11	12	25	3	3	14
3	11	7	1	3	2
7	8	14	7	2	8
1	6	1	0	5	13
22	9	0	0	5	17
11	5	23	1	1	5
16	7	0	8	4	0
2	6	4	0	10	0
21	5	19	6	14	5
3	4	4	0	3	7
7	7	14	0	0	6
13	19	4	7	3	6
5	42	3	0	11	10
21	31	38	1	9	3
35	9	14	4	0	7
7	14	5	0	1	2
8	9	0	9	2	5
5	3	0	5	0	17
5	2	6	1	11	14
14	4	6	2	0	3
3	0	12	0	1	2
8	4	28	1	11	1
27	32	7	7	33	0
12	1	5	5	13	14
11	22	14	0	6	5
3	29	21	0	8	5
8	1	35	0	3	9
5	7	3	3	4	17
8	75	6	2	4	3
11	30	0	1	6	0
9	21	13	2	2	2
12	15	9	1	1	1
5	10	6	0	6	5
8	16	3	3	9	4
10	4	18	11	7	3
0	15	5	2	1	10
0	20	6	10	13	13
12	9	5	0	31	2
1	6	5	0	2	1
2	10	14	13	1	1
5	7	2	12	2	42
12	30	10	7	17	0
1	11	8	0	15	3
2	10	22	20	2	12
11	23	24	1	44	4
0	3	22	0	3	3
14	23	3	17	0	4
27	6	12	0	17	10
10	11	7	2	1	1
18	0	9	0	1	2
1	31	7	2	6	6
10	1	13	0	3	4
19	6	24	3	0	2
17	10	18	6	2	3
1	20	14	1	6	3
31	8	15	0	0	16
17	16	8	6	1	14
20	29	46	12	2	6
2	2	20	1	5	19
5	16	7	3	58	0
2	7	13	1	3	4
4	8	5	6	0	6
6	17	11	0	14	10
1	20	3	4	8	1
3	68	20	8	0	2
7	12	13	3	2	4
36	5	10	6	8	4
5	2	8	5	1	12
1	3	4	4	7	1
17	2	21	6	2	7
11	0	7	12	3	14
2	14	2	0	9	2
11	9	36	0	3	20
9	8	6	3	10	2
0	2	9	4	2	0
0	32	15	2	0	0
8	34	1	3	17	12
5	27	7	16	5	3
0	9	26	6	1	7
4	3	1	2	0	0
10	10	6	1	2	10
0	9	6	2	0	8
0	13	4	2	12	14
39	32	20	2	4	9
21	20	9	4	31	12
8	19	60	0	5	9
2	1	24	1	12	3
2	20	5	6	5	6
3	19	5	10	2	3
0	19	10	0	29	34
1	12	14	2	2	20
3	2	3	5	5	3
10	15	2	5	17	2
18	24	1	12	8	2
22	14	7	6	23	3
9	24	4	13	6	5
16	36	5	12	5	2
5	27	25	19	4	1
22	12	8	21	5	1
4	2	28	22	1	1
12	28	2	4	2	2
4	4	22	2	1	4
5	13	29	3	0	1
3	12	5	0	3	3
2	1	19	1	5	2
10	0	13	0	18	6
16	3	8	5	2	0
1	6	7	4	35	22
8	4	1	0	11	12
2	6	4	11	19	7
17	8	4	3	22	9
2	22	21	5	6	0
6	31	14	9	0	11
2	4	8	1	3	5
50	1	19	0	34	3
8	33	12	12	2	6
33	6	18	13	9	3
10	52	22	9	7	40
6	6	2	5	9	13
6	47	28	5	2	10
2	3	5	15	3	12
7	8	38	1	13	0
6	18	9	1	0	9
7	32	3	2	1	16
11	8	3	2	2	6
11	1	5	0	13	16
11	39	9	1	4	15
4	14	0	1	2	17
10	25	3	1	3	0
24	16	1	16	2	7
10	23	0	1	4	18
2	6	5	6	9	3
5	38	7	2	9	0
1	22	7	7	1	3
7	17	6	1	10	1
6	9	1	0	4	3
3	11	11	7	3	14
1	3	39	3	1	11
3	12	2	22	3	0
2	24	14	6	0	2
2	21	14	4	2	1
9	8	6	1	2	7
10	19	25	2	2	14
13	2	28	12	0	2
2	6	8	0	6	8
30	5	8	2	0	4
8	1	6	11	6	15
1	0	19	2	14	46
4	3	4	1	11	15
11	17	8	0	5	5
7	15	10	10	0	4
12	15	6	23	21	10
13	1	5	18	0	13
4	3	2	13	1	6
11	23	11	3	6	6
8	31	9	5	7	4
2	7	3	4	2	0
9	16	10	5	26	8
0	8	13	0	4	3
2	34	10	0	4	13
0	16	4	0	0	4
5	14	7	2	12	9
30	1	6	1	27	0
1	9	8	0	8	0
47	3	6	0	2	0
8	0	1	3	9	15
5	33	16	0	11	13
9	3	14	0	8	3
5	65	4	0	10	2
17	10	1	11	0	7
6	58	16	14	3	1
9	17	3	9	0	0
1	2	7	5	0	2
10	3	31	5	1	9
0	17	4	11	1	21
0	3	2	12	4	16
1	1	13	1	2	9
5	10	12	7	9	0
0	9	5	0	0	2
1	10	7	2	1	12
25	2	16	2	0	22
1	0	6	6	18	4
5	5	7	0	0	2
4	7	13	0	1	4
1	10	18	1	3	19
13	3	6	0	53	2
1	33	6	1	8	0
12	3	22	23	0	6
7	2	19	0	1	10
11	5	7	19	7	2
0	0	32	0	7	8
0	5	2	4	9	6
3	9	4	0	0	8
2	2	6	4	2	7
0	5	7	3	0	17
0	0	22	1	1	5
1	1	10	11	0	1
3	33	18	9	7	3
1	35	4	0	8	0
2	15	19	0	4	22
0	11	20	1	20	10
3	12	3	2	3	11
1	16	7	3	0	1
0	30	2	1	4	26
2	8	3	3	3	8
0	0	4	0	5	1
4	0	8	0	2	1
4	2	8	0	9	20
7	0	24	3	15	1
11	51	10	5	3	13
14	14	4	1	1	6
0	5	8	6	18	5
1	4	6	6	10	1
0	9	16	4	7	4
5	8	4	0	4	0
13	1	9	1	18	1
6	17	12	28	6	1
19	17	13	5	1	4
1	9	6	4	1	2
0	22	9	15	4	2
3	2	3	4	2	14
2	10	0	2	21	0
0	1	0	3	6	7
1	0	8	3	4	8
5	11	7	5	0	7
1	1	3	2	7	8
5	4	2	9	1	15
2	1	4	0	4	2
11	15	20	10	2	4
1	13	12	0	4	1
2	6	17	30	1	9
7	6	70	0	1	38
4	5	16	1	8	18
4	8	2	3	11	4
0	39	7	3	6	2
4	40	4	3	6	7
1	3	6	0	5	0
8	3	4	7	1	4
4	7	20	0	1	18
1	21	3	3	21	2
0	16	2	5	0	3
30	11	13	3	7	7
2	2	12	0	5	3
0	4	1	3	4	9
1	4	2	2	10	33
5	8	4	0	10	14
17	2	4	17	0	2
6	3	5	14	0	3
5	4	4	0	1	7
3	9	18	9	0	1
8	6	18	1	4	1
11	8	3	5	5	6
3	20	3	1	2	1
0	0	27	1	2	0
4	28	15	5	7	0
1	7	15	4	4	4
0	6	4	29	5	2
11	0	3	24	1	11
31	22	3	2	4	0
3	0	4	35	17	13
2	35	12	2	2	0
1	0	8	1	5	5
4	5	8	7	1	21
4	12	3	1	5	29
14	9	1	3	8	8
31	13	8	0	5	0
4	11	9	1	4	3
43	43	12	0	3	22
22	7	37	2	0	7
7	5	46	11	0	12
5	11	7	5	1	6
5	10	13	1	4	8
11	19	5	1	30	5
3	49	6	6	39	7
6	3	12	9	3	1
6	4	12	0	20	1
8	14	17	1	6	3
33	2	15	1	1	6
21	21	29	0	3	10
6	10	14	5	2	3
4	6	12	4	4	11
6	28	0	5	1	1
10	4	21	0	8	0
14	26	10	10	4	2
32	19	5	5	12	0
3	20	19	8	0	1
10	0	14	0	9	0
12	1	11	0	8	2
8	3	18	1	0	1
31	5	14	6	3	13
13	13	11	8	11	17
18	4	31	2	4	1
9	4	14	0	4	9
30	8	2	0	10	1
13	19	14	1	25	0
8	10	15	4	3	15
7	8	48	0	8	31
29	3	23	1	26	2
9	1	0	5	4	0
2	8	29	0	3	3
10	19	18	0	17	12
6	22	25	1	4	0
17	5	7	14	6	1
13	13	5	0	1	2
7	7	5	1	4	1
7	5	6	18	8	3
12	17	8	1	11	2
16	36	16	2	4	0
3	6	32	0	2	7
2	0	2	2	28	34
7	1	0	5	6	3
35	0	6	3	1	1
13	9	5	2	4	2
9	12	9	0	1	24
99	9	17	1	1	12
9	15	13	0	8	6
3	12	8	1	1	0
10	1	12	0	1	6
3	2	4	14	13	1
16	6	17	0	17	8
0	2	7	3	6	8
10	10	3	2	13	14
4	9	7	1	3	0
11	30	0	1	11	13
9	7	3	10	4	4
21	10	8	1	0	6
26	18	7	16	1	14
5	9	13	0	9	9
4	5	8	4	28	20
5	11	11	0	2	3
8	5	8	3	7	1
2	11	11	3	14	0
8	0	3	2	9	6
0	0	7	1	18	2
5	0	3	8	15	0
11	4	13	1	13	0
6	5	8	0	17	4
1	3	9	1	4	0
0	13	28	3	21	0
0	0	40	0	27	7
19	0	28	0	7	7
2	0	20	10	3	6
10	25	9	1	2	1
23	18	26	2	6	0
5	39	1	0	5	3
11	13	8	1	2	2
11	3	6	0	43	1
4	10	26	1	2	2
20	8	0	0	1	0
11	7	17	0	14	3
26	4	1	0	7	2
8	4	0	10	5	5
7	19	15	3	1	8
21	2	11	2	71	13
37	0	14	1	1	29
27	22	17	6	2	5
15	13	14	0	16	9
9	8	14	4	2	31
12	11	34	2	6	0
29	3	1	5	0	1
14	18	1	1	1	28
1	13	3	1	1	2
9	12	16	0	14	1
9	9	20	18	3	10
0	30	5	8	8	13
4	8	42	1	5	19
1	24	8	10	1	4
12	21	38	0	2	17
4	1	10	1	34	0
2	10	10	3	3	3
2	0	5	0	1	7
6	11	27	0	9	11
4	14	2	0	2	7
9	12	2	4	3	5
6	13	13	0	1	18
5	11	23	0	2	10
21	3	4	10	4	8
10	7	14	0	5	9
0	0	30	2	13	5
2	3	28	0	0	7
8	3	2	56	28	3
5	11	5	1	0	9
4	3	18	4	14	4
7	22	13	1	1	3
7	21	4	1	43	18
21	2	12	5	6	2
2	0	6	19	3	1
5	25	7	1	22	2
1	0	13	3	6	14
1	15	6	2	8	0
3	0	9	16	12	14
2	15	7	0	4	43
4	14	21	13	6	1
2	0	14	2	5	1
2	6	29	15	0	1
11	5	15	2	14	1
3	7	17	18	1	10
3	12	20	0	14	5
8	12	11	0	10	0
3	8	13	2	15	20
3	3	20	2	5	27
0	12	17	0	0	16
3	0	7	0	3	0
3	15	5	3	11	19
8	18	4	17	4	1
7	10	9	3	2	5
15	17	18	5	4	10
9	10	16	2	1	2
13	32	0	3	4	5
11	13	8	11	5	3
17	11	1	9	5	12
2	10	12	0	5	9
2	13	12	14	2	8
5	3	4	0	4	0
1	34	20	19	2	0
12	11	4	14	5	5
10	6	7	10	0	22
17	9	1	16	12	17
5	23	15	1	2	5
3	39	14	0	3	10
0	5	7	0	1	14
9	4	7	2	6	26
6	5	20	8	7	49
11	7	16	7	29	17
15	42	1	12	3	0
19	2	9	5	1	0
11	27	1	2	3	15
1	19	6	4	49	3
15	9	4	11	0	7
16	6	5	8	2	10
14	4	3	6	15	23
28	13	7	5	31	0
15	5	16	4	3	7
13	7	8	4	8	1
17	8	5	9	5	1
7	33	5	2	6	31
21	20	2	5	6	3
2	21	5	5	12	6
25	16	3	14	0	2
10	3	2	6	13	2
3	2	1	6	0	1
8	0	10	13	0	3
11	13	2	2	22	7
10	0	30	30	2	16
1	12	4	26	6	1
2	1	6	3	16	4
8	16	19		4	8
0	1	14		12	2
0	18	10		8	3
6	3	18		8	6
12	31	6		8	2
0	14	11		2	14
6	32	7		1	3
1	26	0		3	3
15	24	2		1	4
0	13	0		4	6
2	22	5		1	9
17	30	0		8	16
18	24	9		0	2
6	7	10		4	1
0	23	51		4	2
6	16	1		3	1
18	9	6		0	3
4	28	14		2	9
17	31	9		0	17
4	100	17		0	11
26	2	17		1	3
7	8	10		23	0
6	39	15		16	18
17	14	15		2	3
1	2	4		0	8
0	22	11		7	3
15	21	1		11	1
0	30	2		3	1
18	9	1		5	9
1	11	0		23	0
1	14	3		3	2
6	53	1		0	8
1	17	9		1	1
3	1	6		3	1
14	27	0		5	2
14	12	1		4	0
3	10	18		1	4
21	2	14		3	8
2	12	10		5	3
2	2	8		4	3
3	3	3		4	13
3	19	21		1	14
4	22	23		3	5
2	6	34		3	2
7	49	27		3	18
12	11	5		14	3
1	31	22		22	13
13	10	3		5	18
5	7	24		13	0
12	20	11		1	0
8	7	1		14	3
6	23	4		4	0
0	10	3		1	2
3	9	1		6	0
1	25	4		2	17
48	10	8		2	24
0	27	3		2	15
4	26	9		2	3
6	24	23		8	12
8	14	2		13	5
18	8	11		1	21
10	34	7		0	3
11	4	3			5
15	5	5			7
3	7	12			5
6	7	33			6
7	0	5			10
4	1	16			2
6	7	13			2
19	2	8			0
6	0	1			8
2	1	13			1
7	33	23			0
1	0	20			10
0	13	11			4
0	5	21			7
0	14	22			5
0	8	0			3
1	6	10			0
0	10	17			5
0	6	14			17
2	8	2			7
8	3	35			2
12	2	23			1
0	24	24			4
14	5	12			2
17	6	12			15
2	71	2			2
1	2	19			8
2	5	2			7
12	6	22			3
3	7	27			3
6	11	1			1
5	16	8			1
1	5	11			4
1	24	9			1
2	10	0			4
25	28	1			14
0	26	15			0
4	9	4			9
6	19	12			2
5	9	6			5
2	9	21			18
5	16				2
8	24				4
1	2				6
9	6				1
1	23				0
2	33				1
12	4				2
4	5				0
1	7				9
12	11				5
1	1				3
14	14				2
7	11				0
0	8				2
9	11				6
4	5				6
0	13				4
1	19				2
6	9				5
2	28				0
26	31				11
17	30				20
3	4				6
2	9				1
5	3				11
19	0				17
12	5				1
0	10				1
0	4				6
5	6				0
3	13				1
6	4				7
3	28				0
18	42				4
16	36				4
12	30				0
4	10				2
1	1				3
3	17				1
11	1				5
2	0				5
0	19				1
15	4				0
7	21				10
4	5				0
28	5				2
8	6				3
8	16				1
7	9				1
9	23				7
8	22				0
3	2				6
7	5				6
0	32				8
1	0				2
9	1				4
3	21				3
8	6				3
2	9				1
43	34				11
10	12				4
10	16				5
9	6
11	12
25	6
9	1
7	15
4	3
2	4
8	1
2	9
11	1
16	19
22	1
14	10
2	5
2	17
22	34
0	22
11	32
4	4
6	36
17	4
36	13
15	10
0	13
14	7
4	15
12	19
13	8
6	9
16	18
5	24
6	18
11	38
3	1
6	4
5	20
12	5
5	16
14	12
6	5
2	19
9	6
10	13
2	28
11	32
9	29
12	7
15	4
2	3
4	10
4	25
2	4
18	4
2	14
9	4
32	7
32	15
4	11
11	23
10	24
0	33
9	23
26	14
24	14
9	11
3	5
6	15
17	22
8	1
11	8
6	2
16	11
4	6
17	43
	15
	23
	5
	33
	12
	23
	6
	4
	5
	6
	3
	6
	3
	0
	5
	20
	4
	13
	10
	23
	42
	8
	8
	11
	0
	3
	2
	6
	5
	11
	13
	23
	12
	17
	7
	14
	10
	6
	3
	13
	5
	5
	2
	30
	11
	33
	20
	16
	7
	3
	2
	11
	4
	7
	6
	3
	10
	3
	8
	11
	16
	1
	9
	24
	26
	5
	18
	7
	8
	27
	8
	14
	14
	6
	2
	3
	10
	4
	11
	7
	18
	12
	20
	9
	13
	14
	14
	9
	7
	9
	12
	11
	19
	45
	10
	8
	15
	0
	1
	30
	8
	23
	2
	1
	11
	5
	3
	24
	5
	11
	8
	12
	7
	18
	7
	15
	17
	22
	16
	26
	36
	14
	7
	19
	7
	21
	16
	10
	12
	7
	39
	18
	5
	10
	13
	13
	18
	8
	8
	35
	5
	0
	14
	0
	25
	39
	11
	13
	23
	28
	21
	34
	9
	9
	31
	22
	23
	11
	12
	19
	5
	7
	9
	7
	16
	7
	9
	1
	1
	16
	9
	4
	4
	6
	2
	2
	5
	3
	2
	28
	5
	30
	3
	36
	5
	3
	0
	0
	13
	4
	6
	6
	53
	5
	13
	17
	9
	2
	14
	9
	7
	8
	27
	18
	8
	10
	51
	7
	0
	65
	1
	19
	33
	10
	103
	22
	37
	31
	28
	25
	5
	25
	1
	14
	12
	70
	23
	12
	23
	2
	2
	15
	10
	6
	16
	24
	11
	35
	5
	17
	18
	27
	9
	34
	22
	29
	2
	13
	34
	6
	19
	9
	17
	8
	1
	8
	20
	4
	0
	49
	12
	21
	12
	8
	14
	5
	0
	20
	4
	14
	4
	3
	5
	46
	3
	18
	4
	7
	6
	13
	1
	6
	16
	4
	9
	10
	16
	4
	25
	11
	8
	4
	5
	4
	14
	18
	47
	11
	3
	14
	2
	22
	7
	14
	6
	9
	1
	14
	19
	21
	4
	0
	5
	3
	11
	5
	2
	3
	7
	3
	3
	1
	1
	7
	13
	21
	1
	7
	32
	19
	13
	7
	18
	5
	11
	7
	22
	86
	31
	17
	5
	13
	9
	0
	4

## Sheet: Supp. Fig. 2b
EV+	RAS+	CE+	EV-	RAS-	CE-
11.1517	14.342	14.0156	8.814	10.0979	9.95993
9.57116	11.9271	11.8286	6.85436	7.46809	9.62423
8.5482	13.5876	11.0882	4.35533	7.02961	7.30783
9.06533	11.5797	10.3601	5.11154	5.9346	7.0236

## Sheet: Supp. Fig. 2c
Object ID	Total Intensity dapi	Mean Intensity dapi	Mean Intensity PCNA	Total Intensity PCNA	Circularity Factor	Mean Intensity gH2AX	Total Intensity gH2AX	Area	Well	gH2AX Counts	OK	76 EV	76 RAS	76 CE	76 EV2	76 RAS2	76 CE2	P77 EV	P77 RAS	P77 CE	P77 EV2	P77 RAS2	P77 CE2	PCNAplus1	PCNAplus2	>20	Sample
20440	272886750	10543.9	5468.65	141534060	1.07531	1739.13	45010368	25881	7	35	1	0	0	0	0	0	0	1	0	0	0	0	0	1	1	1	Empty Vector
20441	263290830	10638.4	4074.38	100836900	1.05129	994.126	24603628	24749	7	12	1	0	0	0	0	0	0	1	0	0	0	0	0	0	1	0	Empty Vector
20442	286857790	11990.4	5187.21	124098810	1.0704	1310.49	31352218	23924	7	12	1	0	0	0	0	0	0	1	0	0	0	0	0	1	1	0	Empty Vector
20443	223812580	9192.24	5924.24	144243420	1.04875	1163.32	28324540	24348	7	14	1	0	0	0	0	0	0	1	0	0	0	0	0	1	1	0	Empty Vector
20444	244683100	12359.6	6706.5	132768520	1.06147	1894.68	37509052	19797	7	13	1	0	0	0	0	0	0	1	0	0	0	0	0	1	1	0	Empty Vector
20445	282170210	10546.8	5018.73	134271220	1.08304	1184.66	31694460	26754	7	18	1	0	0	0	0	0	0	1	0	0	0	0	0	1	1	0	Empty Vector
20446	201865470	7751.54	5651.81	147184480	1.09809	1609.11	41904356	26042	7	12	1	0	0	0	0	0	0	1	0	0	0	0	0	1	1	0	Empty Vector
20447	146025840	7972.15	3716.72	68079128	1.01018	661.113	12109614	18317	7	1	1	0	0	0	0	0	0	1	0	0	0	0	0	0	1	0	Empty Vector
20448	153184290	7689.59	3456.73	68861536	1.02533	477.47	9511684	19921	7	0	1	0	0	0	0	0	0	1	0	0	0	0	0	0	0	0	Empty Vector
20449	241042290	10346.1	4949.81	115320640	1.01129	871.245	20298272	23298	7	4	1	0	0	0	0	0	0	1	0	0	0	0	0	1	1	0	Empty Vector
20451	150547010	10659	5552.03	78416888	1.05488	1274.71	18004056	14124	7	2	1	0	0	0	0	0	0	1	0	0	0	0	0	1	1	0	Empty Vector
20452	286329380	9922.35	5422.31	156471550	1.03615	1312.29	37868820	28857	7	14	1	0	0	0	0	0	0	1	0	0	0	0	0	1	1	0	Empty Vector
20453	339989380	8665.68	3841.7	150725300	1.04956	1120.61	43966180	39234	7	4	1	0	0	0	0	0	0	1	0	0	0	0	0	0	0	0	Empty Vector
20454	208408320	11172.3	2832.33	52834268	1.1738	10536	196538820	18654	7	0	1	0	0	0	0	0	0	1	0	0	0	0	0	0	0	0	Empty Vector
20455	121852400	6666.62	3242.78	59271476	1.07151	537.163	9818265	18278	7	4	1	0	0	0	0	0	0	1	0	0	0	0	0	0	0	0	Empty Vector
20456	171396340	8139.64	5227.68	110079340	1.08861	1420.22	29905484	21057	7	18	1	0	0	0	0	0	0	1	0	0	0	0	0	1	1	0	Empty Vector
20457	82207528	7388.11	3884.95	43227796	1.12225	1248.35	13890427	11127	7	0	1	0	0	0	0	0	0	1	0	0	0	0	0	0	1	0	Empty Vector
20458	193833600	7625.24	4529.1	115129600	1.02682	802.977	20411670	25420	7	4	1	0	0	0	0	0	0	1	0	0	0	0	0	1	1	0	Empty Vector
20459	220374350	10362.3	6330.02	134620540	1.04609	1164.47	24764864	21267	7	7	1	0	0	0	0	0	0	1	0	0	0	0	0	1	1	0	Empty Vector
20460	285361410	9555.36	4315.67	128883030	1.01818	934.764	27915780	29864	7	9	1	0	0	0	0	0	0	1	0	0	0	0	0	0	1	0	Empty Vector
20461	142365730	5434.43	4306.37	112814020	1.02947	506.577	13270808	26197	7	0	1	0	0	0	0	0	0	1	0	0	0	0	0	1	1	0	Empty Vector
20462	299117700	8768.69	4834.36	164909860	1.03033	725.101	24734632	34112	7	7	1	0	0	0	0	0	0	1	0	0	0	0	0	1	1	0	Empty Vector
20463	233696670	7867.78	3753.85	111500610	1.0972	412.076	12239887	29703	7	4	1	0	0	0	0	0	0	1	0	0	0	0	0	0	1	0	Empty Vector
20464	327982620	11755.2	5337.42	148919440	1.06269	1053.01	29380012	27901	7	10	1	0	0	0	0	0	0	1	0	0	0	0	0	1	1	0	Empty Vector
20465	191986610	8045.03	6099.6	145560940	1.05161	1349.94	32215022	23864	7	17	1	0	0	0	0	0	0	1	0	0	0	0	0	1	1	0	Empty Vector
20466	242360240	9884.99	5609.86	137542660	1.08143	809.218	19840400	24518	7	6	1	0	0	0	0	0	0	1	0	0	0	0	0	1	1	0	Empty Vector
20467	118282820	9115.51	3439.69	44633472	1.08039	742.074	9629153	12976	7	0	1	0	0	0	0	0	0	1	0	0	0	0	0	0	1	0	Empty Vector
20468	113390840	8802.95	3512.76	45247876	1.08227	824.608	10621771	12881	7	0	1	0	0	0	0	0	0	1	0	0	0	0	0	0	1	0	Empty Vector
20469	253949840	10953.2	5165.95	119772460	1.14736	1223.76	28372780	23185	7	8	1	0	0	0	0	0	0	1	0	0	0	0	0	1	1	0	Empty Vector
20470	232451330	7065.82	4108.08	135147650	1.02156	499.422	16429993	32898	7	3	1	0	0	0	0	0	0	1	0	0	0	0	0	0	1	0	Empty Vector
20471	273671840	8896.14	5566.98	171256880	1.03115	1114.1	34273004	30763	7	12	1	0	0	0	0	0	0	1	0	0	0	0	0	1	1	0	Empty Vector
20473	180588450	8229.51	3711.85	81452760	1.04577	593.699	13028133	21944	7	5	1	0	0	0	0	0	0	1	0	0	0	0	0	0	1	0	Empty Vector
20474	232325570	11167.4	3875.45	80624784	1.07226	1355.44	28198662	20804	7	3	1	0	0	0	0	0	0	1	0	0	0	0	0	0	1	0	Empty Vector
20475	210846770	7741.76	5224.55	142290580	1.07671	776.202	21139868	27235	7	7	1	0	0	0	0	0	0	1	0	0	0	0	0	1	1	0	Empty Vector
20476	244962510	7928.62	4421.49	136606420	1.09598	1103.58	34096272	30896	7	16	1	0	0	0	0	0	0	1	0	0	0	0	0	0	1	0	Empty Vector
20477	162235200	11519.9	5857.94	82497320	1.07433	1060.48	14934686	14083	7	2	1	0	0	0	0	0	0	1	0	0	0	0	0	1	1	0	Empty Vector
20478	170291310	11355.8	5215.45	78210912	1.06751	886.439	13293033	14996	7	1	1	0	0	0	0	0	0	1	0	0	0	0	0	1	1	0	Empty Vector
20479	272556030	8550.24	4918.54	156788140	1.10566	1164.19	37110932	31877	7	15	1	0	0	0	0	0	0	1	0	0	0	0	0	1	1	0	Empty Vector
20480	201153790	6741.76	6715.98	200384820	1.08596	1662.19	49594780	29837	7	20	1	0	0	0	0	0	0	1	0	0	0	0	0	1	1	1	Empty Vector
20481	174921940	9825.42	6667.69	118704860	1.12963	1157.42	20605522	17803	7	5	1	0	0	0	0	0	0	1	0	0	0	0	0	1	1	0	Empty Vector
20482	290148030	12129.4	5299.84	126777480	1.07608	1128.09	26985032	23921	7	7	1	0	0	0	0	0	0	1	0	0	0	0	0	1	1	0	Empty Vector
20483	219535310	7694.62	4223.83	120510020	1.04527	1523.37	43463164	28531	7	16	1	0	0	0	0	0	0	1	0	0	0	0	0	0	1	0	Empty Vector
20486	203233540	9304.29	6963.66	152107260	1.01878	2337.23	51052116	21843	7	26	1	0	0	0	0	0	0	1	0	0	0	0	0	1	1	1	Empty Vector
20487	311798370	9429.86	4734.9	156559360	1.03943	619.471	20482792	33065	7	1	1	0	0	0	0	0	0	1	0	0	0	0	0	1	1	0	Empty Vector
20488	141688770	6672.42	3217.87	68331520	1.02584	2147.39	45599720	21235	7	12	1	0	0	0	0	0	0	1	0	0	0	0	0	0	0	0	Empty Vector
20489	225882590	8931.34	6389.47	161596030	1.01736	784.404	19838364	25291	7	0	1	0	0	0	0	0	0	1	0	0	0	0	0	1	1	0	Empty Vector
20490	281447170	8610.37	4659	152288690	1.03619	895.081	29257508	32687	7	5	1	0	0	0	0	0	0	1	0	0	0	0	0	1	1	0	Empty Vector
20491	222526820	9388.13	5316.19	126009720	1.02952	1409.13	33400724	23703	7	25	1	0	0	0	0	0	0	1	0	0	0	0	0	1	1	1	Empty Vector
20492	272979460	7626.19	3322.35	118923340	1.18439	652.637	23361152	35795	7	3	1	0	0	0	0	0	0	1	0	0	0	0	0	0	0	0	Empty Vector
20493	113165060	6501.5	3712.85	64625844	1.03152	646.63	11255235	17406	7	1	1	0	0	0	0	0	0	1	0	0	0	0	0	0	1	0	Empty Vector
20494	122694290	7454.09	4341.47	71460600	1.06562	832.849	13708703	16460	7	2	1	0	0	0	0	0	0	1	0	0	0	0	0	1	1	0	Empty Vector
20495	181926320	8143.16	6412.79	143268110	1.05268	1289.59	28810744	22341	7	14	1	0	0	0	0	0	0	1	0	0	0	0	0	1	1	0	Empty Vector
20496	275662270	11535.9	7648.48	182768050	1.04022	1638.74	39159236	23896	7	14	1	0	0	0	0	0	0	1	0	0	0	0	0	1	1	0	Empty Vector
20497	171708020	6073.22	4579.04	129463100	1.038	849.374	24014360	28273	7	5	1	0	0	0	0	0	0	1	0	0	0	0	0	1	1	0	Empty Vector
20498	244197180	9828.04	5553.4	137985300	1.06554	1365.48	33928084	24847	7	19	1	0	0	0	0	0	0	1	0	0	0	0	0	1	1	0	Empty Vector
20499	126663810	7703.67	2936.23	48277428	1.06307	660.464	10859355	16442	7	4	1	0	0	0	0	0	0	1	0	0	0	0	0	0	0	0	Empty Vector
20500	122748310	7832.33	3082.61	48310608	1.10769	666.074	10438705	15672	7	1	1	0	0	0	0	0	0	1	0	0	0	0	0	0	0	0	Empty Vector
20501	157021310	12082.3	5278.3	68596728	1.05934	930.59	12093942	12996	7	0	1	0	0	0	0	0	0	1	0	0	0	0	0	1	1	0	Empty Vector
20502	170611740	10261.7	4232.56	70370576	1.03947	892.514	14838943	16626	7	0	1	0	0	0	0	0	0	1	0	0	0	0	0	0	1	0	Empty Vector
20503	157699710	13366.6	5896.28	69564272	1.13329	1497.76	17670598	11798	7	1	1	0	0	0	0	0	0	1	0	0	0	0	0	1	1	0	Empty Vector
20504	241015760	12200.2	7698.87	152091170	1.13662	1894.85	37432736	19755	7	4	1	0	0	0	0	0	0	1	0	0	0	0	0	1	1	0	Empty Vector
20505	151717790	12966.2	6198.56	72529312	1.1898	1449.19	16957018	11701	7	0	1	0	0	0	0	0	0	1	0	0	0	0	0	1	1	0	Empty Vector
20506	253137280	12730.7	7505	149229500	1.06516	2000.51	39778060	19884	7	22	1	0	0	0	0	0	0	1	0	0	0	0	0	1	1	1	Empty Vector
20507	142851420	9682.87	4958.58	73153904	1.06044	583.056	8601823	14753	7	1	1	0	0	0	0	0	0	1	0	0	0	0	0	1	1	0	Empty Vector
20508	255744540	9906.82	5314.23	137186930	1.06543	1689.21	43607076	25815	7	28	1	0	0	0	0	0	0	1	0	0	0	0	0	1	1	1	Empty Vector
20509	174317970	7202.03	5183.89	125470810	1.152	879.715	21292626	24204	7	2	1	0	0	0	0	0	0	1	0	0	0	0	0	1	1	0	Empty Vector
20510	150293680	7000.82	3218.91	69103656	1.07246	454.323	9753399	21468	7	1	1	0	0	0	0	0	0	1	0	0	0	0	0	0	0	0	Empty Vector
20511	288648610	13456.2	5358.44	114943990	1.20228	1827.76	39207268	21451	7	2	1	0	0	0	0	0	0	1	0	0	0	0	0	1	1	0	Empty Vector
20512	263346830	14169.9	7880.9	146466580	1.05988	1829.6	34003092	18585	7	12	1	0	0	0	0	0	0	1	0	0	0	0	0	1	1	0	Empty Vector
20513	213790540	7242.72	3936.54	116198670	1.0519	748.676	22099424	29518	7	9	1	0	0	0	0	0	0	1	0	0	0	0	0	0	1	0	Empty Vector
20514	244943730	11244.7	6544.41	142556850	1.02871	1787.53	38937788	21783	7	20	1	0	0	0	0	0	0	1	0	0	0	0	0	1	1	1	Empty Vector
20515	137382800	6390.79	4965.96	106753190	1.04531	1082.2	23263978	21497	7	9	1	0	0	0	0	0	0	1	0	0	0	0	0	1	1	0	Empty Vector
20516	140516740	6122.2	4360.03	100071360	1.07907	1196.69	27466442	22952	7	5	1	0	0	0	0	0	0	1	0	0	0	0	0	1	1	0	Empty Vector
20517	248746300	6974.72	2994.4	106792180	1.14151	508.027	18118270	35664	7	1	1	0	0	0	0	0	0	1	0	0	0	0	0	0	0	0	Empty Vector
20519	130905130	12435.2	3791.26	39910584	1.09194	1896.53	19964726	10527	7	5	1	0	0	0	0	0	0	1	0	0	0	0	0	0	1	0	Empty Vector
20520	106347830	11682.7	3294.53	29990126	1.07553	2015.26	18344876	9103	7	7	1	0	0	0	0	0	0	1	0	0	0	0	0	0	0	0	Empty Vector
20521	119369460	5633.56	3167.74	67121184	1.0378	1012.03	21443894	21189	7	1	1	0	0	0	0	0	0	1	0	0	0	0	0	0	0	0	Empty Vector
20522	139274580	7122.56	4756.53	93009096	1.0461	824.767	16127489	19554	7	1	1	0	0	0	0	0	0	1	0	0	0	0	0	1	1	0	Empty Vector
20524	108232890	5181.33	3348.18	69940056	1.0831	1334.22	27870452	20889	7	5	1	0	0	0	0	0	0	1	0	0	0	0	0	0	0	0	Empty Vector
20526	143731870	7607.68	2418.29	45688796	1.01672	314.697	5945569	18893	7	0	1	0	0	0	0	0	0	1	0	0	0	0	0	0	0	0	Empty Vector
20527	260556910	10035.3	5971.75	155050620	1.01522	1070.58	27796522	25964	7	7	1	0	0	0	0	0	0	1	0	0	0	0	0	1	1	0	Empty Vector
20528	130939800	7895.07	3299.51	54722456	1.0837	480.435	7968019	16585	7	0	1	0	0	0	0	0	0	1	0	0	0	0	0	0	0	0	Empty Vector
20529	144883730	7081.66	2567.53	52529112	1.03999	425.775	8710933	20459	7	1	1	0	0	0	0	0	0	1	0	0	0	0	0	0	0	0	Empty Vector
20530	124135020	5842.47	2528.71	53727440	1.06091	287.815	6.1152e+06	21247	7	0	1	0	0	0	0	0	0	1	0	0	0	0	0	0	0	0	Empty Vector
20531	151400020	7914.27	4078.85	78028368	1.04901	685.721	13117848	19130	7	0	1	0	0	0	0	0	0	1	0	0	0	0	0	0	1	0	Empty Vector
20532	260497630	10373	5789.2	145384270	1.07716	921.858	23150628	25113	7	6	1	0	0	0	0	0	0	1	0	0	0	0	0	1	1	0	Empty Vector
20533	163387460	6746.25	4689.63	113578210	1.0434	681.676	16509500	24219	7	4	1	0	0	0	0	0	0	1	0	0	0	0	0	1	1	0	Empty Vector
20534	304748610	10398.1	4437.17	130044650	1.06169	762.178	22337922	29308	7	9	1	0	0	0	0	0	0	1	0	0	0	0	0	0	1	0	Empty Vector
20535	242777820	11126.4	7123.11	155426220	1.03325	1163.56	25388806	21820	7	9	1	0	0	0	0	0	0	1	0	0	0	0	0	1	1	0	Empty Vector
20536	228726420	8914.43	3508.65	90024992	1.02461	542.062	13908240	25658	7	3	1	0	0	0	0	0	0	1	0	0	0	0	0	0	0	0	Empty Vector
20537	138383100	5515.91	3728.66	93544560	1.13757	1005.08	25215372	25088	7	11	1	0	0	0	0	0	0	1	0	0	0	0	0	0	1	0	Empty Vector
20539	92298536	4235.43	1616.8	35233388	1.30263	41422	902668990	21792	7	6	1	0	0	0	0	0	0	1	0	0	0	0	0	0	0	0	Empty Vector
20541	233835440	4710.44	4309.74	213944340	1.36951	404.776	20093890	49642	7	0	1	0	0	0	0	0	0	1	0	0	0	0	0	0	1	0	Empty Vector
20545	94302016	3433.03	3733.81	102564000	1.36648	539.434	14817708	27469	7	0	1	0	0	0	0	0	0	1	0	0	0	0	0	0	1	0	Empty Vector
20549	127188460	3906.88	3901.46	127012090	1.3369	793.742	25840276	32555	7	0	1	0	0	0	0	0	0	1	0	0	0	0	0	0	1	0	Empty Vector
20550	138559250	4079.11	3534.24	120051170	1.33707	611.071	20756852	33968	7	0	1	0	0	0	0	0	0	1	0	0	0	0	0	0	1	0	Empty Vector
20554	101414410	4917.54	2660.66	54870692	1.14372	514.755	10615798	20623	7	0	1	0	0	0	0	0	0	1	0	0	0	0	0	0	0	0	Empty Vector
20556	102169420	4892.23	3023.36	63139836	1.17682	567.435	11850312	20884	7	0	1	0	0	0	0	0	0	1	0	0	0	0	0	0	0	0	Empty Vector
20558	90952888	5599.51	5020.72	81551488	1.1738	910.696	14792431	16243	7	0	1	0	0	0	0	0	0	1	0	0	0	0	0	1	1	0	Empty Vector
20561	183124510	5863.36	4428.27	138303870	1.17733	1013.82	31663668	31232	7	0	1	0	0	0	0	0	0	1	0	0	0	0	0	1	1	0	Empty Vector
20562	109774450	3984.84	3080.38	84858400	1.27771	450.036	12397603	27548	7	0	1	0	0	0	0	0	0	1	0	0	0	0	0	0	0	0	Empty Vector
20564	141547580	4304.71	3112.39	102341700	1.25874	400.712	13176207	32882	7	0	1	0	0	0	0	0	0	1	0	0	0	0	0	0	0	0	Empty Vector
20565	170933420	5576.77	4762.27	145968350	1.14451	1040.61	31895624	30651	7	0	1	0	0	0	0	0	0	1	0	0	0	0	0	1	1	0	Empty Vector
20566	82924600	3751.4	2938.73	64960568	1.261	390.617	8634591	22105	7	0	1	0	0	0	0	0	0	1	0	0	0	0	0	0	0	0	Empty Vector
20567	162843600	4587.79	2332.85	82804584	1.20715	407.556	14466203	35495	7	0	1	0	0	0	0	0	0	1	0	0	0	0	0	0	0	0	Empty Vector
20568	212103550	5665.01	3016.4	112936890	1.21891	546.636	20466592	37441	7	0	1	0	0	0	0	0	0	1	0	0	0	0	0	0	0	0	Empty Vector
20569	158068690	4638.17	3567.52	121580940	1.26367	666.645	22719252	34080	7	0	1	0	0	0	0	0	0	1	0	0	0	0	0	0	1	0	Empty Vector
20570	120867950	4151.54	3662.48	106629530	1.22327	509.933	14846192	29114	7	0	1	0	0	0	0	0	0	1	0	0	0	0	0	0	1	0	Empty Vector
20571	130808100	4435.68	3638.89	107310940	1.27273	527.92	15568355	29490	7	0	1	0	0	0	0	0	0	1	0	0	0	0	0	0	1	0	Empty Vector
20573	83606056	3732.41	3782.16	84720376	1.26888	443.3	9929921	22400	7	0	1	0	0	0	0	0	0	1	0	0	0	0	0	0	1	0	Empty Vector
20575	218627710	7092.78	4054.78	124984500	1.09318	802.679	24741774	30824	7	0	1	0	0	0	0	0	0	1	0	0	0	0	0	0	1	0	Empty Vector
20576	220632240	6966.16	5138.46	162745390	1.10914	850.349	26932260	31672	7	0	1	0	0	0	0	0	0	1	0	0	0	0	0	1	1	0	Empty Vector
20577	342081920	10064.5	5824.81	197979380	1.07335	1473.71	50090092	33989	7	0	1	0	0	0	0	0	0	1	0	0	0	0	0	1	1	0	Empty Vector
20578	251781700	7335.23	3742.96	128477120	1.11547	859.56	29504406	34325	7	0	1	0	0	0	0	0	0	1	0	0	0	0	0	0	0	0	Empty Vector
20579	236205180	6510.08	4978.01	180617020	1.09006	710.545	25780712	36283	7	0	1	0	0	0	0	0	0	1	0	0	0	0	0	1	1	0	Empty Vector
20580	278681860	11917.1	4239.29	99135912	1.08211	1314.78	30746136	23385	7	0	1	0	0	0	0	0	0	1	0	0	0	0	0	0	1	0	Empty Vector
20581	103355550	4982.43	3283.3	68108720	1.08452	1134.41	23532278	20744	7	0	1	0	0	0	0	0	0	1	0	0	0	0	0	0	0	0	Empty Vector
20582	143939570	6129.52	4216.18	99008544	1.07032	941.095	22099740	23483	7	0	1	0	0	0	0	0	0	1	0	0	0	0	0	0	1	0	Empty Vector
20583	148028060	5916.39	4454.11	111441720	1.07266	737.492	18452052	25020	7	0	1	0	0	0	0	0	0	1	0	0	0	0	0	1	1	0	Empty Vector
20584	228460110	9253.14	6781.36	167431700	1.0463	2441.21	60273572	24690	7	25	1	0	0	0	0	0	0	1	0	0	0	0	0	1	1	1	Empty Vector
20585	226669860	9791.35	7955.83	184177380	1.0254	1528.71	35389628	23150	7	9	1	0	0	0	0	0	0	1	0	0	0	0	0	1	1	0	Empty Vector
20586	330588220	12239.5	5944.76	160568100	1.06135	1052.73	28434204	27010	7	1	1	0	0	0	0	0	0	1	0	0	0	0	0	1	1	0	Empty Vector
20587	458380380	11631.7	6765.88	266629870	1.14381	1660.26	65427660	39408	7	25	1	0	0	0	0	0	0	1	0	0	0	0	0	1	1	1	Empty Vector
20588	296158110	12000.9	5232.08	129117380	1.02829	1352.42	33374916	24678	7	12	1	0	0	0	0	0	0	1	0	0	0	0	0	1	1	0	Empty Vector
20589	251976660	8335.87	7396.56	223583100	1.11127	1519.92	45944044	30228	7	4	1	0	0	0	0	0	0	1	0	0	0	0	0	1	1	0	Empty Vector
20590	269610210	7640.28	4172.44	147237070	1.05702	766.385	27044202	35288	7	15	1	0	0	0	0	0	0	1	0	0	0	0	0	0	1	0	Empty Vector
20591	241490580	9067	5536.53	147460030	1.02238	948.065	25250772	26634	7	10	1	0	0	0	0	0	0	1	0	0	0	0	0	1	1	0	Empty Vector
20592	140144510	6315.09	4155.56	92220120	1.03805	1057.97	23478570	22192	7	9	1	0	0	0	0	0	0	1	0	0	0	0	0	0	1	0	Empty Vector
20593	258548540	10158.3	7103.99	180810640	1.05267	1435.07	36525492	25452	7	13	1	0	0	0	0	0	0	1	0	0	0	0	0	1	1	0	Empty Vector
20594	143369760	6885.83	2681.88	55839380	1.05447	437.869	9116874	20821	7	1	1	0	0	0	0	0	0	1	0	0	0	0	0	0	0	0	Empty Vector
20595	146956140	7152.54	4978.54	102289060	1.04512	1123.73	23088214	20546	7	14	1	0	0	0	0	0	0	1	0	0	0	0	0	1	1	0	Empty Vector
20596	281806240	9204.54	4034.13	123508790	1.03234	848.27	25970626	30616	7	15	1	0	0	0	0	0	0	1	0	0	0	0	0	0	1	0	Empty Vector
20597	271035940	10988.7	6304.7	155505500	1.04604	1523.1	37567316	24665	7	17	1	0	0	0	0	0	0	1	0	0	0	0	0	1	1	0	Empty Vector
20598	273145660	10975.4	6200.77	154318500	1.05988	1405.06	34967652	24887	7	18	1	0	0	0	0	0	0	1	0	0	0	0	0	1	1	0	Empty Vector
20599	289667040	11893	5406.9	131690500	1.0248	970.928	23647924	24356	7	10	1	0	0	0	0	0	0	1	0	0	0	0	0	1	1	0	Empty Vector
20600	201921010	10256	6672.6	131370170	1.05541	1317.93	25947486	19688	7	14	1	0	0	0	0	0	0	1	0	0	0	0	0	1	1	0	Empty Vector
20601	267677860	9209	5455.75	158582400	1.03746	948.281	27563684	29067	7	11	1	0	0	0	0	0	0	1	0	0	0	0	0	1	1	0	Empty Vector
20602	279791070	9559.95	4974.64	145592670	1.06568	869.939	25460498	29267	7	13	1	0	0	0	0	0	0	1	0	0	0	0	0	1	1	0	Empty Vector
20603	262713330	9273.33	5358.36	151802420	1.04096	1022.34	28962888	28330	7	10	1	0	0	0	0	0	0	1	0	0	0	0	0	1	1	0	Empty Vector
20604	126201220	5610.69	3099.82	69724288	1.02632	468.037	10527552	22493	7	0	1	0	0	0	0	0	0	1	0	0	0	0	0	0	0	0	Empty Vector
20605	118494860	6660.38	3421.37	60869620	1.08219	563.295	10021578	17791	7	0	1	0	0	0	0	0	0	1	0	0	0	0	0	0	0	0	Empty Vector
20606	171438430	6280.49	3384.6	92389432	1.024	1106.09	30192988	27297	7	8	1	0	0	0	0	0	0	1	0	0	0	0	0	0	0	0	Empty Vector
20607	220991820	8065.1	4808.63	131761220	1.02585	1073.88	29425262	27401	7	18	1	0	0	0	0	0	0	1	0	0	0	0	0	1	1	0	Empty Vector
20608	216476400	8164.3	5132.6	136090910	1.02023	566.221	15013357	26515	7	1	1	0	0	0	0	0	0	1	0	0	0	0	0	1	1	0	Empty Vector
20609	297460290	10967.9	5437.27	147464180	1.02165	995.497	26998884	27121	7	4	1	0	0	0	0	0	0	1	0	0	0	0	0	1	1	0	Empty Vector
20610	294619040	8608.55	3987.88	136481180	1.02746	557.631	19084350	34224	7	4	1	0	0	0	0	0	0	1	0	0	0	0	0	0	1	0	Empty Vector
20611	177704220	9038.41	7724.58	151872930	1.01881	1207.22	23735124	19661	7	5	1	0	0	0	0	0	0	1	0	0	0	0	0	1	1	0	Empty Vector
20612	197301710	6960.48	3664.65	103878300	1.16123	645.167	18287908	28346	7	8	1	0	0	0	0	0	0	1	0	0	0	0	0	0	1	0	Empty Vector
20613	334471710	10051.4	5168.34	171981570	1.02255	718.513	23909238	33276	7	2	1	0	0	0	0	0	0	1	0	0	0	0	0	1	1	0	Empty Vector
20614	175788300	8748.73	6458.73	129775310	1.02679	1039.45	20885672	20093	7	3	1	0	0	0	0	0	0	1	0	0	0	0	0	1	1	0	Empty Vector
20615	161573170	6807.09	5467.88	129785700	1.18404	1975.73	46896008	23736	7	4	1	0	0	0	0	0	0	1	0	0	0	0	0	1	1	0	Empty Vector
20616	197537020	7228.37	5358.69	146442220	1.07882	788.509	21548374	27328	7	4	1	0	0	0	0	0	0	1	0	0	0	0	0	1	1	0	Empty Vector
20617	130430010	4260.33	4263.78	130535750	1.05524	512.921	15703085	30615	7	1	1	0	0	0	0	0	0	1	0	0	0	0	0	1	1	0	Empty Vector
20618	164952700	5538.49	4928.74	146792660	1.10245	693.754	20662068	29783	7	0	1	0	0	0	0	0	0	1	0	0	0	0	0	1	1	0	Empty Vector
20619	135837200	6422.87	4304.55	91036896	1.0286	648.034	13705277	21149	7	3	1	0	0	0	0	0	0	1	0	0	0	0	0	1	1	0	Empty Vector
20620	151538500	9686.68	6719.84	105125140	1.05945	1062.34	16619313	15644	7	3	1	0	0	0	0	0	0	1	0	0	0	0	0	1	1	0	Empty Vector
20621	221484420	7080.48	4561.07	142674980	1.12076	852.587	26669762	31281	7	6	1	0	0	0	0	0	0	1	0	0	0	0	0	1	1	0	Empty Vector
20623	137081230	5361.86	4178.41	106825260	1.05523	593.582	15175514	25566	7	2	1	0	0	0	0	0	0	1	0	0	0	0	0	0	1	0	Empty Vector
20624	233137490	7780.33	4130.6	123773300	1.19162	632.955	18966500	29965	7	8	1	0	0	0	0	0	0	1	0	0	0	0	0	0	1	0	Empty Vector
20625	174561300	8042.82	5711.14	123954580	1.01863	874.868	18988138	21704	7	1	1	0	0	0	0	0	0	1	0	0	0	0	0	1	1	0	Empty Vector
20626	138020370	6096.31	4077.56	92315984	1.01528	724.803	16409539	22640	7	1	1	0	0	0	0	0	0	1	0	0	0	0	0	0	1	0	Empty Vector
20627	141303300	5951.87	3116.27	73983384	1.06347	686.531	16298925	23741	7	6	1	0	0	0	0	0	0	1	0	0	0	0	0	0	0	0	Empty Vector
20628	156580290	5614.81	4087.48	113987500	1.03482	661.368	18443564	27887	7	4	1	0	0	0	0	0	0	1	0	0	0	0	0	0	1	0	Empty Vector
20629	165071010	6953.87	5558.22	131940980	1.03803	676.915	16068601	23738	7	2	1	0	0	0	0	0	0	1	0	0	0	0	0	1	1	0	Empty Vector
20630	187218130	8665.5	6075.46	131260210	1.0346	761.649	16455436	21605	7	3	1	0	0	0	0	0	0	1	0	0	0	0	0	1	1	0	Empty Vector
20631	273800350	9982.15	6076.7	166677940	1.02557	1162.96	31898732	27429	7	15	1	0	0	0	0	0	0	1	0	0	0	0	0	1	1	0	Empty Vector
20632	296795550	8861.16	5089.59	170470670	1.10964	846.337	28347208	33494	7	10	1	0	0	0	0	0	0	1	0	0	0	0	0	1	1	0	Empty Vector
20633	292556540	11864.1	5869.57	144737780	1.04858	964.527	23784276	24659	7	12	1	0	0	0	0	0	0	1	0	0	0	0	0	1	1	0	Empty Vector
20634	295676160	12740.3	6898.79	160107140	1.02556	1449.94	33650260	23208	7	9	1	0	0	0	0	0	0	1	0	0	0	0	0	1	1	0	Empty Vector
20635	146948530	6205.6	3742.7	88627016	1.10904	979.418	23192628	23680	7	8	1	0	0	0	0	0	0	1	0	0	0	0	0	0	1	0	Empty Vector
20636	136640480	7861.03	4193.15	72885256	1.0128	821.112	14272573	17382	7	6	1	0	0	0	0	0	0	1	0	0	0	0	0	0	1	0	Empty Vector
20637	122080990	5636.5	4199.08	90947800	1.06924	858.338	18590744	21659	7	2	1	0	0	0	0	0	0	1	0	0	0	0	0	1	1	0	Empty Vector
20638	176664500	9424.12	6584.06	123424880	1.04586	1579.42	29607832	18746	7	10	1	0	0	0	0	0	0	1	0	0	0	0	0	1	1	0	Empty Vector
20639	120281680	6941.06	2313.59	40092268	1.03783	1223.44	21201070	17329	7	6	1	0	0	0	0	0	0	1	0	0	0	0	0	0	0	0	Empty Vector
20641	169530690	7054.37	4844.77	116429590	1.0915	684.954	16460804	24032	7	4	1	0	0	0	0	0	0	1	0	0	0	0	0	1	1	0	Empty Vector
20642	247801010	8388.09	4741.86	140084020	1.09357	1254.36	37056312	29542	7	35	1	0	0	0	0	0	0	1	0	0	0	0	0	1	1	1	Empty Vector
20643	145613180	7364.24	3128.14	61852776	1.06927	1073.53	21226864	19773	7	7	1	0	0	0	0	0	0	1	0	0	0	0	0	0	0	0	Empty Vector
20644	294651360	8092.37	4289.51	156185340	1.15144	896.85	32655220	36411	7	19	1	0	0	0	0	0	0	1	0	0	0	0	0	0	1	0	Empty Vector
20645	213117410	8175.76	5908.75	154023310	1.04437	625.252	16298449	26067	7	0	1	0	0	0	0	0	0	1	0	0	0	0	0	1	1	0	Empty Vector
20646	180961900	7163.97	5486.33	138584780	1.08648	901.435	22770250	25260	7	4	1	0	0	0	0	0	0	1	0	0	0	0	0	1	1	0	Empty Vector
20647	286196770	10993.6	4693.19	122177750	1.08668	1025.55	26698224	26033	7	16	1	0	0	0	0	0	0	1	0	0	0	0	0	1	1	0	Empty Vector
20648	148468400	6690.18	4262.41	94591392	1.11197	1015.39	22533430	22192	7	10	1	0	0	0	0	0	0	1	0	0	0	0	0	1	1	0	Empty Vector
20649	197821040	9223.72	6784.51	145507360	1.09659	1299.92	27879336	21447	7	11	1	0	0	0	0	0	0	1	0	0	0	0	0	1	1	0	Empty Vector
20650	194358420	7602.82	3886.63	99357888	1.04667	849.65	21720454	25564	7	9	1	0	0	0	0	0	0	1	0	0	0	0	0	0	1	0	Empty Vector
20651	206671900	8722.91	4660.62	110424000	1.01518	650.221	15405689	23693	7	1	1	0	0	0	0	0	0	1	0	0	0	0	0	1	1	0	Empty Vector
20652	108788550	4970.92	3408.03	74584792	1.05184	580.179	12697212	21885	7	2	1	0	0	0	0	0	0	1	0	0	0	0	0	0	1	0	Empty Vector
20653	168997220	6746.4	4627.12	115909370	1.03462	962.393	24107958	25050	7	22	1	0	0	0	0	0	0	1	0	0	0	0	0	1	1	1	Empty Vector
20654	275928320	9491.86	3314.85	96362816	1.04027	657.059	19100712	29070	7	5	1	0	0	0	0	0	0	1	0	0	0	0	0	0	0	0	Empty Vector
20655	297562460	10307	4874.08	140714740	1.02964	1149.41	33183486	28870	7	18	1	0	0	0	0	0	0	1	0	0	0	0	0	1	1	0	Empty Vector
20656	241203580	8244.87	4432.06	129659850	1.08748	790.701	23131954	29255	7	10	1	0	0	0	0	0	0	1	0	0	0	0	0	0	1	0	Empty Vector
20657	286580610	11010.1	6416.09	167004480	1.02426	1592.22	41443848	26029	7	31	1	0	0	0	0	0	0	1	0	0	0	0	0	1	1	1	Empty Vector
20658	295380000	8724.08	4865.56	164738000	1.09756	901.088	30509050	33858	7	24	1	0	0	0	0	0	0	1	0	0	0	0	0	1	1	1	Empty Vector
20659	291627710	9165.21	4584.8	145883840	1.03776	1230.37	39149124	31819	7	18	1	0	0	0	0	0	0	1	0	0	0	0	0	1	1	0	Empty Vector
20660	249265950	8249.47	3634.33	109814820	1.04891	1075.06	32484014	30216	7	19	1	0	0	0	0	0	0	1	0	0	0	0	0	0	0	0	Empty Vector
20661	141082700	5008.26	2484.38	69985056	1.01461	341.103	9608879	28170	7	1	1	0	0	0	0	0	0	1	0	0	0	0	0	0	0	0	Empty Vector
20662	135198980	5943.6	3617.68	82291280	1.09827	841.451	19140486	22747	7	2	1	0	0	0	0	0	0	1	0	0	0	0	0	0	1	0	Empty Vector
20663	292600610	11730.3	6232.21	155456300	1.04637	1555.81	38808016	24944	7	18	1	0	0	0	0	0	0	1	0	0	0	0	0	1	1	0	Empty Vector
20664	237036800	7664.64	3903.07	120706330	1.04898	1167.28	36099296	30926	7	26	1	0	0	0	0	0	0	1	0	0	0	0	0	0	1	1	Empty Vector
20665	201612370	6059.34	4328.96	144037580	1.06563	742.697	24711772	33273	7	17	1	0	0	0	0	0	0	1	0	0	0	0	0	0	1	0	Empty Vector
20666	192328460	8710.53	4061.97	89688408	1.05885	1427.87	31527332	22080	7	28	1	0	0	0	0	0	0	1	0	0	0	0	0	0	1	1	Empty Vector
20667	103433790	4584.63	3010.23	67913768	1.06621	461.726	10417000	22561	7	0	1	0	0	0	0	0	0	1	0	0	0	0	0	0	0	0	Empty Vector
20668	128183300	6282.26	4362.07	89003616	1.14195	888.541	18129780	20404	7	10	1	0	0	0	0	0	0	1	0	0	0	0	0	1	1	0	Empty Vector
20669	136496910	4922.36	4044.98	112167380	1.07513	917.328	25437520	27730	7	7	1	0	0	0	0	0	0	1	0	0	0	0	0	0	1	0	Empty Vector
20670	262743360	10677.6	5885.96	144835940	1.04679	967.417	23805232	24607	7	1	1	0	0	0	0	0	0	1	0	0	0	0	0	1	1	0	Empty Vector
20671	150438300	7316.68	5240.86	107757390	1.02971	902.103	18548140	20561	7	7	1	0	0	0	0	0	0	1	0	0	0	0	0	1	1	0	Empty Vector
20672	243526450	7969.58	5227.6	159739820	1.1365	725.007	22154038	30557	7	4	1	0	0	0	0	0	0	1	0	0	0	0	0	1	1	0	Empty Vector
20673	286593280	9845.86	5014.1	145950340	1.04937	896.271	26088654	29108	7	16	1	0	0	0	0	0	0	1	0	0	0	0	0	1	1	0	Empty Vector
20674	254332260	8621.72	4437.07	130889240	1.02745	603.049	17789328	29499	7	4	1	0	0	0	0	0	0	1	0	0	0	0	0	0	1	0	Empty Vector
20675	286565660	8581.61	4851.99	162022430	1.03164	645.893	21568292	33393	7	4	1	0	0	0	0	0	0	1	0	0	0	0	0	1	1	0	Empty Vector
20676	123624260	5720.7	2964.05	64053068	1.10117	392.384	8479415	21610	7	2	1	0	0	0	0	0	0	1	0	0	0	0	0	0	0	0	Empty Vector
20677	112367620	4918.7	3712.66	84815744	1.06663	425.689	9724866	22845	7	1	1	0	0	0	0	0	0	1	0	0	0	0	0	0	1	0	Empty Vector
20678	218960500	7965.97	4443.07	122126630	1.06121	1335.77	36716232	27487	7	22	1	0	0	0	0	0	0	1	0	0	0	0	0	1	1	1	Empty Vector
20679	124221660	5630.83	3612.65	79698640	1.09517	631.122	13923183	22061	7	5	1	0	0	0	0	0	0	1	0	0	0	0	0	0	1	0	Empty Vector
20680	282919970	10416.4	4096.21	111257180	1.02403	1186.57	32228552	27161	7	21	1	0	0	0	0	0	0	1	0	0	0	0	0	0	1	1	Empty Vector
20681	248780210	8359.83	4686.51	139465780	1.02919	910.863	27106374	29759	7	13	1	0	0	0	0	0	0	1	0	0	0	0	0	1	1	0	Empty Vector
20682	300190980	10711.5	3998.86	112068110	1.02069	873.456	24478610	28025	7	13	1	0	0	0	0	0	0	1	0	0	0	0	0	0	1	0	Empty Vector
20683	242913390	8272.21	4126.83	121184480	1.03087	801.01	23521654	29365	7	7	1	0	0	0	0	0	0	1	0	0	0	0	0	0	1	0	Empty Vector
20684	162241620	8125.08	5084.74	101532160	1.07014	1081.96	21604560	19968	7	10	1	0	0	0	0	0	0	1	0	0	0	0	0	1	1	0	Empty Vector
20685	282122460	10893.2	5691.03	147391890	1.02468	1227.96	31802938	25899	7	10	1	0	0	0	0	0	0	1	0	0	0	0	0	1	1	0	Empty Vector
20686	146278240	6439.44	3750.57	85197912	1.06411	558.857	12694984	22716	7	1	1	0	0	0	0	0	0	1	0	0	0	0	0	0	1	0	Empty Vector
20687	166369940	7114.39	5026.21	117537910	1.02507	877.405	20518106	23385	7	8	1	0	0	0	0	0	0	1	0	0	0	0	0	1	1	0	Empty Vector
20688	135620420	5880.18	3631.22	83750528	1.09576	449.201	10360376	23064	7	1	1	0	0	0	0	0	0	1	0	0	0	0	0	0	1	0	Empty Vector
20689	233602610	7288.24	4699.71	150635100	1.04649	875.541	28062832	32052	7	18	1	0	0	0	0	0	0	1	0	0	0	0	0	1	1	0	Empty Vector
20690	239868510	8182.17	3822.46	112059100	1.03534	487.375	14287900	29316	7	0	1	0	0	0	0	0	0	1	0	0	0	0	0	0	1	0	Empty Vector
20691	148161230	7823.49	4033.66	76389384	1.021	1796.31	34018464	18938	7	20	1	0	0	0	0	0	0	1	0	0	0	0	0	0	1	1	Empty Vector
20692	280569280	8947.29	4529.61	142039520	1.03364	636.03	19944618	31358	7	4	1	0	0	0	0	0	0	1	0	0	0	0	0	0	1	0	Empty Vector
20693	154640020	8297.47	4971.95	92662312	1.00985	685.685	12779108	18637	7	0	1	0	0	0	0	0	0	1	0	0	0	0	0	1	1	0	Empty Vector
20694	196116740	7239.72	4703.71	127418880	1.01581	858.444	23254396	27089	7	10	1	0	0	0	0	0	0	1	0	0	0	0	0	1	1	0	Empty Vector
20695	190588740	6814.77	3863.38	108047130	1.06703	735.521	20570312	27967	7	10	1	0	0	0	0	0	0	1	0	0	0	0	0	0	1	0	Empty Vector
20696	286765060	9399.36	4729.51	144292610	1.02386	961.541	29335642	30509	7	24	1	0	0	0	0	0	0	1	0	0	0	0	0	1	1	1	Empty Vector
20697	182586380	7126.43	4461.48	114307460	1.04136	814.587	20870532	25621	7	11	1	0	0	0	0	0	0	1	0	0	0	0	0	1	1	0	Empty Vector
20698	270606140	8872.91	3998.98	121961010	1.19373	991.899	30250946	30498	7	19	1	0	0	0	0	0	0	1	0	0	0	0	0	0	1	0	Empty Vector
20699	231788450	10608.2	6269.97	136998860	1.08248	1584	34610496	21850	7	25	1	0	0	0	0	0	0	1	0	0	0	0	0	1	1	1	Empty Vector
20700	188369140	7613.95	4400.81	108876140	1.12845	771.482	19086458	24740	7	18	1	0	0	0	0	0	0	1	0	0	0	0	0	1	1	0	Empty Vector
20701	160371060	6446.56	4109.33	102227880	1.03331	754.463	18768782	24877	7	17	1	0	0	0	0	0	0	1	0	0	0	0	0	0	1	0	Empty Vector
20702	144936350	7666.97	3475.55	65701720	1.06841	600.418	11350311	18904	7	4	1	0	0	0	0	0	0	1	0	0	0	0	0	0	0	0	Empty Vector
20703	142253680	7513.13	3652.37	69154032	1.04491	485.203	9186828	18934	7	1	1	0	0	0	0	0	0	1	0	0	0	0	0	0	1	0	Empty Vector
20704	203459410	7686.71	3612.74	95625496	1.02074	648.231	17158020	26469	7	6	1	0	0	0	0	0	0	1	0	0	0	0	0	0	0	0	Empty Vector
20705	196167860	6551.59	3366.42	100797340	1.10788	506.69	15171326	29942	7	3	1	0	0	0	0	0	0	1	0	0	0	0	0	0	0	0	Empty Vector
20706	293527680	10572.2	6558.35	182086000	1.0252	1025.07	28460178	27764	7	4	1	0	0	0	0	0	0	1	0	0	0	0	0	1	1	0	Empty Vector
20707	157870320	9066.23	5691.5	99106088	1.04153	1557.19	27115390	17413	7	19	1	0	0	0	0	0	0	1	0	0	0	0	0	1	1	0	Empty Vector
20708	170347680	6568.76	3660.5	94927864	1.03042	636.167	16497727	25933	7	4	1	0	0	0	0	0	0	1	0	0	0	0	0	0	1	0	Empty Vector
20709	218643220	5839.83	3601.98	134857970	1.11178	517.741	19384208	37440	7	4	1	0	0	0	0	0	0	1	0	0	0	0	0	0	0	0	Empty Vector
20710	208064350	5277.2	2724.03	107400440	1.16269	536.768	21163140	39427	7	14	1	0	0	0	0	0	0	1	0	0	0	0	0	0	0	0	Empty Vector
20711	109814430	5654.71	2853.18	55408756	1.07494	408.048	7924285	19420	7	0	1	0	0	0	0	0	0	1	0	0	0	0	0	0	0	0	Empty Vector
20712	270745600	8902.3	3919.84	119213940	1.06344	584.998	17791542	30413	7	3	1	0	0	0	0	0	0	1	0	0	0	0	0	0	1	0	Empty Vector
20713	125065270	7383.71	3721.52	63035168	1.02585	558.293	9456367	16938	7	2	1	0	0	0	0	0	0	1	0	0	0	0	0	0	1	0	Empty Vector
20714	153661280	7247.49	5566.98	118031060	1.07211	1549.27	32847724	21202	7	20	1	0	0	0	0	0	0	1	0	0	0	0	0	1	1	1	Empty Vector
20715	261531330	7977.89	4604.57	150946930	1.22514	725.426	23780916	32782	7	2	1	0	0	0	0	0	0	1	0	0	0	0	0	1	1	0	Empty Vector
20716	300293920	10979.3	4173.15	114139880	1.02238	719.322	19674174	27351	7	8	1	0	0	0	0	0	0	1	0	0	0	0	0	0	1	0	Empty Vector
20718	167351440	9822.82	6499.21	110727040	1.02699	1158.51	19737526	17037	7	8	1	0	0	0	0	0	0	1	0	0	0	0	0	1	1	0	Empty Vector
20719	99273048	6341.71	2750.88	43062276	1.05659	493.155	7719846	15654	7	2	1	0	0	0	0	0	0	1	0	0	0	0	0	0	0	0	Empty Vector
20721	256408000	7178.48	3933.59	140503900	1.01795	591.549	21129524	35719	7	5	1	0	0	0	0	0	0	1	0	0	0	0	0	0	1	0	Empty Vector
20722	180091650	6294.27	3902.49	111657980	1.18584	581.5	16637864	28612	7	2	1	0	0	0	0	0	0	1	0	0	0	0	0	0	1	0	Empty Vector
20723	177372540	8030.99	5315.95	117407970	1.05727	780.076	17228752	22086	7	1	1	0	0	0	0	0	0	1	0	0	0	0	0	1	1	0	Empty Vector
20724	146394100	6674.91	5025.93	110228750	1.07627	596.755	13088033	21932	7	2	1	0	0	0	0	0	0	1	0	0	0	0	0	1	1	0	Empty Vector
20725	231050400	7096.14	4059.3	132170650	1.02952	558.415	18181988	32560	7	4	1	0	0	0	0	0	0	1	0	0	0	0	0	0	1	0	Empty Vector
20726	136928380	8584.31	7394.37	117947520	1.08116	3123.49	49822856	15951	7	2	1	0	0	0	0	0	0	1	0	0	0	0	0	1	1	0	Empty Vector
20727	162019180	7361.5	3564.31	78446792	1.04764	1272.39	28003994	22009	7	22	1	0	0	0	0	0	0	1	0	0	0	0	0	0	1	1	Empty Vector
20728	312529730	10694.6	4557.84	133193660	1.02019	605.76	17702130	29223	7	3	1	0	0	0	0	0	0	1	0	0	0	0	0	0	1	0	Empty Vector
20729	148666420	7301.17	3642.39	74166328	1.0478	527.885	10748790	20362	7	0	1	0	0	0	0	0	0	1	0	0	0	0	0	0	1	0	Empty Vector
20730	319571780	11263.6	5954.12	168930340	1.07491	846.98	24030514	28372	7	8	1	0	0	0	0	0	0	1	0	0	0	0	0	1	1	0	Empty Vector
20731	268114000	8772.5	3767.14	115135200	1.05572	701.121	21428374	30563	7	9	1	0	0	0	0	0	0	1	0	0	0	0	0	0	0	0	Empty Vector
20732	246327380	8238.92	3675.15	109879580	1.08734	724.578	21663448	29898	7	16	1	0	0	0	0	0	0	1	0	0	0	0	0	0	0	0	Empty Vector
20733	404676350	12888.2	5415.48	170040770	1.1403	1126.25	35363268	31399	7	6	1	0	0	0	0	0	0	1	0	0	0	0	0	1	1	0	Empty Vector
20734	156388160	10330.8	2909.79	44048368	1.16649	641.618	9712808	15138	7	4	1	0	0	0	0	0	0	1	0	0	0	0	0	0	0	0	Empty Vector
20735	130367340	5296.04	3537.79	87086272	1.03244	706.347	17387450	24616	7	4	1	0	0	0	0	0	0	1	0	0	0	0	0	0	1	0	Empty Vector
20736	293355840	9916.03	4573.24	135294720	1.0519	757.63	22413712	29584	7	7	1	0	0	0	0	0	0	1	0	0	0	0	0	0	1	0	Empty Vector
20737	245925780	10556.1	5005.78	116619550	1.02872	1314.77	30630202	23297	7	28	1	0	0	0	0	0	0	1	0	0	0	0	0	1	1	1	Empty Vector
20738	191587280	6234.74	3162.47	97179600	1.0171	439.771	13513719	30729	7	1	1	0	0	0	0	0	0	1	0	0	0	0	0	0	0	0	Empty Vector
20739	248087300	8292.24	3914.68	117119510	1.02967	827.153	24746768	29918	7	5	1	0	0	0	0	0	0	1	0	0	0	0	0	0	1	0	Empty Vector
20740	236902740	7265.84	3935.67	128322460	1.04368	613.285	19996144	32605	7	7	1	0	0	0	0	0	0	1	0	0	0	0	0	0	1	0	Empty Vector
20741	133054820	6090.86	3432.53	74983568	1.03936	503.989	11009643	21845	7	0	1	0	0	0	0	0	0	1	0	0	0	0	0	0	0	0	Empty Vector
20742	132258420	6985.6	3640.31	68922056	1.05322	491.397	9303620	18933	7	0	1	0	0	0	0	0	0	1	0	0	0	0	0	0	1	0	Empty Vector
20743	138897780	10290.2	4988.43	67333848	1.07532	1017.79	13738124	13498	7	4	1	0	0	0	0	0	0	1	0	0	0	0	0	1	1	0	Empty Vector
20744	133854680	11463.1	5003.72	58428460	1.09748	1189.52	13889984	11677	7	0	1	0	0	0	0	0	0	1	0	0	0	0	0	1	1	0	Empty Vector
20745	140261260	7175.96	2757.75	53903072	1.08758	568.686	11115546	19546	7	1	1	0	0	0	0	0	0	1	0	0	0	0	0	0	0	0	Empty Vector
20746	231646400	10916.9	6476.4	137422640	1.02594	1575.46	33429786	21219	7	29	1	0	0	0	0	0	0	1	0	0	0	0	0	1	1	1	Empty Vector
20747	126038650	5695.63	3708.16	82057784	1.0361	515.167	11400133	22129	7	2	1	0	0	0	0	0	0	1	0	0	0	0	0	0	1	0	Empty Vector
20748	170172720	8809.94	5187.9	100209470	1.02292	1042.64	20139632	19316	7	16	1	0	0	0	0	0	0	1	0	0	0	0	0	1	1	0	Empty Vector
20749	159652590	9554.31	9499.73	158740510	1.01486	1633.85	27301702	16710	7	3	1	0	0	0	0	0	0	1	0	0	0	0	0	1	1	0	Empty Vector
20750	120755920	4910.97	3417.14	84023960	1.05034	446.332	10974855	24589	7	1	1	0	0	0	0	0	0	1	0	0	0	0	0	0	0	0	Empty Vector
20751	164019490	6559.99	5332.78	133335590	1.09055	852.318	21310514	25003	7	11	1	0	0	0	0	0	0	1	0	0	0	0	0	1	1	0	Empty Vector
20752	254763940	7755.37	3770.8	123870860	1.06332	477.087	15672310	32850	7	6	1	0	0	0	0	0	0	1	0	0	0	0	0	0	1	0	Empty Vector
20753	143962300	8630.32	4531.27	75586064	1.09497	683.168	11395930	16681	7	0	1	0	0	0	0	0	0	1	0	0	0	0	0	1	1	0	Empty Vector
20754	137247500	6761.63	3627.49	73630824	1.05371	658.364	13363474	20298	7	4	1	0	0	0	0	0	0	1	0	0	0	0	0	0	1	0	Empty Vector
20755	116087470	5795.1	2355.24	47180216	1.07461	606.593	12151264	20032	7	6	1	0	0	0	0	0	0	1	0	0	0	0	0	0	0	0	Empty Vector
20756	153889890	8238.22	5718.42	106820090	1.10688	1083.31	20236178	18680	7	8	1	0	0	0	0	0	0	1	0	0	0	0	0	1	1	0	Empty Vector
20757	116639040	6545.77	2910.84	51868184	1.07066	568.677	10133257	17819	7	3	1	0	0	0	0	0	0	1	0	0	0	0	0	0	0	0	Empty Vector
20758	215221920	6826.59	3214.75	101351470	1.01014	573.916	18093844	31527	7	6	1	0	0	0	0	0	0	1	0	0	0	0	0	0	0	0	Empty Vector
20759	151104640	6692.56	3118.2	70402792	1.05375	591.558	13356189	22578	7	1	1	0	0	0	0	0	0	1	0	0	0	0	0	0	0	0	Empty Vector
20760	151534000	6256.31	2950.31	71459560	1.05071	1064.21	25776120	24221	7	0	1	0	0	0	0	0	0	1	0	0	0	0	0	0	0	0	Empty Vector
20761	133506150	7135.55	3258.52	60966924	1.0193	484.542	9065778	18710	7	0	1	0	0	0	0	0	0	1	0	0	0	0	0	0	0	0	Empty Vector
20762	231603330	7414.15	3653.06	114114420	1.01386	626.377	19566778	31238	7	12	1	0	0	0	0	0	0	1	0	0	0	0	0	0	0	0	Empty Vector
20763	304017730	11120.7	5911.64	161612320	1.04614	992.441	27131344	27338	7	7	1	0	0	0	0	0	0	1	0	0	0	0	0	1	1	0	Empty Vector
20764	194559380	5642.67	4760.88	164155040	1.19545	930.893	32097174	34480	7	11	1	0	0	0	0	0	0	1	0	0	0	0	0	1	1	0	Empty Vector
20765	130981430	6051.91	2881.83	62371444	1.06803	455.782	9864496	21643	7	1	1	0	0	0	0	0	0	1	0	0	0	0	0	0	0	0	Empty Vector
20766	195028190	7920.57	5310.54	130761330	1.02989	753.44	18551956	24623	7	3	1	0	0	0	0	0	0	1	0	0	0	0	0	1	1	0	Empty Vector
20767	226255820	10420.3	5066.81	110015590	1.02241	774.046	16806858	21713	7	2	1	0	0	0	0	0	0	1	0	0	0	0	0	1	1	0	Empty Vector
20768	195922980	11914.6	7972.57	131100920	1.14413	6225.25	102368030	16444	7	26	1	0	0	0	0	0	0	1	0	0	0	0	0	1	1	1	Empty Vector
20769	105601010	6412.11	3290.19	54186184	1.03376	1465.7	24138678	16469	7	5	1	0	0	0	0	0	0	1	0	0	0	0	0	0	0	0	Empty Vector
20770	213537470	12684.9	8308.78	139870000	1.06404	4933.49	83050304	16834	7	33	1	0	0	0	0	0	0	1	0	0	0	0	0	1	1	1	Empty Vector
20771	277048190	10634	5757.12	149990220	1.01875	1275.65	33234522	26053	7	11	1	0	0	0	0	0	0	1	0	0	0	0	0	1	1	0	Empty Vector
20772	310874660	12204.6	6692.01	170458800	1.07213	1270.68	32366774	25472	7	17	1	0	0	0	0	0	0	1	0	0	0	0	0	1	1	0	Empty Vector
20773	255460130	10629.6	8232.33	197847470	1.06333	1157.73	27823710	24033	7	6	1	0	0	0	0	0	0	1	0	0	0	0	0	1	1	0	Empty Vector
20774	286854500	9189.34	4741.11	147998480	1.04718	854.819	26684028	31216	7	7	1	0	0	0	0	0	0	1	0	0	0	0	0	1	1	0	Empty Vector
20775	322179740	13158.2	5164.2	126445490	1.05135	2117.67	51851256	24485	7	27	1	0	0	0	0	0	0	1	0	0	0	0	0	1	1	1	Empty Vector
20776	246268640	10838.3	7997.06	181709220	1.03333	1240.79	28193196	22722	7	11	1	0	0	0	0	0	0	1	0	0	0	0	0	1	1	0	Empty Vector
20777	130353500	6432.44	4684.31	94927624	1.05939	668.813	13553489	20265	7	0	1	0	0	0	0	0	0	1	0	0	0	0	0	1	1	0	Empty Vector
20778	289820030	10521.7	5312.53	146333550	1.01306	731.519	20149678	27545	7	1	1	0	0	0	0	0	0	1	0	0	0	0	0	1	1	0	Empty Vector
20781	95062584	6277.24	6694.31	101378610	1.02951	975.816	14777765	15144	7	0	1	0	0	0	0	0	0	1	0	0	0	0	0	1	1	0	Empty Vector
20782	251664450	8892.11	4578.71	129586690	1.07013	645.393	18265920	28302	7	10	1	0	0	0	0	0	0	1	0	0	0	0	0	1	1	0	Empty Vector
20783	236513170	7991.39	4322.3	127922730	1.03213	475.614	14076263	29596	7	3	1	0	0	0	0	0	0	1	0	0	0	0	0	0	1	0	Empty Vector
20784	192114530	6507.28	3617.16	106789500	1.0296	815.167	24066182	29523	7	5	1	0	0	0	0	0	0	1	0	0	0	0	0	0	1	0	Empty Vector
20785	274858050	10502.4	6774.85	177304610	1.01676	1222.33	31989588	26171	7	12	1	0	0	0	0	0	0	1	0	0	0	0	0	1	1	0	Empty Vector
20786	134273260	9550.02	5248.79	73798040	1.04889	926.778	13030495	14060	7	1	1	0	0	0	0	0	0	1	0	0	0	0	0	1	1	0	Empty Vector
20787	131412460	9374.55	5653.85	79255680	1.02809	1356.16	19010610	14018	7	1	1	0	0	0	0	0	0	1	0	0	0	0	0	1	1	0	Empty Vector
20788	184902480	8103.36	5788.93	132091700	1.07211	887.648	20254350	22818	7	7	1	0	0	0	0	0	0	1	0	0	0	0	0	1	1	0	Empty Vector
20789	284660990	11962.1	7122.2	169487070	1.05565	1354.02	32221506	23797	7	17	1	0	0	0	0	0	0	1	0	0	0	0	0	1	1	0	Empty Vector
20790	178439500	7568.69	4483.66	105706860	1.03569	750.269	17688332	23576	7	4	1	0	0	0	0	0	0	1	0	0	0	0	0	1	1	0	Empty Vector
20791	166083470	6295.57	6256.94	165064400	1.08746	1098.43	28977670	26381	7	6	1	0	0	0	0	0	0	1	0	0	0	0	0	1	1	0	Empty Vector
20792	186986260	7665.88	6989.3	170483020	1.05722	1226.91	29926768	24392	7	11	1	0	0	0	0	0	0	1	0	0	0	0	0	1	1	0	Empty Vector
20793	208191520	7222.6	5182.35	149381230	1.16741	771.776	22246440	28825	7	4	1	0	0	0	0	0	0	1	0	0	0	0	0	1	1	0	Empty Vector
20794	190228460	5961.03	4517.12	144150240	1.04034	717.902	22909702	31912	7	12	1	0	0	0	0	0	0	1	0	0	0	0	0	1	1	0	Empty Vector
20795	104174100	5885.21	3456.29	61179756	1.05241	568.028	10054668	17701	7	0	1	0	0	0	0	0	0	1	0	0	0	0	0	0	1	0	Empty Vector
20796	262049250	9108.1	4108.83	118215170	1.03799	654.48	18830050	28771	7	7	1	0	0	0	0	0	0	1	0	0	0	0	0	0	1	0	Empty Vector
20797	220969890	7833.87	4824.98	136098340	1.03166	895.496	25259258	28207	7	14	1	0	0	0	0	0	0	1	0	0	0	0	0	1	1	0	Empty Vector
20798	152015040	5914.29	4551.56	116988710	1.069	672.735	17291308	25703	7	5	1	0	0	0	0	0	0	1	0	0	0	0	0	1	1	0	Empty Vector
20799	185031810	9625.04	6592.41	126732530	1.0315	1199.06	23050702	19224	7	12	1	0	0	0	0	0	0	1	0	0	0	0	0	1	1	0	Empty Vector
20800	271373060	6461.57	3714.34	155994750	1.08135	421.719	17711348	41998	7	1	1	0	0	0	0	0	0	1	0	0	0	0	0	0	0	0	Empty Vector
20801	278616000	11895	8363.04	195887440	1.02962	1920.16	44975912	23423	7	31	1	0	0	0	0	0	0	1	0	0	0	0	0	1	1	1	Empty Vector
20802	184516340	7706.48	6851.95	164056320	1.0227	1392.06	33330070	23943	7	16	1	0	0	0	0	0	0	1	0	0	0	0	0	1	1	0	Empty Vector
20803	194206740	9227.29	6653.06	140026930	1.06582	1584.99	33359246	21047	7	15	1	0	0	0	0	0	0	1	0	0	0	0	0	1	1	0	Empty Vector
20804	210092260	7589.22	4143.75	114711470	1.02409	752.369	20827824	27683	7	6	1	0	0	0	0	0	0	1	0	0	0	0	0	0	1	0	Empty Vector
20805	168966050	6541.47	4012.11	103632900	1.05455	732.157	18911624	25830	7	9	1	0	0	0	0	0	0	1	0	0	0	0	0	0	1	0	Empty Vector
20806	181142930	8045.08	5942.16	133793690	1.03499	1389.66	31289564	22516	7	20	1	0	0	0	0	0	0	1	0	0	0	0	0	1	1	1	Empty Vector
20807	222811280	8458.4	5646.77	148747150	1.02793	1413.44	37232724	26342	7	33	1	0	0	0	0	0	0	1	0	0	0	0	0	1	1	1	Empty Vector
20808	283336860	9681.1	6119.44	179097730	1.03904	754.254	22074760	29267	7	5	1	0	0	0	0	0	0	1	0	0	0	0	0	1	1	0	Empty Vector
20809	169711810	6744.5	5081.56	127867410	1.04181	980.023	24660320	25163	7	18	1	0	0	0	0	0	0	1	0	0	0	0	0	1	1	0	Empty Vector
20810	176811520	8056.3	5460.33	119837820	1.15112	882.566	19369680	21947	7	8	1	0	0	0	0	0	0	1	0	0	0	0	0	1	1	0	Empty Vector
20811	229738460	9835.12	6098.94	142465230	1.02608	1246.78	29123594	23359	7	18	1	0	0	0	0	0	0	1	0	0	0	0	0	1	1	0	Empty Vector
20812	149589420	6926.4	5109.53	110350540	1.03474	842.36	18192450	21597	7	7	1	0	0	0	0	0	0	1	0	0	0	0	0	1	1	0	Empty Vector
20813	139174420	6167.71	4503.92	101630980	1.05678	605.579	13664892	22565	7	4	1	0	0	0	0	0	0	1	0	0	0	0	0	1	1	0	Empty Vector
20814	177395360	8819.94	6265.9	126026070	1.01744	1402.98	28218050	20113	7	15	1	0	0	0	0	0	0	1	0	0	0	0	0	1	1	0	Empty Vector
20815	209576740	7948.75	4114.45	108481670	1.06561	958.674	25276408	26366	7	17	1	0	0	0	0	0	0	1	0	0	0	0	0	0	1	0	Empty Vector
20816	241619100	7563.6	5149.84	164511630	1.12624	942.359	30103666	31945	7	5	1	0	0	0	0	0	0	1	0	0	0	0	0	1	1	0	Empty Vector
20817	302217220	11928.8	4597.09	116467230	1.0422	1659.69	42048252	25335	7	15	1	0	0	0	0	0	0	1	0	0	0	0	0	0	1	0	Empty Vector
20818	144835710	7240.7	6366.21	127343280	1.13023	1001.83	20039582	20003	7	9	1	0	0	0	0	0	0	1	0	0	0	0	0	1	1	0	Empty Vector
20819	146983180	6854.28	6646.78	142533490	1.02551	919.956	19727542	21444	7	5	1	0	0	0	0	0	0	1	0	0	0	0	0	1	1	0	Empty Vector
20820	120728090	5762.95	5227.28	109506380	1.10578	636.647	13337119	20949	7	1	1	0	0	0	0	0	0	1	0	0	0	0	0	1	1	0	Empty Vector
20821	156856240	6809.47	5311.13	122341780	1.04716	836.198	19261816	23035	7	5	1	0	0	0	0	0	0	1	0	0	0	0	0	1	1	0	Empty Vector
20822	131633580	11842.9	4600.2	51131268	1.0115	1122.82	12480130	11115	7	2	1	0	0	0	0	0	0	1	0	0	0	0	0	1	1	0	Empty Vector
20823	133102240	6416.11	5099.82	105795860	1.03855	937.726	19453122	20745	7	7	1	0	0	0	0	0	0	1	0	0	0	0	0	1	1	0	Empty Vector
20824	134382690	11193.9	4885.35	58648676	1.01884	1054.43	12658403	12005	7	3	1	0	0	0	0	0	0	1	0	0	0	0	0	1	1	0	Empty Vector
20825	264735200	10925.5	5581.25	135239220	1.02184	1272.78	30840744	24231	7	19	1	0	0	0	0	0	0	1	0	0	0	0	0	1	1	0	Empty Vector
20826	127323900	6964.06	5382.67	98411312	1.03453	749.849	13709488	18283	7	2	1	0	0	0	0	0	0	1	0	0	0	0	0	1	1	0	Empty Vector
20827	276587840	11384.6	4686.8	113865700	1.03611	914.862	22226576	24295	7	7	1	0	0	0	0	0	0	1	0	0	0	0	0	1	1	0	Empty Vector
20828	125419170	5940.38	3870.08	81708920	1.03079	557.783	11776468	21113	7	1	1	0	0	0	0	0	0	1	0	0	0	0	0	0	1	0	Empty Vector
20829	200262770	8788.08	5979.38	136258000	1.0483	1155.54	26332380	22788	7	12	1	0	0	0	0	0	0	1	0	0	0	0	0	1	1	0	Empty Vector
20830	173574740	9422.14	5298.02	97600144	1.0344	1025.63	18894156	18422	7	7	1	0	0	0	0	0	0	1	0	0	0	0	0	1	1	0	Empty Vector
20831	106506820	7916.37	3146.61	42334556	1.02513	802.461	10796304	13454	7	1	1	0	0	0	0	0	0	1	0	0	0	0	0	0	0	0	Empty Vector
20832	252534020	9040.71	5171.91	144466850	1.07566	985.338	27523458	27933	7	9	1	0	0	0	0	0	0	1	0	0	0	0	0	1	1	0	Empty Vector
20833	110005480	5163.12	4645.89	98985384	1.03496	660.032	14062638	21306	7	0	1	0	0	0	0	0	0	1	0	0	0	0	0	1	1	0	Empty Vector
20834	103828370	5233.28	4533.67	89948048	1.13922	776.345	15402691	19840	7	2	1	0	0	0	0	0	0	1	0	0	0	0	0	1	1	0	Empty Vector
20835	102918240	5574.9	2766.23	51067432	1.07954	576.124	10635832	18461	7	1	1	0	0	0	0	0	0	1	0	0	0	0	0	0	0	0	Empty Vector
20836	116026070	5801.01	2759.19	55186612	1.09491	544.369	10887916	20001	7	1	1	0	0	0	0	0	0	1	0	0	0	0	0	0	0	0	Empty Vector
20837	233160590	8733.26	5208.14	139047040	1.12088	994.565	26552886	26698	7	11	1	0	0	0	0	0	0	1	0	0	0	0	0	1	1	0	Empty Vector
20838	140128700	7885.69	3695.21	65663936	1.03045	531.585	9446257	17770	7	0	1	0	0	0	0	0	0	1	0	0	0	0	0	0	1	0	Empty Vector
20839	139915040	7042.94	3273.64	65034188	1.06896	654.256	12997441	19866	7	1	1	0	0	0	0	0	0	1	0	0	0	0	0	0	0	0	Empty Vector
20840	236333490	10419.4	5059.65	114762900	1.07222	1893.65	42951660	22682	7	12	1	0	0	0	0	0	0	1	0	0	0	0	0	1	1	0	Empty Vector
20841	217472610	9414.4	4692.08	108386940	1.05163	1088.54	25145204	23100	7	10	1	0	0	0	0	0	0	1	0	0	0	0	0	1	1	0	Empty Vector
20842	119916330	9208.75	5506.54	71706176	1.03901	1054	13725212	13022	7	1	1	0	0	0	0	0	0	1	0	0	0	0	0	1	1	0	Empty Vector
20843	108358630	8045.64	5491.41	73958328	1.03144	1104.81	14879516	13468	7	1	1	0	0	0	0	0	0	1	0	0	0	0	0	1	1	0	Empty Vector
20844	183936190	6981.83	5021.6	132294020	1.0545	1174.16	30933136	26345	7	5	1	0	0	0	0	0	0	1	0	0	0	0	0	1	1	0	Empty Vector
20845	215841090	7688.84	4416.07	123967820	1.02991	863.823	24249228	28072	7	5	1	0	0	0	0	0	0	1	0	0	0	0	0	1	1	0	Empty Vector
20846	106879070	6397.65	6027.15	100689630	1.14064	1181.35	19735552	16706	7	2	1	0	0	0	0	0	0	1	0	0	0	0	0	1	1	0	Empty Vector
20847	148638140	8748.05	6962.54	118300520	1.03145	1127.76	19161778	16991	7	2	1	0	0	0	0	0	0	1	0	0	0	0	0	1	1	0	Empty Vector
20849	214438820	9452.47	4637.1	105197220	1.1575	7028.04	159438060	22686	7	2	1	0	0	0	0	0	0	1	0	0	0	0	0	1	1	0	Empty Vector
20850	117018980	5910.05	5291.85	104778590	1.03169	689.093	13644047	19800	7	0	1	0	0	0	0	0	0	1	0	0	0	0	0	1	1	0	Empty Vector
20851	440784380	11095.9	6384.42	253621120	1.12552	1677.26	66629276	39725	7	37	1	0	0	0	0	0	0	1	0	0	0	0	0	1	1	1	Empty Vector
20852	106302750	8930	5184.12	61711712	1.06508	1002.99	11939566	11904	7	1	1	0	0	0	0	0	0	1	0	0	0	0	0	1	1	0	Empty Vector
20853	102492800	9149.51	5554.29	62219108	1.08346	1613.03	18069176	11202	7	5	1	0	0	0	0	0	0	1	0	0	0	0	0	1	1	0	Empty Vector
20854	250814850	8750.47	7208.11	206605980	1.00954	1251.49	35871352	28663	7	10	1	0	0	0	0	0	0	1	0	0	0	0	0	1	1	0	Empty Vector
20855	123741310	11004.1	5134.94	57742356	1.06681	1164.05	13089792	11245	7	0	1	0	0	0	0	0	0	1	0	0	0	0	0	1	1	0	Empty Vector
20856	310130910	10565.6	5177.09	151963150	1.06135	893.19	26217816	29353	7	13	1	0	0	0	0	0	0	1	0	0	0	0	0	1	1	0	Empty Vector
20857	244959740	10707.2	10423.7	238473230	1.08711	2965.33	67840864	22878	7	28	1	0	0	0	0	0	0	1	0	0	0	0	0	1	1	1	Empty Vector
20858	208320560	7524.94	4708.72	130356290	1.03914	746.401	20663368	27684	7	3	1	0	0	0	0	0	0	1	0	0	0	0	0	1	1	0	Empty Vector
20859	117851020	7815.05	4528.6	68291352	1.05446	733.029	11054070	15080	7	1	1	0	0	0	0	0	0	1	0	0	0	0	0	1	1	0	Empty Vector
20860	121465140	7727.28	4988.8	78418952	1.03267	718.518	11294389	15719	7	0	1	0	0	0	0	0	0	1	0	0	0	0	0	1	1	0	Empty Vector
20861	133821190	8468.09	5503.87	86977600	1.04986	1020.1	16120592	15803	7	5	1	0	0	0	0	0	0	1	0	0	0	0	0	1	1	0	Empty Vector
20862	129982500	9392.48	4895.49	67748712	1.06879	1100.11	15224442	13839	7	2	1	0	0	0	0	0	0	1	0	0	0	0	0	1	1	0	Empty Vector
20863	113099360	8228.4	4014.42	55178264	1.09384	1102.48	15153549	13745	7	8	1	0	0	0	0	0	0	1	0	0	0	0	0	0	1	0	Empty Vector
20864	129003570	6685.51	5757.54	111097500	1.09907	2154.14	41566284	19296	7	13	1	0	0	0	0	0	0	1	0	0	0	0	0	1	1	0	Empty Vector
20865	227852830	8978.01	4320.56	109651430	1.05499	732.745	18596342	25379	7	5	1	0	0	0	0	0	0	1	0	0	0	0	0	0	1	0	Empty Vector
20866	174227070	8918.71	4831.08	94375128	1.0217	1076.49	21029318	19535	7	4	1	0	0	0	0	0	0	1	0	0	0	0	0	1	1	0	Empty Vector
20867	162601710	7303.02	5116.56	113920210	1.03877	928.604	20675370	22265	7	4	1	0	0	0	0	0	0	1	0	0	0	0	0	1	1	0	Empty Vector
20868	232335820	6137.03	4804.83	181901260	1.02442	2447.84	92670328	37858	7	84	1	0	0	0	0	0	0	1	0	0	0	0	0	1	1	1	Empty Vector
20869	110666410	4854.64	2618.78	59697744	1.05939	579.135	13201958	22796	7	3	1	0	0	0	0	0	0	1	0	0	0	0	0	0	0	0	Empty Vector
20870	80776192	6155.31	3950.09	51837084	1.11994	1083.14	14214104	13123	7	1	1	0	0	0	0	0	0	1	0	0	0	0	0	0	1	0	Empty Vector
20871	263174500	9872.25	4534.08	120869420	1.07946	1339.29	35702896	26658	7	23	1	0	0	0	0	0	0	1	0	0	0	0	0	1	1	1	Empty Vector
20873	330099460	11820.9	5150.83	143836800	1.07859	1083.67	30261492	27925	7	14	1	0	0	0	0	0	0	1	0	0	0	0	0	1	1	0	Empty Vector
20874	290046210	12151.6	5999.36	143198660	1.05258	1301.89	31074710	23869	7	7	1	0	0	0	0	0	0	1	0	0	0	0	0	1	1	0	Empty Vector
20876	226913870	10244.4	6277.85	139054450	1.08201	1326.91	29391112	22150	7	17	1	0	0	0	0	0	0	1	0	0	0	0	0	1	1	0	Empty Vector
20877	307742110	8227.3	4697.64	175715340	1.03133	1335.57	49957036	37405	7	39	1	0	0	0	0	0	0	1	0	0	0	0	0	1	1	1	Empty Vector
20878	94236864	4750.32	2491.77	49431640	1.10031	495.427	9828279	19838	7	1	1	0	0	0	0	0	0	1	0	0	0	0	0	0	0	0	Empty Vector
20879	279317150	13841.3	2754.67	55589152	1.16247	816.376	16474475	20180	7	3	1	0	0	0	0	0	0	1	0	0	0	0	0	0	0	0	Empty Vector
20880	264984500	8019.14	4782.34	158027790	1.02319	575.648	19021716	33044	7	0	1	0	0	0	0	0	0	1	0	0	0	0	0	1	1	0	Empty Vector
20881	104935990	5332.38	3278.3	64513656	1.03935	487.591	9595306	19679	7	0	1	0	0	0	0	0	0	1	0	0	0	0	0	0	0	0	Empty Vector
20882	167787250	5767.47	4062.34	118181620	1.1475	684.059	19900650	29092	7	4	1	0	0	0	0	0	0	1	0	0	0	0	0	0	1	0	Empty Vector
20883	135489730	7840.84	4798.97	82926240	1.13262	629.824	10883353	17280	7	0	1	0	0	0	0	0	0	1	0	0	0	0	0	1	1	0	Empty Vector
20884	266780290	9063.68	4682.55	137826110	1.03304	577.826	17007744	29434	7	2	1	0	0	0	0	0	0	1	0	0	0	0	0	1	1	0	Empty Vector
20885	198187170	6996.41	4686.69	132759880	1.13013	894.446	25336970	28327	7	7	1	0	0	0	0	0	0	1	0	0	0	0	0	1	1	0	Empty Vector
20886	146117950	8195.98	4575.57	81573208	1.03933	1447.84	25812054	17828	7	11	1	0	0	0	0	0	0	1	0	0	0	0	0	1	1	0	Empty Vector
20887	140336110	7755.09	4025.96	72853696	1.02909	836.979	15145967	18096	7	4	1	0	0	0	0	0	0	1	0	0	0	0	0	0	1	0	Empty Vector
20888	162290060	9082.21	6881.75	122970020	1.01278	1119.37	20002080	17869	7	9	1	0	0	0	0	0	0	1	0	0	0	0	0	1	1	0	Empty Vector
20889	104761860	5506.54	3910.81	74403240	1.03427	510.651	9715128	19025	7	0	1	0	0	0	0	0	0	1	0	0	0	0	0	0	1	0	Empty Vector
20890	166466030	10149.7	7259.3	119059790	1.04396	1294.27	21227400	16401	7	5	1	0	0	0	0	0	0	1	0	0	0	0	0	1	1	0	Empty Vector
20891	120625490	5968.9	3597.33	72698464	1.096	997.984	20168266	20209	7	1	1	0	0	0	0	0	0	1	0	0	0	0	0	0	1	0	Empty Vector
20892	271409500	14270.4	7162.13	136216560	1.0612	1220.87	23219804	19019	7	1	1	0	0	0	0	0	0	1	0	0	0	0	0	1	1	0	Empty Vector
20893	163967730	7273.88	3811.99	85929936	1.09336	716.539	16152219	22542	7	5	1	0	0	0	0	0	0	1	0	0	0	0	0	0	1	0	Empty Vector
20894	274969020	11469.5	5351.71	128301820	1.14302	1495.76	35859332	23974	7	1	1	0	0	0	0	0	0	1	0	0	0	0	0	1	1	0	Empty Vector
20895	278668380	10081	4915.31	135874000	1.03512	749.869	20728618	27643	7	1	1	0	0	0	0	0	0	1	0	0	0	0	0	1	1	0	Empty Vector
20896	190389900	7093.25	4152.75	111464040	1.02814	756.545	20306418	26841	7	8	1	0	0	0	0	0	0	1	0	0	0	0	0	0	1	0	Empty Vector
20897	256339900	9393.87	5279.25	144060130	1.04164	1005.12	27427672	27288	7	12	1	0	0	0	0	0	0	1	0	0	0	0	0	1	1	0	Empty Vector
20898	147254380	7742.9	3592.78	68327544	1.06269	505.973	9622588	19018	7	1	1	0	0	0	0	0	0	1	0	0	0	0	0	0	1	0	Empty Vector
20899	198653390	10467	6200.69	117682950	1.07528	2479.29	47054480	18979	7	2	1	0	0	0	0	0	0	1	0	0	0	0	0	1	1	0	Empty Vector
20900	135683650	5805.89	3325	77705352	1.02807	577.191	13488943	23370	7	4	1	0	0	0	0	0	0	1	0	0	0	0	0	0	0	0	Empty Vector
20901	268012820	8567.09	4097.4	128182940	1.06171	529.877	16576676	31284	7	0	1	0	0	0	0	0	0	1	0	0	0	0	0	0	1	0	Empty Vector
20902	111672080	5537.64	4848.75	97779968	1.12823	674.024	13592374	20166	7	0	1	0	0	0	0	0	0	1	0	0	0	0	0	1	1	0	Empty Vector
20903	189726590	7430.93	5427.63	138578270	1.03892	895.879	22873576	25532	7	2	1	0	0	0	0	0	0	1	0	0	0	0	0	1	1	0	Empty Vector
20904	116727510	8253.96	3352.56	47411852	1.03021	710.623	10049625	14142	7	0	1	0	0	0	0	0	0	1	0	0	0	0	0	0	0	0	Empty Vector
20905	201353620	6495.28	4776.48	148070850	1.01907	773.151	23967692	31000	7	4	1	0	0	0	0	0	0	1	0	0	0	0	0	1	1	0	Empty Vector
20906	117844030	6484.57	2841.84	51644760	1.04605	451.356	8202484	18173	7	0	1	0	0	0	0	0	0	1	0	0	0	0	0	0	0	0	Empty Vector
20907	114117500	9121.37	3331.84	41684656	1.04195	717.336	8974586	12511	7	2	1	0	0	0	0	0	0	1	0	0	0	0	0	0	0	0	Empty Vector
20908	114055540	7471.21	2992.86	45688988	1.0275	445.229	6796864	15266	7	1	1	0	0	0	0	0	0	1	0	0	0	0	0	0	0	0	Empty Vector
20909	221863970	8582.41	4488.15	116023240	1.10382	1015.75	26258124	25851	7	5	1	0	0	0	0	0	0	1	0	0	0	0	0	1	1	0	Empty Vector
20910	216132190	8681.4	4577.25	113955330	1.03171	975.453	24284888	24896	7	10	1	0	0	0	0	0	0	1	0	0	0	0	0	1	1	0	Empty Vector
20911	207061570	8748.22	4825.01	114203060	1.05505	1095.25	25923548	23669	7	15	1	0	0	0	0	0	0	1	0	0	0	0	0	1	1	0	Empty Vector
20912	322294720	10568.4	5499.56	167714450	1.04201	1072.43	32704824	30496	7	12	1	0	0	0	0	0	0	1	0	0	0	0	0	1	1	0	Empty Vector
20913	302005760	11634.4	6245.41	162118430	1.01578	1282.61	33294032	25958	7	20	1	0	0	0	0	0	0	1	0	0	0	0	0	1	1	1	Empty Vector
20914	118824150	11276.8	4830.78	50901884	1.08213	950.081	10011001	10537	7	1	1	0	0	0	0	0	0	1	0	0	0	0	0	1	1	0	Empty Vector
20915	133197780	8960.5	3727.54	55409888	1.01826	806.209	11984294	14865	7	1	1	0	0	0	0	0	0	1	0	0	0	0	0	0	1	0	Empty Vector
20916	173159540	7928.91	5514.27	120426220	1.05372	894.962	19545070	21839	7	6	1	0	0	0	0	0	0	1	0	0	0	0	0	1	1	0	Empty Vector
20917	101847180	5309.8	2859.09	54840248	1.00993	472.937	9071405	19181	7	1	1	0	0	0	0	0	0	1	0	0	0	0	0	0	0	0	Empty Vector
20918	254948340	8321.31	4438.17	135976670	1.04246	607.175	18602640	30638	7	2	1	0	0	0	0	0	0	1	0	0	0	0	0	0	1	0	Empty Vector
20919	208142050	5324.96	3995.57	156178980	1.14577	598.708	23402298	39088	7	5	1	0	0	0	0	0	0	1	0	0	0	0	0	0	1	0	Empty Vector
20920	157435860	7151.3	5226.42	115059740	1.05185	1017.7	22404680	22015	7	10	1	0	0	0	0	0	0	1	0	0	0	0	0	1	1	0	Empty Vector
20921	135597790	6692.88	3139.69	63610188	1.05324	438.904	8892186	20260	7	0	1	0	0	0	0	0	0	1	0	0	0	0	0	0	0	0	Empty Vector
20922	236827570	6661.07	4554.56	161932660	1.04507	704.684	25054332	35554	7	6	1	0	0	0	0	0	0	1	0	0	0	0	0	1	1	0	Empty Vector
20923	128071020	5863.79	2453.11	53578296	1.07316	367.821	8033574	21841	7	1	1	0	0	0	0	0	0	1	0	0	0	0	0	0	0	0	Empty Vector
20924	197538880	7874.78	4339.64	108859920	1.0683	759.29	19046782	25085	7	3	1	0	0	0	0	0	0	1	0	0	0	0	0	0	1	0	Empty Vector
20925	202695180	8981.93	6237.21	140755090	1.04433	1571.13	35455584	22567	7	20	1	0	0	0	0	0	0	1	0	0	0	0	0	1	1	1	Empty Vector
20926	126019800	5721.15	4554.56	100323360	1.1399	673.335	14831559	22027	7	2	1	0	0	0	0	0	0	1	0	0	0	0	0	1	1	0	Empty Vector
20927	116703800	6049.65	3639.17	70203280	1.09164	586.328	11310844	19291	7	3	1	0	0	0	0	0	0	1	0	0	0	0	0	0	1	0	Empty Vector
20928	138015650	6183.22	4395.73	98117024	1.02513	1157.55	25837598	22321	7	11	1	0	0	0	0	0	0	1	0	0	0	0	0	1	1	0	Empty Vector
20929	152344480	7579.33	6382.16	128281400	1.0619	2047.08	41146232	20100	7	9	1	0	0	0	0	0	0	1	0	0	0	0	0	1	1	0	Empty Vector
20930	173821310	9923.01	6042.8	105851790	1.06126	1725.33	30222616	17517	7	16	1	0	0	0	0	0	0	1	0	0	0	0	0	1	1	0	Empty Vector
20931	167390270	9852.86	5844.21	99287328	1.09553	1377.96	23410102	16989	7	5	1	0	0	0	0	0	0	1	0	0	0	0	0	1	1	0	Empty Vector
20932	115607260	10055.4	4227.25	48600740	1.03719	876.063	10072093	11497	7	1	1	0	0	0	0	0	0	1	0	0	0	0	0	1	1	0	Empty Vector
20933	117244160	10080.3	4088.41	47552268	1.02063	978.545	11381454	11631	7	1	1	0	0	0	0	0	0	1	0	0	0	0	0	0	1	0	Empty Vector
20934	119170840	7974.49	3685.22	55071892	1.05266	536.471	8017028	14944	7	0	1	0	0	0	0	0	0	1	0	0	0	0	0	0	1	0	Empty Vector
20935	115871420	8293.71	3660.41	51139648	1.05917	513.703	7.17694e+06	13971	7	0	1	0	0	0	0	0	0	1	0	0	0	0	0	0	1	0	Empty Vector
20936	280125790	12659.3	5919.87	130994790	1.07374	1092.36	24171848	22128	7	4	1	0	0	0	0	0	0	1	0	0	0	0	0	1	1	0	Empty Vector
20937	183624590	9282.88	5348.09	105790630	1.13204	1627.25	32188664	19781	7	1	1	0	0	0	0	0	0	1	0	0	0	0	0	1	1	0	Empty Vector
20938	152762290	8377.42	3627.14	66140948	1.03037	595.483	10858635	18235	7	3	1	0	0	0	0	0	0	1	0	0	0	0	0	0	1	0	Empty Vector
20939	278320990	12115.7	7182.71	165001330	1.06484	1293.82	29721702	22972	7	8	1	0	0	0	0	0	0	1	0	0	0	0	0	1	1	0	Empty Vector
20940	266408500	10014.2	5439.14	144697440	1.07828	1240.44	32999368	26603	7	10	1	0	0	0	0	0	0	1	0	0	0	0	0	1	1	0	Empty Vector
20941	149246190	7910.02	3255.46	61424036	1.08919	459.725	8674084	18868	7	2	1	0	0	0	0	0	0	1	0	0	0	0	0	0	0	0	Empty Vector
20942	291969440	7668.88	4450.36	169434140	1.02467	767.07	29203876	38072	7	16	1	0	0	0	0	0	0	1	0	0	0	0	0	0	1	0	Empty Vector
20943	125034610	7204.53	2800.31	48599356	1.04326	690.682	11986792	17355	7	3	1	0	0	0	0	0	0	1	0	0	0	0	0	0	0	0	Empty Vector
20944	176511900	7297.5	7083.55	171336940	1.02591	1497.78	36228208	24188	7	14	1	0	0	0	0	0	0	1	0	0	0	0	0	1	1	0	Empty Vector
20945	182876580	7574.1	6953.08	167882110	1.0831	1477.57	35675836	24145	7	13	1	0	0	0	0	0	0	1	0	0	0	0	0	1	1	0	Empty Vector
20946	272612860	9376.19	4474.41	130093360	1.05116	632.113	18378678	29075	7	3	1	0	0	0	0	0	0	1	0	0	0	0	0	0	1	0	Empty Vector
20947	268487680	9052.79	4522.6	134131330	1.02587	786.6	23328978	29658	7	14	1	0	0	0	0	0	0	1	0	0	0	0	0	0	1	0	Empty Vector
20948	131022440	4882.52	4115.19	110431010	1.1231	552.145	14816798	26835	7	1	1	0	0	0	0	0	0	1	0	0	0	0	0	0	1	0	Empty Vector
20949	118525040	5449.68	3113.26	67710400	1.1274	420.291	9140914	21749	7	0	1	0	0	0	0	0	0	1	0	0	0	0	0	0	0	0	Empty Vector
20950	172787970	6734.27	5095.24	130733640	1.06405	746.513	19154026	25658	7	2	1	0	0	0	0	0	0	1	0	0	0	0	0	1	1	0	Empty Vector
20951	169362210	8958.12	6664.66	126002100	1.0634	1435.96	27148190	18906	7	14	1	0	0	0	0	0	0	1	0	0	0	0	0	1	1	0	Empty Vector
20952	184188350	6899.47	5562.44	148494770	1.02555	791.723	21135838	26696	7	5	1	0	0	0	0	0	0	1	0	0	0	0	0	1	1	0	Empty Vector
20953	188286500	10236.3	6563.82	120734990	1.02619	2048.39	37678052	18394	7	23	1	0	0	0	0	0	0	1	0	0	0	0	0	1	1	1	Empty Vector
20954	134602910	10808	5641.17	70255104	1.04773	996.705	12412968	12454	7	0	1	0	0	0	0	0	0	1	0	0	0	0	0	1	1	0	Empty Vector
20955	136225300	10048.3	4797.09	65034080	1.0361	895.659	12142443	13557	7	0	1	0	0	0	0	0	0	1	0	0	0	0	0	1	1	0	Empty Vector
20956	110670900	8795.27	4705.68	59211584	1.04374	705.722	8880102	12583	7	0	1	0	0	0	0	0	0	1	0	0	0	0	0	1	1	0	Empty Vector
20957	302147550	10008.2	5408.64	163286830	1.04417	836.525	25254700	30190	7	14	1	0	0	0	0	0	0	1	0	0	0	0	0	1	1	0	Empty Vector
20958	111285580	6720.96	4744.01	78551376	1.13704	578.953	9586301	16558	7	0	1	0	0	0	0	0	0	1	0	0	0	0	0	1	1	0	Empty Vector
20959	122601600	7067.19	4257.65	73861656	1.01702	541.921	9401244	17348	7	0	1	0	0	0	0	0	0	1	0	0	0	0	0	1	1	0	Empty Vector
20960	111666770	6646.44	3001.36	50425792	1.03165	423.101	7108527	16801	7	0	1	0	0	0	0	0	0	1	0	0	0	0	0	0	0	0	Empty Vector
20961	107566420	8348.84	3678.53	47394172	1.01729	567.407	7310470	12884	7	0	1	0	0	0	0	0	0	1	0	0	0	0	0	0	1	0	Empty Vector
20962	308364000	11403.6	6643.74	179653260	1.02024	1118.3	30240074	27041	7	8	1	0	0	0	0	0	0	1	0	0	0	0	0	1	1	0	Empty Vector
20963	315291780	13363.8	6461.48	152445700	1.0373	3136.15	73991240	23593	7	7	1	0	0	0	0	0	0	1	0	0	0	0	0	1	1	0	Empty Vector
20964	161614740	8226.76	3900.58	76626824	1.03693	501.309	9848209	19645	7	0	1	0	0	0	0	0	0	1	0	0	0	0	0	0	1	0	Empty Vector
20965	266448060	9793.72	5923.9	161165550	1.01889	990.904	26958530	27206	7	10	1	0	0	0	0	0	0	1	0	0	0	0	0	1	1	0	Empty Vector
20966	282977730	10227.2	4982.31	137855540	1.04908	685.91	18978452	27669	7	8	1	0	0	0	0	0	0	1	0	0	0	0	0	1	1	0	Empty Vector
20967	150759300	8724.5	4211.5	72774720	1.06359	1065.34	18409154	17280	7	6	1	0	0	0	0	0	0	1	0	0	0	0	0	0	1	0	Empty Vector
20968	141153570	6022.17	3968.03	93006768	1.0131	1017.24	23843070	23439	7	5	1	0	0	0	0	0	0	1	0	0	0	0	0	0	1	0	Empty Vector
20969	279096450	8518.13	5100.51	167118320	1.05407	745.033	24411014	32765	7	8	1	0	0	0	0	0	0	1	0	0	0	0	0	1	1	0	Empty Vector
20970	266406430	8998.39	4318.32	127848320	1.05938	615.673	18227618	29606	7	4	1	0	0	0	0	0	0	1	0	0	0	0	0	0	1	0	Empty Vector
20971	148157790	7346.91	5320.75	107298340	1.0873	824.062	16618037	20166	7	2	1	0	0	0	0	0	0	1	0	0	0	0	0	1	1	0	Empty Vector
20972	263154900	8070.75	3674	119794500	1.05512	503.345	16412062	32606	7	0	1	0	0	0	0	0	0	1	0	0	0	0	0	0	0	0	Empty Vector
20973	188508930	5156.29	4005.18	146425420	1.0634	1066.4	38986380	36559	7	10	1	0	0	0	0	0	0	1	0	0	0	0	0	0	1	0	Empty Vector
20974	130885910	6000.64	4451.79	97102336	1.03645	626.575	13666858	21812	7	0	1	0	0	0	0	0	0	1	0	0	0	0	0	1	1	0	Empty Vector
20975	181890060	6513.52	3438.34	96015528	1.03266	791.263	22096006	27925	7	4	1	0	0	0	0	0	0	1	0	0	0	0	0	0	0	0	Empty Vector
20976	280746110	13031.9	7423.02	159914180	1.3092	1351.24	29109766	21543	7	9	1	0	0	0	0	0	0	1	0	0	0	0	0	1	1	0	Empty Vector
20977	131850200	7843.09	4464.26	75048736	1.09733	1413.11	23755854	16811	7	4	1	0	0	0	0	0	0	1	0	0	0	0	0	1	1	0	Empty Vector
20978	141065900	8257.19	4272.38	72989320	1.06664	1307.49	22337086	17084	7	5	1	0	0	0	0	0	0	1	0	0	0	0	0	1	1	0	Empty Vector
20979	268479680	11950	5972.31	134179950	1.05222	2154	48393980	22467	7	27	1	0	0	0	0	0	0	1	0	0	0	0	0	1	1	1	Empty Vector
20980	167131860	8405.77	6989.23	138966850	1.0264	1200.96	23878652	19883	7	2	1	0	0	0	0	0	0	1	0	0	0	0	0	1	1	0	Empty Vector
20981	171801810	7854.52	6445.44	140981090	1.02666	1299.23	28418060	21873	7	7	1	0	0	0	0	0	0	1	0	0	0	0	0	1	1	0	Empty Vector
20982	254609250	8489.8	4427.76	132788460	1.05818	993.468	29794118	29990	7	13	1	0	0	0	0	0	0	1	0	0	0	0	0	0	1	0	Empty Vector
20983	224800000	9560.26	3931.37	92442288	1.01167	688.478	16188862	23514	7	7	1	0	0	0	0	0	0	1	0	0	0	0	0	0	1	0	Empty Vector
20984	164321660	7589.91	6629.98	143538990	1.03342	1022.35	22133892	21650	7	4	1	0	0	0	0	0	0	1	0	0	0	0	0	1	1	0	Empty Vector
20985	194428860	7134.22	3071.34	83703272	1.02904	1149.45	31325886	27253	7	20	1	0	0	0	0	0	0	1	0	0	0	0	0	0	0	1	Empty Vector
20986	133403460	5880.43	5236.91	118804660	1.03174	865.183	19627552	22686	7	4	1	0	0	0	0	0	0	1	0	0	0	0	0	1	1	0	Empty Vector
20987	196531780	7179.24	5459.42	149451700	1.04082	678.452	18572622	27375	7	0	1	0	0	0	0	0	0	1	0	0	0	0	0	1	1	0	Empty Vector
20988	268979040	8492.11	3829.44	121293780	1.03388	645.679	20451238	31674	7	6	1	0	0	0	0	0	0	1	0	0	0	0	0	0	1	0	Empty Vector
20989	247449970	8053.44	5434.38	166976880	1.03349	1065.42	32736206	30726	7	17	1	0	0	0	0	0	0	1	0	0	0	0	0	1	1	0	Empty Vector
20990	138574700	6859.79	4976.63	100532940	1.01952	841.056	16990166	20201	7	9	1	0	0	0	0	0	0	1	0	0	0	0	0	1	1	0	Empty Vector
20991	198396930	9392.46	6414.64	135496510	1.02942	1120.42	23666716	21123	7	11	1	0	0	0	0	0	0	1	0	0	0	0	0	1	1	0	Empty Vector
20992	150679060	7324.47	5639.19	116009380	1.01826	1136.1	23371780	20572	7	20	1	0	0	0	0	0	0	1	0	0	0	0	0	1	1	1	Empty Vector
20993	165941740	10032.8	5223.92	86403640	1.02436	1727.99	28580912	16540	7	6	1	0	0	0	0	0	0	1	0	0	0	0	0	1	1	0	Empty Vector
20994	248401740	9784.99	6763.01	171685890	1.08019	2783.03	70650056	25386	7	64	1	0	0	0	0	0	0	1	0	0	0	0	0	1	1	1	Empty Vector
20995	267089300	11688.3	6907.93	157853180	1.01834	981.759	22434178	22851	7	5	1	0	0	0	0	0	0	1	0	0	0	0	0	1	1	0	Empty Vector
20996	280456350	9990.25	2678.72	75199712	1.15675	1049.74	29469230	28073	7	5	1	0	0	0	0	0	0	1	0	0	0	0	0	0	0	0	Empty Vector
20997	187498530	9496	5708.92	112722700	1.02	1106	21838052	19745	7	12	1	0	0	0	0	0	0	1	0	0	0	0	0	1	1	0	Empty Vector
20998	209833470	8244.61	6541.72	166493220	1.11523	5150.43	131083670	25451	7	25	1	0	0	0	0	0	0	1	0	0	0	0	0	1	1	1	Empty Vector
20999	254700050	9659.07	3163.68	83423112	1.00947	966.029	25473218	26369	7	13	1	0	0	0	0	0	0	1	0	0	0	0	0	0	0	0	Empty Vector
21000	172746770	7351.55	4232.6	99457536	1.03264	738.201	17346252	23498	7	6	1	0	0	0	0	0	0	1	0	0	0	0	0	0	1	0	Empty Vector
21001	266482660	8972.78	4652.8	138183380	1.07411	1012.4	30067196	29699	7	2	1	0	0	0	0	0	0	1	0	0	0	0	0	1	1	0	Empty Vector
21002	285166750	10770	5299.91	140331010	1.03485	795.972	21075746	26478	7	5	1	0	0	0	0	0	0	1	0	0	0	0	0	1	1	0	Empty Vector
21003	127615150	4808.59	2691.61	71432584	1.04548	462.849	12283537	26539	7	0	1	0	0	0	0	0	0	1	0	0	0	0	0	0	0	0	Empty Vector
21004	124059620	5148.34	3002.41	72349080	1.07163	610.739	14716974	24097	7	5	1	0	0	0	0	0	0	1	0	0	0	0	0	0	0	0	Empty Vector
21005	294370820	10689.6	4875.96	134274080	1.04453	998.148	27486994	27538	7	17	1	0	0	0	0	0	0	1	0	0	0	0	0	1	1	0	Empty Vector
21006	219113460	5561.4	2718.07	107089050	1.02418	513.377	20226536	39399	7	7	1	0	0	0	0	0	0	1	0	0	0	0	0	0	0	0	Empty Vector
21007	245624940	8545.85	3857.31	110866700	1.04172	732.928	21065828	28742	7	13	1	0	0	0	0	0	0	1	0	0	0	0	0	0	1	0	Empty Vector
21008	126301520	5438.64	3167.98	73570048	1.04179	920.26	21371186	23223	7	3	1	0	0	0	0	0	0	1	0	0	0	0	0	0	0	0	Empty Vector
21009	168581170	8034.56	4221.52	88575984	1.02193	915.758	19214432	20982	7	6	1	0	0	0	0	0	0	1	0	0	0	0	0	0	1	0	Empty Vector
21010	206463980	8449.86	4149.8	101396330	1.04328	1137.07	27783132	24434	7	11	1	0	0	0	0	0	0	1	0	0	0	0	0	0	1	0	Empty Vector
21011	172735550	8105.46	4345.02	92596824	1.03475	712.968	15194071	21311	7	2	1	0	0	0	0	0	0	1	0	0	0	0	0	1	1	0	Empty Vector
21012	318772830	12709.7	7015.34	175951630	1.04382	1179.64	29586634	25081	7	12	1	0	0	0	0	0	0	1	0	0	0	0	0	1	1	0	Empty Vector
21013	244950510	9539.31	4443.44	114098620	1.16155	1263.98	32456516	25678	7	0	1	0	0	0	0	0	0	1	0	0	0	0	0	0	1	0	Empty Vector
21014	273567870	9735.17	4997.16	140425090	1.03733	1240.98	34872692	28101	7	14	1	0	0	0	0	0	0	1	0	0	0	0	0	1	1	0	Empty Vector
21015	231267330	7478.09	5068.31	156742580	1.02212	573.227	17727612	30926	7	3	1	0	0	0	0	0	0	1	0	0	0	0	0	1	1	0	Empty Vector
21016	121614340	8180.7	2621.29	38968024	1.02891	786.056	11685505	14866	7	6	1	0	0	0	0	0	0	1	0	0	0	0	0	0	0	0	Empty Vector
21017	145128800	8012.41	3378.33	61191684	1.05495	1292.96	23419382	18113	7	2	1	0	0	0	0	0	0	1	0	0	0	0	0	0	0	0	Empty Vector
21018	130340060	7207.48	3314.27	59935240	1.06593	880.576	15924328	18084	7	3	1	0	0	0	0	0	0	1	0	0	0	0	0	0	0	0	Empty Vector
21019	135011970	5589.86	2961.12	71519816	1.11094	551.962	13331549	24153	7	1	1	0	0	0	0	0	0	1	0	0	0	0	0	0	0	0	Empty Vector
21020	132351770	7236.69	3229.51	59064532	1.16049	782.068	14303248	18289	7	5	1	0	0	0	0	0	0	1	0	0	0	0	0	0	0	0	Empty Vector
21021	134199550	8291.09	6038.79	97743784	1.03074	1253.49	20288956	16186	7	7	1	0	0	0	0	0	0	1	0	0	0	0	0	1	1	0	Empty Vector
21022	124858470	8521.02	5336.12	78190104	1.04608	991.006	14521214	14653	7	2	1	0	0	0	0	0	0	1	0	0	0	0	0	1	1	0	Empty Vector
21023	157911440	7690.62	5580.46	114583580	1.06333	1208.47	24813582	20533	7	8	1	0	0	0	0	0	0	1	0	0	0	0	0	1	1	0	Empty Vector
21024	106442900	8092.67	3580.04	47088320	1.14342	2100.26	27624662	13153	7	2	1	0	0	0	0	0	0	1	0	0	0	0	0	0	1	0	Empty Vector
21026	270354910	10457	5217.27	134887220	1.06682	1023.77	26468484	25854	7	8	1	0	0	0	0	0	0	1	0	0	0	0	0	1	1	0	Empty Vector
21027	154630860	12466.2	4137.19	51317644	1.07514	4023.19	49903676	12404	7	6	1	0	0	0	0	0	0	1	0	0	0	0	0	0	1	0	Empty Vector
21028	255359870	8667.43	4700.84	138496050	1.03011	3052.03	89918824	29462	7	100	1	0	0	0	0	0	0	1	0	0	0	0	0	1	1	1	Empty Vector
21029	154263790	7009.12	4339.96	95518136	1.03158	918.802	20221914	22009	7	5	1	0	0	0	0	0	0	1	0	0	0	0	0	1	1	0	Empty Vector
21030	145973310	6545.59	5263.01	117370420	1.04441	836.051	18644770	22301	7	2	1	0	0	0	0	0	0	1	0	0	0	0	0	1	1	0	Empty Vector
21031	319031620	11666.5	4869.65	133165370	1.04991	733.26	20051730	27346	7	3	1	0	0	0	0	0	0	1	0	0	0	0	0	1	1	0	Empty Vector
21032	146580110	7103.81	3735	77067952	1.05284	597.607	12331018	20634	7	1	1	0	0	0	0	0	0	1	0	0	0	0	0	0	1	0	Empty Vector
21033	141067680	8295.66	4321.36	73484672	1.08098	840.169	14287068	17005	7	2	1	0	0	0	0	0	0	1	0	0	0	0	0	1	1	0	Empty Vector
21034	244457040	12748.7	6646.84	127453090	1.11064	1802.28	34558644	19175	7	14	1	0	0	0	0	0	0	1	0	0	0	0	0	1	1	0	Empty Vector
21035	182113810	6337.7	4673.02	134279090	1.05472	902.742	25940280	28735	7	7	1	0	0	0	0	0	0	1	0	0	0	0	0	1	1	0	Empty Vector
21036	300965660	12228.4	6092.5	149948500	1.12105	2770.58	68189592	24612	7	35	1	0	0	0	0	0	0	1	0	0	0	0	0	1	1	1	Empty Vector
21037	147013700	7882.77	6713.44	125205700	1.01487	1094.93	20420522	18650	7	5	1	0	0	0	0	0	0	1	0	0	0	0	0	1	1	0	Empty Vector
21038	246856800	10319.7	5286.52	126458910	1.02934	1008.19	24116854	23921	7	11	1	0	0	0	0	0	0	1	0	0	0	0	0	1	1	0	Empty Vector
21039	146009040	8227.25	6290.5	111637520	1.00837	851.23	15106778	17747	7	1	1	0	0	0	0	0	0	1	0	0	0	0	0	1	1	0	Empty Vector
21040	109622620	8644.63	3495.18	44322424	1.01448	623.937	7912147	12681	7	1	1	0	0	0	0	0	0	1	0	0	0	0	0	0	1	0	Empty Vector
21041	148215390	7025.09	3803.94	80255464	1.12367	549.483	11592999	21098	7	1	1	0	0	0	0	0	0	1	0	0	0	0	0	0	1	0	Empty Vector
21042	158439420	7536.84	3918.42	82373000	1.0273	507.462	10667858	21022	7	1	1	0	0	0	0	0	0	1	0	0	0	0	0	0	1	0	Empty Vector
21043	185793900	8444.79	4544.09	99974488	1.0472	1101.69	24238310	22001	7	13	1	0	0	0	0	0	0	1	0	0	0	0	0	1	1	0	Empty Vector
21044	156556270	6817.17	3795.43	87162160	1.10627	1526.38	35053212	22965	7	1	1	0	0	0	0	0	0	1	0	0	0	0	0	0	1	0	Empty Vector
21045	154038060	8074.12	5447.75	103932140	1.11971	2182.46	41637028	19078	7	17	1	0	0	0	0	0	0	1	0	0	0	0	0	1	1	0	Empty Vector
21046	178030190	6870.83	3643.65	94410584	1.04912	657.824	17044890	25911	7	8	1	0	0	0	0	0	0	1	0	0	0	0	0	0	1	0	Empty Vector
21047	178714020	7279	4228.06	103807300	1.04178	708.664	17399128	24552	7	4	1	0	0	0	0	0	0	1	0	0	0	0	0	0	1	0	Empty Vector
21048	214309630	8805.19	5229.61	127283370	1.05672	1083.94	26381990	24339	7	14	1	0	0	0	0	0	0	1	0	0	0	0	0	1	1	0	Empty Vector
21049	113567590	5249.98	3289.98	71168776	1.05595	550.651	11911690	21632	7	2	1	0	0	0	0	0	0	1	0	0	0	0	0	0	0	0	Empty Vector
21050	241052450	8784.71	5101.45	139983790	1.02922	941.575	25836812	27440	7	7	1	0	0	0	0	0	0	1	0	0	0	0	0	1	1	0	Empty Vector
21051	250510530	9129.06	4867.24	133562020	1.04967	610.5	16752727	27441	7	7	1	0	0	0	0	0	0	1	0	0	0	0	0	1	1	0	Empty Vector
21052	322190820	11342	4799.66	136343950	1.05926	786.401	22339290	28407	7	2	1	0	0	0	0	0	0	1	0	0	0	0	0	1	1	0	Empty Vector
21053	131028110	6171.84	3640.65	77291056	1.08408	467.73	9929915	21230	7	0	1	0	0	0	0	0	0	1	0	0	0	0	0	0	1	0	Empty Vector
21054	189361170	7757.52	5035.81	122924020	1.09152	781.88	19085696	24410	7	8	1	0	0	0	0	0	0	1	0	0	0	0	0	1	1	0	Empty Vector
21055	185632980	8194.27	5830.81	132091160	1.04772	873	19776952	22654	7	13	1	0	0	0	0	0	0	1	0	0	0	0	0	1	1	0	Empty Vector
21056	297980860	10103.4	4057.54	119669020	1.02388	675.681	19927856	29493	7	7	1	0	0	0	0	0	0	1	0	0	0	0	0	0	1	0	Empty Vector
21057	150329180	8883.65	4153.48	70285104	1.04885	807.04	13656735	16922	7	2	1	0	0	0	0	0	0	1	0	0	0	0	0	0	1	0	Empty Vector
21058	160064590	8321.96	3473.81	66815288	1.03601	689.24	13256837	19234	7	2	1	0	0	0	0	0	0	1	0	0	0	0	0	0	0	0	Empty Vector
21059	136855940	7312.63	3972.66	74348376	1.0298	582.88	10908598	18715	7	2	1	0	0	0	0	0	0	1	0	0	0	0	0	0	1	0	Empty Vector
21060	134618430	6758.29	3097.81	61705248	1.04742	611.418	12178833	19919	7	5	1	0	0	0	0	0	0	1	0	0	0	0	0	0	0	0	Empty Vector
21061	136844800	6285.07	3255.62	70884704	1.0875	507.458	11048878	21773	7	3	1	0	0	0	0	0	0	1	0	0	0	0	0	0	0	0	Empty Vector
21062	125368520	8032.84	6394.74	99802736	1.02849	706.907	11032695	15607	7	1	1	0	0	0	0	0	0	1	0	0	0	0	0	1	1	0	Empty Vector
21063	125530200	8795.56	6283.74	89681520	1.03737	721.716	10300334	14272	7	1	1	0	0	0	0	0	0	1	0	0	0	0	0	1	1	0	Empty Vector
21064	325845470	10784.9	3910.57	118149990	1.03234	654.485	19773960	30213	7	4	1	0	0	0	0	0	0	1	0	0	0	0	0	0	0	0	Empty Vector
21065	281137090	10484.7	5987.31	160543860	1.03876	958.097	25690406	26814	7	5	1	0	0	0	0	0	0	1	0	0	0	0	0	1	1	0	Empty Vector
21066	150828340	7738.36	6162.06	120104790	1.03362	1098.28	21406504	19491	7	4	1	0	0	0	0	0	0	1	0	0	0	0	0	1	1	0	Empty Vector
21067	150774270	8732.44	5828.85	100640980	1.02492	1077.78	18608904	17266	7	6	1	0	0	0	0	0	0	1	0	0	0	0	0	1	1	0	Empty Vector
21068	267789700	11124.1	5227.13	125832590	1.10645	1040.49	25047824	24073	7	9	1	0	0	0	0	0	0	1	0	0	0	0	0	1	1	0	Empty Vector
21069	162629550	7119.45	4442.82	101487350	1.20116	710.863	16238251	22843	7	2	1	0	0	0	0	0	0	1	0	0	0	0	0	1	1	0	Empty Vector
21070	160396190	8551.27	5373.15	100784100	1.0459	715.564	13421828	18757	7	1	1	0	0	0	0	0	0	1	0	0	0	0	0	1	1	0	Empty Vector
21071	131363480	14625.2	5764.27	51774708	1.13827	1273.03	11434348	8982	7	0	1	0	0	0	0	0	0	1	0	0	0	0	0	1	1	0	Empty Vector
21072	104261130	8207.6	4985.06	63325176	1.09307	1149.2	14598285	12703	7	0	1	0	0	0	0	0	0	1	0	0	0	0	0	1	1	0	Empty Vector
21073	298178240	11867.8	6118.56	153728910	1.04036	833.517	20942116	25125	7	4	1	0	0	0	0	0	0	1	0	0	0	0	0	1	1	0	Empty Vector
21074	322992640	8780.55	3933.45	144692020	1.03489	691.772	25446816	36785	7	13	1	0	0	0	0	0	0	1	0	0	0	0	0	0	1	0	Empty Vector
21075	132698820	5963.46	3009	66956280	1.02855	586.525	13051364	22252	7	3	1	0	0	0	0	0	0	1	0	0	0	0	0	0	0	0	Empty Vector
21076	232754820	11616.3	6664.61	133538720	1.03767	1566.66	31391252	20037	7	25	1	0	0	0	0	0	0	1	0	0	0	0	0	1	1	1	Empty Vector
21077	110747300	8867.59	3654.48	45640804	1.0532	609.187	7.60813e+06	12489	7	3	1	0	0	0	0	0	0	1	0	0	0	0	0	0	1	0	Empty Vector
21078	132171780	5406.24	3048.15	74521224	1.03301	506.271	12377306	24448	7	1	1	0	0	0	0	0	0	1	0	0	0	0	0	0	0	0	Empty Vector
21079	105508830	7081.6	3277.29	48828404	1.07125	499.16	7436984	14899	7	2	1	0	0	0	0	0	0	1	0	0	0	0	0	0	0	0	Empty Vector
21080	287388380	11490	6180.44	154585250	1.01522	1190.92	29787316	25012	7	9	1	0	0	0	0	0	0	1	0	0	0	0	0	1	1	0	Empty Vector
21081	155367810	7373.54	4656.2	98110712	1.10455	947.12	19956756	21071	7	13	1	0	0	0	0	0	0	1	0	0	0	0	0	1	1	0	Empty Vector
21082	131848150	6850.68	2544.13	48964348	1.09764	638.873	12295747	19246	7	5	1	0	0	0	0	0	0	1	0	0	0	0	0	0	0	0	Empty Vector
21083	264818820	8582.13	4937.13	152344960	1.08536	905.676	27946438	30857	7	12	1	0	0	0	0	0	0	1	0	0	0	0	0	1	1	0	Empty Vector
21084	175853650	7393.16	4781.35	113729170	1.01482	941.747	22400382	23786	7	9	1	0	0	0	0	0	0	1	0	0	0	0	0	1	1	0	Empty Vector
21085	138299120	5872.32	3962.36	93317504	1.08553	710.615	16735697	23551	7	1	1	0	0	0	0	0	0	1	0	0	0	0	0	0	1	0	Empty Vector
21086	168073760	6458.41	4355.38	113344430	1.02511	948.123	24673956	26024	7	17	1	0	0	0	0	0	0	1	0	0	0	0	0	1	1	0	Empty Vector
21087	171407580	7563.66	4525.36	102553730	1.05058	1391.22	31527760	22662	7	24	1	0	0	0	0	0	0	1	0	0	0	0	0	1	1	1	Empty Vector
21088	170822080	7822.6	5159.92	112677140	1.10442	838.08	18301162	21837	7	3	1	0	0	0	0	0	0	1	0	0	0	0	0	1	1	0	Empty Vector
21089	148113120	6378.69	4482.65	104087020	1.11065	755.248	17536856	23220	7	9	1	0	0	0	0	0	0	1	0	0	0	0	0	1	1	0	Empty Vector
21090	142616100	7596.87	4480.82	84118456	1.08601	898.635	16870074	18773	7	6	1	0	0	0	0	0	0	1	0	0	0	0	0	1	1	0	Empty Vector
21091	259777630	10339.4	5328.69	133883400	1.03844	704.301	17695566	25125	7	4	1	0	0	0	0	0	0	1	0	0	0	0	0	1	1	0	Empty Vector
21092	318264350	11618	6496.42	177962980	1.05528	1438.13	39396112	27394	7	22	1	0	0	0	0	0	0	1	0	0	0	0	0	1	1	1	Empty Vector
21093	150608800	7695.51	4614.56	90311568	1.04171	769.169	15053405	19571	7	7	1	0	0	0	0	0	0	1	0	0	0	0	0	1	1	0	Empty Vector
21094	156678640	9440.18	5702.41	94642928	1.09271	887.321	14726871	16597	7	2	1	0	0	0	0	0	0	1	0	0	0	0	0	1	1	0	Empty Vector
21095	296481380	8442.91	3704.07	130071960	1.05028	415.416	14587736	35116	7	3	1	0	0	0	0	0	0	1	0	0	0	0	0	0	0	0	Empty Vector
21096	343636700	10860.8	3811.91	120608820	1.098	614.541	19444064	31640	7	6	1	0	0	0	0	0	0	1	0	0	0	0	0	0	0	0	Empty Vector
21097	128129580	5862.18	4967.62	108577360	1.05603	760.142	16614416	21857	7	6	1	0	0	0	0	0	0	1	0	0	0	0	0	1	1	0	Empty Vector
21098	265070030	11642.2	5219.01	118826500	1.10084	1037.87	23630180	22768	7	1	1	0	0	0	0	0	0	1	0	0	0	0	0	1	1	0	Empty Vector
21099	193067780	8615.64	6626.49	148493020	1.02122	933.634	20921802	22409	7	7	1	0	0	0	0	0	0	1	0	0	0	0	0	1	1	0	Empty Vector
21100	302254430	9815.05	4471.8	137708990	1.09186	620.294	19101948	30795	7	9	1	0	0	0	0	0	0	1	0	0	0	0	0	0	1	0	Empty Vector
21101	265372350	8805.53	6008.81	181087390	1.02373	1143.46	34460444	30137	7	21	1	0	0	0	0	0	0	1	0	0	0	0	0	1	1	1	Empty Vector
21102	182571220	8074.44	5754.43	130113340	1.02886	900.398	20358906	22611	7	15	1	0	0	0	0	0	0	1	0	0	0	0	0	1	1	0	Empty Vector
21103	200953890	9547.41	6654.23	140058240	1.02835	1185.48	24952062	21048	7	14	1	0	0	0	0	0	0	1	0	0	0	0	0	1	1	0	Empty Vector
21104	222354260	8108.61	6209.79	170284930	1.03931	838.472	22992584	27422	7	3	1	0	0	0	0	0	0	1	0	0	0	0	0	1	1	0	Empty Vector
21105	111770900	5195.99	3270.76	70357344	1.05453	568.304	12224796	21511	7	1	1	0	0	0	0	0	0	1	0	0	0	0	0	0	0	0	Empty Vector
21106	176590030	4996.75	5339.85	188715790	1.017	1426.24	50404776	35341	7	10	1	0	0	0	0	0	0	1	0	0	0	0	0	1	1	0	Empty Vector
21107	174104030	7024.57	4437.59	109985550	1.1191	698.019	17300392	24785	7	3	1	0	0	0	0	0	0	1	0	0	0	0	0	1	1	0	Empty Vector
21108	124702610	5273.51	3966.41	93793640	1.01795	708.297	16749101	23647	7	8	1	0	0	0	0	0	0	1	0	0	0	0	0	0	1	0	Empty Vector
21109	125638590	6457.91	3017.63	58707996	1.01588	411.599	8007667	19455	7	0	1	0	0	0	0	0	0	1	0	0	0	0	0	0	0	0	Empty Vector
21110	154472660	9244.88	3806.37	63600620	1.07364	1228.74	20530990	16709	7	7	1	0	0	0	0	0	0	1	0	0	0	0	0	0	1	0	Empty Vector
21111	133775420	5855.02	3102.97	70896608	1.01673	396.376	9056391	22848	7	0	1	0	0	0	0	0	0	1	0	0	0	0	0	0	0	0	Empty Vector
21112	229948880	8399.96	4930.74	134979140	1.04536	1111	30413532	27375	7	27	1	0	0	0	0	0	0	1	0	0	0	0	0	1	1	1	Empty Vector
21113	147048290	6267.78	3293.14	77260256	1.09384	727.786	17074590	23461	7	3	1	0	0	0	0	0	0	1	0	0	0	0	0	0	0	0	Empty Vector
21114	152393410	8352.61	3265.86	59585688	1.05839	1741.63	31776020	18245	7	7	1	0	0	0	0	0	0	1	0	0	0	0	0	0	0	0	Empty Vector
21115	243779040	8656.31	5105.94	143793340	1.03734	1179.92	33228932	28162	7	24	1	0	0	0	0	0	0	1	0	0	0	0	0	1	1	1	Empty Vector
21116	143998990	5331.32	3409.24	92083440	1.06882	442.168	11942946	27010	7	1	1	0	0	0	0	0	0	1	0	0	0	0	0	0	0	0	Empty Vector
21117	150455250	8692.31	2782.88	48168792	1.13755	1016.37	17592272	17309	7	4	1	0	0	0	0	0	0	1	0	0	0	0	0	0	0	0	Empty Vector
21118	146291170	6625.81	3691.47	81504064	1.11431	589.677	13019483	22079	7	1	1	0	0	0	0	0	0	1	0	0	0	0	0	0	1	0	Empty Vector
21119	151001180	6777.13	6217.24	138526300	1.05433	1358.75	30274252	22281	7	9	1	0	0	0	0	0	0	1	0	0	0	0	0	1	1	0	Empty Vector
21120	80547000	4468.13	3371.01	60769144	1.10345	436.776	7873754	18027	7	0	1	0	0	0	0	0	0	1	0	0	0	0	0	0	1	0	Empty Vector
21122	106587170	4458.41	2169.24	51860020	1.06614	331.419	7923234	23907	7	1	1	0	0	0	0	0	0	1	0	0	0	0	0	0	0	0	Empty Vector
21123	102532940	3804.14	2816.1	75902448	1.12205	326.1	8789360	26953	7	0	1	0	0	0	0	0	0	1	0	0	0	0	0	0	0	0	Empty Vector
21124	155191700	6935.63	5671.67	126909210	1.13956	1026.1	22959952	22376	7	7	1	0	0	0	0	0	0	1	0	0	0	0	0	1	1	0	Empty Vector
21125	144419870	5693.67	3187.4	80848376	1.03141	666.178	16897612	25365	7	5	1	0	0	0	0	0	0	1	0	0	0	0	0	0	0	0	Empty Vector
21126	192327760	6694.55	4970.85	142807410	1.07083	920.447	26443510	28729	7	17	1	0	0	0	0	0	0	1	0	0	0	0	0	1	1	0	Empty Vector
21127	241772540	9602.91	5072.96	127721910	1.06669	1083.35	27275512	25177	7	14	1	0	0	0	0	0	0	1	0	0	0	0	0	1	1	0	Empty Vector
21128	334511070	10673.3	4423.63	138641120	1.13498	924.279	28967838	31341	7	14	1	0	0	0	0	0	0	1	0	0	0	0	0	0	1	0	Empty Vector
21129	146274780	6970.11	4521.85	94895576	1.08091	683.725	14348659	20986	7	3	1	0	0	0	0	0	0	1	0	0	0	0	0	1	1	0	Empty Vector
21130	139903090	5451.76	3147.79	80778648	1.03102	402.484	10328539	25662	7	0	1	0	0	0	0	0	0	1	0	0	0	0	0	0	0	0	Empty Vector
21131	201735150	7959.56	4872.66	123497570	1.04734	969.56	24573492	25345	7	14	1	0	0	0	0	0	0	1	0	0	0	0	0	1	1	0	Empty Vector
21132	247336850	8510.08	6032.44	175326900	1.07206	1273.46	37011804	29064	7	14	1	0	0	0	0	0	0	1	0	0	0	0	0	1	1	0	Empty Vector
21133	126325660	7702.78	2984.25	48941704	1.0543	664.668	10900563	16400	7	3	1	0	0	0	0	0	0	1	0	0	0	0	0	0	0	0	Empty Vector
21134	153851600	8478.07	4961.24	90031568	1.02701	1931.49	35050704	18147	7	6	1	0	0	0	0	0	0	1	0	0	0	0	0	1	1	0	Empty Vector
21135	121614210	6173.94	3134.86	61750432	1.08491	684.519	13483657	19698	7	1	1	0	0	0	0	0	0	1	0	0	0	0	0	0	0	0	Empty Vector
21136	151832130	6641.83	4571.1	104495380	1.01816	1850.3	42297864	22860	7	21	1	0	0	0	0	0	0	1	0	0	0	0	0	1	1	1	Empty Vector
21137	185259360	8945.84	5435.15	112556590	1.0688	1485.82	30769934	20709	7	13	1	0	0	0	0	0	0	1	0	0	0	0	0	1	1	0	Empty Vector
21138	272400160	9718.86	4837.54	135586640	1.03537	843.068	23629516	28028	7	6	1	0	0	0	0	0	0	1	0	0	0	0	0	1	1	0	Empty Vector
21139	121148600	6200.67	2948.27	57603380	1.02789	422.87	8262041	19538	7	0	1	0	0	0	0	0	0	1	0	0	0	0	0	0	0	0	Empty Vector
21140	284333180	9137.84	3330.52	103632410	1.04122	884.125	27510442	31116	7	21	1	0	0	0	0	0	0	1	0	0	0	0	0	0	0	1	Empty Vector
21141	131896670	6099.55	2238	48394444	1.0509	438.976	9492408	21624	7	3	1	0	0	0	0	0	0	1	0	0	0	0	0	0	0	0	Empty Vector
21142	218206160	8899.83	5490.31	134611540	1.03099	1297.16	31803878	24518	7	18	1	0	0	0	0	0	0	1	0	0	0	0	0	1	1	0	Empty Vector
21143	177201140	6384.94	4843.38	134418350	1.05456	680.06	18873694	27753	7	3	1	0	0	0	0	0	0	1	0	0	0	0	0	1	1	0	Empty Vector
21144	172162830	8767.27	5965.38	117142140	1.02913	1908.78	37482748	19637	7	25	1	0	0	0	0	0	0	1	0	0	0	0	0	1	1	1	Empty Vector
21145	143415970	7677.93	2711.59	50649796	1.01703	664.027	12403353	18679	7	4	1	0	0	0	0	0	0	1	0	0	0	0	0	0	0	0	Empty Vector
21146	155131200	5804.5	3718.41	99378192	1.22061	711.095	19004724	26726	7	1	1	0	0	0	0	0	0	1	0	0	0	0	0	0	1	0	Empty Vector
21147	327739870	11344	4546.99	131367020	1.05761	763.574	22060428	28891	7	6	1	0	0	0	0	0	0	1	0	0	0	0	0	0	1	0	Empty Vector
21148	339745250	11121.7	3820.06	116695300	1.14141	862.773	26356002	30548	7	10	1	0	0	0	0	0	0	1	0	0	0	0	0	0	0	0	Empty Vector
21149	126286040	7303.99	3333.67	57639092	1.05912	789.711	13654106	17290	7	6	1	0	0	0	0	0	0	1	0	0	0	0	0	0	0	0	Empty Vector
21150	298589150	12560	3009.42	71542848	1.0961	740.345	17600226	23773	7	3	1	0	0	0	0	0	0	1	0	0	0	0	0	0	0	0	Empty Vector
21151	113409510	6580.57	3029.52	52210684	1.05471	612.055	10548161	17234	7	1	1	0	0	0	0	0	0	1	0	0	0	0	0	0	0	0	Empty Vector
21152	332387300	10566.7	4797.38	150906240	1.11505	694.583	21848818	31456	7	2	1	0	0	0	0	0	0	1	0	0	0	0	0	1	1	0	Empty Vector
21153	176682770	6930.91	5534.58	141087540	1.03845	2026.55	51660920	25492	7	29	1	0	0	0	0	0	0	1	0	0	0	0	0	1	1	1	Empty Vector
21154	154385490	8021.69	5349.13	102949290	1.02248	773.194	14880886	19246	7	1	1	0	0	0	0	0	0	1	0	0	0	0	0	1	1	0	Empty Vector
21155	233149550	9942.84	4329.35	101518840	1.02024	1132.79	26562802	23449	7	14	1	0	0	0	0	0	0	1	0	0	0	0	0	0	1	0	Empty Vector
21156	247434380	7909.29	4487.81	140396640	1.04188	1039.76	32527700	31284	7	21	1	0	0	0	0	0	0	1	0	0	0	0	0	1	1	1	Empty Vector
21157	113716130	6132.23	2958.5	54862484	1.08507	373.664	6.92923e+06	18544	7	1	1	0	0	0	0	0	0	1	0	0	0	0	0	0	0	0	Empty Vector
21158	117991060	6261.13	3385.2	63794024	1.03754	512.564	9659271	18845	7	0	1	0	0	0	0	0	0	1	0	0	0	0	0	0	0	0	Empty Vector
21159	219611070	8074.53	5222.77	142048880	1.0181	645.304	17550976	27198	7	1	1	0	0	0	0	0	0	1	0	0	0	0	0	1	1	0	Empty Vector
21160	116914980	6185.32	4407.99	83319760	1.12814	815.868	15421529	18902	7	2	1	0	0	0	0	0	0	1	0	0	0	0	0	1	1	0	Empty Vector
21161	132649980	6197.73	4372.12	93576552	1.04044	1198.89	25659854	21403	7	9	1	0	0	0	0	0	0	1	0	0	0	0	0	1	1	0	Empty Vector
21162	136635280	6618.64	4606.35	95093512	1.0678	1060.56	21894280	20644	7	7	1	0	0	0	0	0	0	1	0	0	0	0	0	1	1	0	Empty Vector
21163	164895780	5209.81	3464.52	109655620	1.04535	608.869	19271308	31651	7	4	1	0	0	0	0	0	0	1	0	0	0	0	0	0	0	0	Empty Vector
21164	276261920	7902.68	4953.98	173181150	1.05896	705.707	24670108	34958	7	5	1	0	0	0	0	0	0	1	0	0	0	0	0	1	1	0	Empty Vector
21165	150087740	7139.22	4522.48	95076024	1.05718	796.231	16739161	21023	7	5	1	0	0	0	0	0	0	1	0	0	0	0	0	1	1	0	Empty Vector
21166	274104670	6835.7	4888.94	196041520	1.0866	653.106	26188898	40099	7	6	1	0	0	0	0	0	0	1	0	0	0	0	0	1	1	0	Empty Vector
21167	221908930	8349.97	5913.69	157162260	1.02176	1098.89	29204192	26576	7	6	1	0	0	0	0	0	0	1	0	0	0	0	0	1	1	0	Empty Vector
21168	92716816	8627.23	4108.51	44154196	1.08248	1103.73	11861790	10747	7	0	1	0	0	0	0	0	0	1	0	0	0	0	0	0	1	0	Empty Vector
21169	135827310	5506.22	4687.53	115632070	1.04264	612.063	15098382	24668	7	0	1	0	0	0	0	0	0	1	0	0	0	0	0	1	1	0	Empty Vector
21170	100971740	9532.83	3998.68	42354004	1.11856	1054.92	11173676	10592	7	0	1	0	0	0	0	0	0	1	0	0	0	0	0	0	1	0	Empty Vector
21171	139694590	5585.55	4546.02	113696030	1.08746	668.654	16723036	25010	7	2	1	0	0	0	0	0	0	1	0	0	0	0	0	1	1	0	Empty Vector
21172	140219780	6146.75	4878.46	111287440	1.01592	642.424	14654982	22812	7	0	1	0	0	0	0	0	0	1	0	0	0	0	0	1	1	0	Empty Vector
21173	154691100	6696.29	3861.8	89211336	1.05533	835.238	19294842	23101	7	3	1	0	0	0	0	0	0	1	0	0	0	0	0	0	1	0	Empty Vector
21174	293256220	9405.87	3776.26	117736140	1.0115	661.156	20613506	31178	7	4	1	0	0	0	0	0	0	1	0	0	0	0	0	0	0	0	Empty Vector
21175	243405040	8063.77	5196.5	156856450	1.02538	731.711	22086702	30185	7	6	1	0	0	0	0	0	0	1	0	0	0	0	0	1	1	0	Empty Vector
21176	216273150	6238.41	4124.64	142992930	1.09222	935.245	32423078	34668	7	9	1	0	0	0	0	0	0	1	0	0	0	0	0	0	1	0	Empty Vector
21177	267574590	8732.28	5686.7	174251900	1.09262	1152.07	35301636	30642	7	16	1	0	0	0	0	0	0	1	0	0	0	0	0	1	1	0	Empty Vector
21178	170466100	7375.97	4854.14	112184140	1.02642	803.176	18562206	23111	7	1	1	0	0	0	0	0	0	1	0	0	0	0	0	1	1	0	Empty Vector
21179	138299040	11103	4517.8	56273692	1.08448	1413.56	17607352	12456	7	2	1	0	0	0	0	0	0	1	0	0	0	0	0	1	1	0	Empty Vector
21180	270182430	8092.69	5054.3	168742820	1.08237	846.147	28249454	33386	7	10	1	0	0	0	0	0	0	1	0	0	0	0	0	1	1	0	Empty Vector
21181	273306850	10867.5	7070.71	177821340	1.11365	1154.76	29041026	25149	7	2	1	0	0	0	0	0	0	1	0	0	0	0	0	1	1	0	Empty Vector
21182	143807540	12061.4	4859.27	57937020	1.0984	1395.06	16633305	11923	7	1	1	0	0	0	0	0	0	1	0	0	0	0	0	1	1	0	Empty Vector
21183	229116020	7435.45	5623.67	173287710	1.02873	932.895	28746222	30814	7	4	1	0	0	0	0	0	0	1	0	0	0	0	0	1	1	0	Empty Vector
21184	241461520	7723.56	5025.38	157108350	1.0364	743.446	23242348	31263	7	4	1	0	0	0	0	0	0	1	0	0	0	0	0	1	1	0	Empty Vector
21185	149924960	6685.91	4630.94	103844250	1.04351	589.514	13219256	22424	7	1	1	0	0	0	0	0	0	1	0	0	0	0	0	1	1	0	Empty Vector
21186	155509650	5839.86	4640.99	123584980	1.20451	669.862	17837746	26629	7	0	1	0	0	0	0	0	0	1	0	0	0	0	0	1	1	0	Empty Vector
21187	134416700	5879.74	3022.87	69105808	1.05491	486.867	11130273	22861	7	0	1	0	0	0	0	0	0	1	0	0	0	0	0	0	0	0	Empty Vector
21188	204739070	8225.43	3180.93	79176512	1.11324	557.251	13870529	24891	7	1	1	0	0	0	0	0	0	1	0	0	0	0	0	0	0	0	Empty Vector
21189	225240900	7615.66	3897.13	115261570	1.04003	999.552	29562760	29576	7	5	1	0	0	0	0	0	0	1	0	0	0	0	0	0	1	0	Empty Vector
21191	145820100	5489.8	4281.57	113726940	1.09484	673.516	17889936	26562	7	0	1	0	0	0	0	0	0	1	0	0	0	0	0	1	1	0	Empty Vector
21192	108599980	4853.41	4025.9	90083616	1.21872	538.979	12060194	22376	7	0	1	0	0	0	0	0	0	1	0	0	0	0	0	0	1	0	Empty Vector
21193	239447180	8026.52	3910.47	116657260	1.0352	769.696	22961556	29832	7	5	1	0	0	0	0	0	0	1	0	0	0	0	0	0	1	0	Empty Vector
21195	111518400	3956.24	2913.18	82116832	1.09275	396.476	11175862	28188	7	0	1	0	0	0	0	0	0	1	0	0	0	0	0	0	0	0	Empty Vector
21196	186547760	8180.48	5602.45	127758230	1.11893	1043.73	23801196	22804	7	2	1	0	0	0	0	0	0	1	0	0	0	0	0	1	1	0	Empty Vector
21197	121129720	5715.55	4729.5	100232350	1.03834	696.313	14756970	21193	7	2	1	0	0	0	0	0	0	1	0	0	0	0	0	1	1	0	Empty Vector
21198	157143980	6320.4	3656.72	90917112	1.14166	1087.01	27026414	24863	7	5	1	0	0	0	0	0	0	1	0	0	0	0	0	0	1	0	Empty Vector
21199	131076070	6158.72	4378.61	93190016	1.05387	783.367	16672400	21283	7	4	1	0	0	0	0	0	0	1	0	0	0	0	0	1	1	0	Empty Vector
21200	141298110	11695.9	5168.55	62441216	1.0523	999.167	12070938	12081	7	0	1	0	0	0	0	0	0	1	0	0	0	0	0	1	1	0	Empty Vector
21201	141151570	11917.6	4906.21	58109156	1.06815	1044.3	12368714	11844	7	1	1	0	0	0	0	0	0	1	0	0	0	0	0	1	1	0	Empty Vector
21202	89800176	10510.3	4101.24	35041036	1.1218	984.58	8412252	8544	7	1	1	0	0	0	0	0	0	1	0	0	0	0	0	0	1	0	Empty Vector
21203	91288280	10233	3920.28	34972852	1.11091	956.584	8533687	8921	7	0	1	0	0	0	0	0	0	1	0	0	0	0	0	0	1	0	Empty Vector
21204	247690900	10836.1	4976.62	113755620	1.08482	1668.58	38140324	22858	7	9	1	0	0	0	0	0	0	1	0	0	0	0	0	1	1	0	Empty Vector
21205	315153310	10891.8	4788.31	138549630	1.10607	980.322	28365620	28935	7	8	1	0	0	0	0	0	0	1	0	0	0	0	0	1	1	0	Empty Vector
21206	307890240	15330.1	3994.25	80220416	1.05602	1471.53	29554258	20084	7	3	1	0	0	0	0	0	0	1	0	0	0	0	0	0	1	0	Empty Vector
21207	230324640	8013.8	4952.58	142342220	1.02038	764.079	21960382	28741	7	2	1	0	0	0	0	0	0	1	0	0	0	0	0	1	1	0	Empty Vector
21208	300723970	11538.3	5453.51	142134860	1.04676	749.341	19530080	26063	7	1	1	0	0	0	0	0	0	1	0	0	0	0	0	1	1	0	Empty Vector
21209	253113330	7353.03	4555.59	156816980	1.03841	507.292	17462526	34423	7	3	1	0	0	0	0	0	0	1	0	0	0	0	0	1	1	0	Empty Vector
21210	256515330	8220.06	5189.59	161946450	1.03528	699.257	21821002	31206	7	2	1	0	0	0	0	0	0	1	0	0	0	0	0	1	1	0	Empty Vector
21211	317978050	10144.5	7869.34	246664420	1.04589	1062.57	33306354	31345	7	5	1	0	0	0	0	0	0	1	0	0	0	0	0	1	1	0	Empty Vector
21212	186371120	9040.12	6317.17	130234740	1.14778	1113.93	22964744	20616	7	1	1	0	0	0	0	0	0	1	0	0	0	0	0	1	1	0	Empty Vector
21213	183374160	6824.49	5637.24	151472770	1.14283	810.279	21772186	26870	7	0	1	0	0	0	0	0	0	1	0	0	0	0	0	1	1	0	Empty Vector
21214	259660560	8884.88	4822.63	140941500	1.06589	876.709	25621826	29225	7	3	1	0	0	0	0	0	0	1	0	0	0	0	0	1	1	0	Empty Vector
21215	147014750	5312.95	3012.58	83361088	1.04484	1525.87	42222276	27671	7	7	1	0	0	0	0	0	0	1	0	0	0	0	0	0	0	0	Empty Vector
21216	242322460	13498.4	2855.82	51267748	1.2198	880.476	15806312	17952	7	2	1	0	0	0	0	0	0	1	0	0	0	0	0	0	0	0	Empty Vector
21217	224195280	7033.14	4615	147112290	1.10459	737.282	23502348	31877	7	1	1	0	0	0	0	0	0	1	0	0	0	0	0	1	1	0	Empty Vector
21218	217403900	7711	4333.19	122169940	1.03074	1001.86	28246380	28194	7	0	1	0	0	0	0	0	0	1	0	0	0	0	0	0	1	0	Empty Vector
21219	105094060	5098.93	3235.25	66681708	1.02613	531.55	10955778	20611	7	0	1	0	0	0	0	0	0	1	0	0	0	0	0	0	0	0	Empty Vector
21220	129752240	4796.22	4404.79	119162740	1.02807	1013.58	27420306	27053	7	1	1	0	0	0	0	0	0	1	0	0	0	0	0	1	1	0	Empty Vector
21221	239069170	7894.5	4903.21	148483840	1.09189	791.579	23971384	30283	7	1	1	0	0	0	0	0	0	1	0	0	0	0	0	1	1	0	Empty Vector
21222	266090510	9906.57	5194.33	139519650	1.01518	1388.04	37282788	26860	7	6	1	0	0	0	0	0	0	1	0	0	0	0	0	1	1	0	Empty Vector
21223	107679940	4812.3	2466.64	55193632	1.0989	583.976	13067050	22376	7	2	1	0	0	0	0	0	0	1	0	0	0	0	0	0	0	0	Empty Vector
21224	229564620	8363.31	4811.5	132070890	1.02725	1129.44	31002098	27449	7	2	1	0	0	0	0	0	0	1	0	0	0	0	0	1	1	0	Empty Vector
21225	300794400	10826.2	4899.81	136136210	1.02797	1057.6	29384222	27784	7	2	1	0	0	0	0	0	0	1	0	0	0	0	0	1	1	0	Empty Vector
21226	258130900	8034.7	4644.88	149226180	1.05091	726.004	23324326	32127	7	4	1	0	0	0	0	0	0	1	0	0	0	0	0	1	1	0	Empty Vector
21227	165686560	7724.31	5204.45	111635380	1.04585	992.7	21293408	21450	7	2	1	0	0	0	0	0	0	1	0	0	0	0	0	1	1	0	Empty Vector
21228	221750820	7878.03	5308.43	149421740	1.02691	1158.08	32597752	28148	7	0	1	0	0	0	0	0	0	1	0	0	0	0	0	1	1	0	Empty Vector
21229	296158460	9865.7	4490.81	134809730	1.04409	916.932	27525372	30019	7	4	1	0	0	0	0	0	0	1	0	0	0	0	0	0	1	0	Empty Vector
21230	165367900	6338.36	4795.29	125109190	1.05164	817.224	21321374	26090	7	0	1	0	0	0	0	0	0	1	0	0	0	0	0	1	1	0	Empty Vector
21231	237393920	8559.36	5630.98	156175170	1.07871	1258.7	34910144	27735	7	1	1	0	0	0	0	0	0	1	0	0	0	0	0	1	1	0	Empty Vector
21233	229366860	8012.26	4438.18	127051810	1.04595	682.131	19527370	28627	7	3	1	0	0	0	0	0	0	1	0	0	0	0	0	1	1	0	Empty Vector
21234	110479060	5899.77	3059.11	57284824	1.05561	485.738	9095932	18726	7	0	1	0	0	0	0	0	0	1	0	0	0	0	0	0	0	0	Empty Vector
21235	193088400	7438.78	3887.59	100910220	1.05628	514.711	13360341	25957	7	0	1	0	0	0	0	0	0	1	0	0	0	0	0	0	1	0	Empty Vector
21236	214104160	7627.51	4331.35	121580860	1.04738	729.167	20467708	28070	7	5	1	0	0	0	0	0	0	1	0	0	0	0	0	0	1	0	Empty Vector
21237	109158820	6100.98	3213.45	57495060	1.12442	444.522	7953393	17892	7	0	1	0	0	0	0	0	0	1	0	0	0	0	0	0	0	0	Empty Vector
21238	207621100	7681.7	4388.1	118601540	1.06735	680.343	18388320	27028	7	0	1	0	0	0	0	0	0	1	0	0	0	0	0	0	1	0	Empty Vector
21239	112854250	5145.88	2275.49	49903712	1.06019	298.191	6.53962e+06	21931	7	0	1	0	0	0	0	0	0	1	0	0	0	0	0	0	0	0	Empty Vector
21240	134136420	6431.86	2688.21	56062644	1.04084	863.104	18000026	20855	7	1	1	0	0	0	0	0	0	1	0	0	0	0	0	0	0	0	Empty Vector
21241	100876700	5000.58	2854.23	57578308	1.08886	405.887	8187949	20173	7	0	1	0	0	0	0	0	0	1	0	0	0	0	0	0	0	0	Empty Vector
21242	107227340	5721.23	2790.83	52305768	1.06532	385.85	7231593	18742	7	0	1	0	0	0	0	0	0	1	0	0	0	0	0	0	0	0	Empty Vector
21243	170345100	6180.88	4038.81	111309610	1.04051	629.414	17346644	27560	7	0	1	0	0	0	0	0	0	1	0	0	0	0	0	0	1	0	Empty Vector
21244	245426130	9285.54	4401.2	116328180	1.01923	773.144	20434976	26431	7	11	1	0	0	0	0	0	0	1	0	0	0	0	0	0	1	0	Empty Vector
21245	126860650	11036.2	4980.37	57249376	1.12309	1297.57	14915545	11495	7	1	1	0	0	0	0	0	0	1	0	0	0	0	0	1	1	0	Empty Vector
21246	118100260	10424.6	5395.95	61130732	1.08022	1351.5	15311144	11329	7	0	1	0	0	0	0	0	0	1	0	0	0	0	0	1	1	0	Empty Vector
21248	226120530	7048.86	3995.9	128184630	1.03353	522.517	16761836	32079	7	7	1	0	0	0	0	0	0	1	0	0	0	0	0	0	1	0	Empty Vector
21249	198698290	7811.7	5588.36	142145410	1.04743	889.797	22632864	25436	7	0	1	0	0	0	0	0	0	1	0	0	0	0	0	1	1	0	Empty Vector
21250	119285540	4806.8	2978.57	73916088	1.1494	356.854	8855691	24816	7	0	1	0	0	0	0	0	0	1	0	0	0	0	0	0	0	0	Empty Vector
21251	126070590	4615.77	3837.84	104822890	1.16546	443.039	12100737	27313	7	0	1	0	0	0	0	0	0	1	0	0	0	0	0	0	1	0	Empty Vector
21252	268387360	8836.09	4948.15	150295020	1.02604	637.977	19377906	30374	7	3	1	0	0	0	0	0	0	1	0	0	0	0	0	1	1	0	Empty Vector
21253	106333110	4746.17	3332.39	74658832	1.15046	391.532	8771880	22404	7	0	1	0	0	0	0	0	0	1	0	0	0	0	0	0	0	0	Empty Vector
21254	136139820	7290.73	2807.97	52433228	1.02985	578.367	10799846	18673	7	1	1	0	0	0	0	0	0	1	0	0	0	0	0	0	0	0	Empty Vector
21255	110871370	7005.65	5462.38	86447568	1.03815	727.219	11508974	15826	7	0	1	0	0	0	0	0	0	1	0	0	0	0	0	1	1	0	Empty Vector
21256	116183990	4662.65	2848.3	70973888	1.09109	368.757	9188683	24918	7	0	1	0	0	0	0	0	0	1	0	0	0	0	0	0	0	0	Empty Vector
21257	131327590	7879.97	5770.59	96172656	1.11005	684.813	11413099	16666	7	0	1	0	0	0	0	0	0	1	0	0	0	0	0	1	1	0	Empty Vector
21258	209484290	7066.43	3270.01	96939304	1.026	454.617	13477121	29645	7	1	1	0	0	0	0	0	0	1	0	0	0	0	0	0	0	0	Empty Vector
21259	271558020	8219.32	3879.55	128176340	1.05421	788.611	26054922	33039	7	2	1	0	0	0	0	0	0	1	0	0	0	0	0	0	1	0	Empty Vector
21260	241684670	8551.27	4165.65	117733660	1.05752	1435.56	40573320	28263	7	11	1	0	0	0	0	0	0	1	0	0	0	0	0	0	1	0	Empty Vector
21261	125891700	5726.77	3947.51	86778056	1.06938	445.904	9802305	21983	7	0	1	0	0	0	0	0	0	1	0	0	0	0	0	0	1	0	Empty Vector
21262	135027700	7353.25	5223.46	95918440	1.04693	742.112	13627404	18363	7	0	1	0	0	0	0	0	0	1	0	0	0	0	0	1	1	0	Empty Vector
21263	223817780	9427.08	5486.11	130251220	1.07065	948.194	22512014	23742	7	3	1	0	0	0	0	0	0	1	0	0	0	0	0	1	1	0	Empty Vector
21264	230297970	8042.81	3636.41	104124940	1.16558	1520.67	43542836	28634	7	7	1	0	0	0	0	0	0	1	0	0	0	0	0	0	0	0	Empty Vector
21265	121446020	5035.49	4089.68	98634792	1.06671	735.162	17730642	24118	7	0	1	0	0	0	0	0	0	1	0	0	0	0	0	0	1	0	Empty Vector
21266	178789870	11380.6	5148.63	80884944	1.07866	1368.13	21493260	15710	7	2	1	0	0	0	0	0	0	1	0	0	0	0	0	1	1	0	Empty Vector
21267	146892380	7089.74	5373.53	111334140	1.0289	878.711	18206008	20719	7	4	1	0	0	0	0	0	0	1	0	0	0	0	0	1	1	0	Empty Vector
21268	148920450	7785.06	6035.22	115447730	1.01577	1095.06	20947418	19129	7	5	1	0	0	0	0	0	0	1	0	0	0	0	0	1	1	0	Empty Vector
21269	314320670	11095.4	4989.98	141361100	1.03802	938.195	26578132	28329	7	8	1	0	0	0	0	0	0	1	0	0	0	0	0	1	1	0	Empty Vector
21270	103348530	6161.23	4412.47	74014848	1.08095	623.61	10460431	16774	7	1	1	0	0	0	0	0	0	1	0	0	0	0	0	1	1	0	Empty Vector
21271	106652490	7610.97	4869.62	68238024	1.09062	610.543	8555537	14013	7	0	1	0	0	0	0	0	0	1	0	0	0	0	0	1	1	0	Empty Vector
21272	152931070	11342.5	8166.39	110107410	1.0895	1990.67	26840228	13483	7	14	1	0	0	0	0	0	0	1	0	0	0	0	0	1	1	0	Empty Vector
21273	218738080	10508.2	6154.45	128111060	1.05261	1302.42	27111096	20816	7	8	1	0	0	0	0	0	0	1	0	0	0	0	0	1	1	0	Empty Vector
21274	155551890	9526.11	6906.11	112769810	1.02347	1549.63	25303888	16329	7	8	1	0	0	0	0	0	0	1	0	0	0	0	0	1	1	0	Empty Vector
21275	269249760	11708	5546	127541250	1.08152	1115.58	25654964	22997	7	16	1	0	0	0	0	0	0	1	0	0	0	0	0	1	1	0	Empty Vector
21276	141380340	6998.33	4842.16	97821312	1.11497	753.542	15223050	20202	7	4	1	0	0	0	0	0	0	1	0	0	0	0	0	1	1	0	Empty Vector
21277	124875500	5895.08	3723.68	78878800	1.05848	882.054	18684552	21183	7	7	1	0	0	0	0	0	0	1	0	0	0	0	0	0	1	0	Empty Vector
21278	134096020	6582.69	3413.65	69539512	1.05936	679.681	13845788	20371	7	5	1	0	0	0	0	0	0	1	0	0	0	0	0	0	0	0	Empty Vector
21279	258414700	8912.08	5061.76	146770740	1.0848	1029.08	29839260	28996	7	15	1	0	0	0	0	0	0	1	0	0	0	0	0	1	1	0	Empty Vector
21280	291196930	9939.48	4633.74	135754690	1.04976	1262.13	36976548	29297	7	10	1	0	0	0	0	0	0	1	0	0	0	0	0	1	1	0	Empty Vector
21281	152641780	5607.5	4585.7	124827340	1.09729	749.851	20411706	27221	7	2	1	0	0	0	0	0	0	1	0	0	0	0	0	1	1	0	Empty Vector
21282	148037820	6677.69	5297.21	117433780	1.07773	822.502	18234040	22169	7	0	1	0	0	0	0	0	0	1	0	0	0	0	0	1	1	0	Empty Vector
21283	150510880	5531.25	4039.51	109919100	1.02541	774.549	21076250	27211	7	9	1	0	0	0	0	0	0	1	0	0	0	0	0	0	1	0	Empty Vector
21284	260988500	9549.17	6013.99	164368480	1.06529	1232.94	33697480	27331	7	18	1	0	0	0	0	0	0	1	0	0	0	0	0	1	1	0	Empty Vector
21285	204737070	9825.18	7843.88	163450690	1.09976	1168.6	24351388	20838	7	5	1	0	0	0	0	0	0	1	0	0	0	0	0	1	1	0	Empty Vector
21286	249921360	8591.32	4260.89	123949250	1.11219	1162.04	33803880	29090	7	15	1	0	0	0	0	0	0	1	0	0	0	0	0	0	1	0	Empty Vector
21287	110716840	5139.82	3468.42	74713200	1.04941	529.022	11395669	21541	7	0	1	0	0	0	0	0	0	1	0	0	0	0	0	0	1	0	Empty Vector
21288	280341600	10185.7	4823.44	132755480	1.03217	814.299	22411938	27523	7	3	1	0	0	0	0	0	0	1	0	0	0	0	0	1	1	0	Empty Vector
21289	244142400	11479.9	7396.49	157301220	1.06294	1862.13	39601900	21267	7	9	1	0	0	0	0	0	0	1	0	0	0	0	0	1	1	0	Empty Vector
21290	299934910	12101.5	5340.51	132364560	1.026	1017.63	25221912	24785	7	7	1	0	0	0	0	0	0	1	0	0	0	0	0	1	1	0	Empty Vector
21291	141723680	13042.9	5890.91	64010640	1.10302	1001	10876834	10866	7	1	1	0	0	0	0	0	0	1	0	0	0	0	0	1	1	0	Empty Vector
21292	131464740	13175.5	6947.08	69317944	1.07234	1414.98	14118680	9978	7	0	1	0	0	0	0	0	0	1	0	0	0	0	0	1	1	0	Empty Vector
21293	236665070	11934.7	8949.72	177472980	1.02148	1661.82	32953958	19830	7	10	1	0	0	0	0	0	0	1	0	0	0	0	0	1	1	0	Empty Vector
21294	318127710	10309.7	4780.67	147517180	1.09641	1621.83	50044948	30857	7	25	1	0	0	0	0	0	0	1	0	0	0	0	0	1	1	1	Empty Vector
21295	202528640	7362	5011.29	137860460	1.05223	833.982	22942836	27510	7	4	1	0	0	0	0	0	0	1	0	0	0	0	0	1	1	0	Empty Vector
21296	210526540	8832.66	6180.22	147305630	1.04162	951.056	22668424	23835	7	6	1	0	0	0	0	0	0	1	0	0	0	0	0	1	1	0	Empty Vector
21297	140473010	8389.95	4073.41	68201168	1.05578	1058.97	17730270	16743	7	2	1	0	0	0	0	0	0	1	0	0	0	0	0	0	1	0	Empty Vector
21298	188139760	5830.54	4361.25	140728930	1.12928	760.984	24555440	32268	7	3	1	0	0	0	0	0	0	1	0	0	0	0	0	1	1	0	Empty Vector
21299	274167330	9806.05	4418.5	123536840	1.01574	1190.61	33288264	27959	7	13	1	0	0	0	0	0	0	1	0	0	0	0	0	0	1	0	Empty Vector
21300	163412290	6264.37	4995.26	130306340	1.05163	598.171	15603881	26086	7	1	1	0	0	0	0	0	0	1	0	0	0	0	0	1	1	0	Empty Vector
21301	165026340	7375.15	5131.81	114829380	1.0935	1388.9	31077964	22376	7	6	1	0	0	0	0	0	0	1	0	0	0	0	0	1	1	0	Empty Vector
21302	202817520	7601	4045.29	107940580	1.02393	665.972	17770126	26683	7	4	1	0	0	0	0	0	0	1	0	0	0	0	0	0	1	0	Empty Vector
21303	130034000	6826.29	4053.55	77216128	1.01825	1008.66	19214032	19049	7	4	1	0	0	0	0	0	0	1	0	0	0	0	0	0	1	0	Empty Vector
21304	160923700	7782.74	5028.09	103965900	1.02712	676.122	13980168	20677	7	2	1	0	0	0	0	0	0	1	0	0	0	0	0	1	1	0	Empty Vector
21305	197061980	8001.54	6451.97	158899140	1.06497	1051.74	25902366	24628	7	6	1	0	0	0	0	0	0	1	0	0	0	0	0	1	1	0	Empty Vector
21306	181229070	7524.56	5995.73	144407100	1.04052	1002.35	24141660	24085	7	8	1	0	0	0	0	0	0	1	0	0	0	0	0	1	1	0	Empty Vector
21307	175035250	7195.4	7253.52	176449140	1.01274	995.396	24214008	24326	7	5	1	0	0	0	0	0	0	1	0	0	0	0	0	1	1	0	Empty Vector
21308	139865570	6704	6483.7	135269460	1.0103	739.523	15428671	20863	7	0	1	0	0	0	0	0	0	1	0	0	0	0	0	1	1	0	Empty Vector
21310	93088584	4303.08	3045.31	65879188	1.02137	642.078	13890072	21633	7	2	1	0	0	0	0	0	0	1	0	0	0	0	0	0	0	0	Empty Vector
21311	227325710	9218.77	5556.59	137019940	1.0143	1211.53	29875156	24659	7	10	1	0	0	0	0	0	0	1	0	0	0	0	0	1	1	0	Empty Vector
21312	141543870	7970.71	4312.09	76574160	1.02155	679.973	12074956	17758	7	1	1	0	0	0	0	0	0	1	0	0	0	0	0	1	1	0	Empty Vector
21313	151889020	6607.32	3404.43	78260936	1.05171	596.815	13719590	22988	7	2	1	0	0	0	0	0	0	1	0	0	0	0	0	0	0	0	Empty Vector
21314	279429540	11017.2	6397.76	162266450	1.02685	1675.03	42483860	25363	7	6	1	0	0	0	0	0	0	1	0	0	0	0	0	1	1	0	Empty Vector
21315	213373330	5128.92	3121.1	129844180	1.12114	573.943	23877166	41602	7	0	1	0	0	0	0	0	0	1	0	0	0	0	0	0	0	0	Empty Vector
21316	248633710	7671.99	4040.71	130951460	1.02529	791.195	25641046	32408	7	16	1	0	0	0	0	0	0	1	0	0	0	0	0	0	1	0	Empty Vector
21317	230841330	9926.52	6467.34	150397870	1.02957	1146.48	26661408	23255	7	10	1	0	0	0	0	0	0	1	0	0	0	0	0	1	1	0	Empty Vector
21318	304505470	11373.6	6625.37	177381150	1.05534	1496.34	40061388	26773	7	13	1	0	0	0	0	0	0	1	0	0	0	0	0	1	1	0	Empty Vector
21319	263073390	10747.8	7031.59	172112210	1.04725	1316.27	32218318	24477	7	12	1	0	0	0	0	0	0	1	0	0	0	0	0	1	1	0	Empty Vector
21320	231149520	8043.06	5016.79	144177420	1.02978	911.238	26188060	28739	7	12	1	0	0	0	0	0	0	1	0	0	0	0	0	1	1	0	Empty Vector
21321	255295550	11124.5	5688.24	130539450	1.01924	1379.29	31653254	22949	7	17	1	0	0	0	0	0	0	1	0	0	0	0	0	1	1	0	Empty Vector
21322	251616130	9285.76	4928.56	133549140	1.06992	999.656	27087688	27097	7	17	1	0	0	0	0	0	0	1	0	0	0	0	0	1	1	0	Empty Vector
21323	213650900	6577.72	3052.54	99149424	1.23946	782.387	25412704	32481	7	14	1	0	0	0	0	0	0	1	0	0	0	0	0	0	0	0	Empty Vector
21324	129897370	8355.14	2924.62	45469096	1.05959	574.352	8929446	15547	7	3	1	0	0	0	0	0	0	1	0	0	0	0	0	0	0	0	Empty Vector
21325	248474270	10837.6	5089.29	116682120	1.11343	852.643	19548540	22927	7	6	1	0	0	0	0	0	0	1	0	0	0	0	0	1	1	0	Empty Vector
21326	242970300	9637.47	3841.34	96844072	1.16806	846.934	21352054	25211	7	2	1	0	0	0	0	0	0	1	0	0	0	0	0	0	1	0	Empty Vector
21327	124091870	7678.95	3623.75	58559720	1.05619	676.627	10934286	16160	7	0	1	0	0	0	0	0	0	1	0	0	0	0	0	0	1	0	Empty Vector
21328	117770480	6944.42	3632.84	61609396	1.03622	658.91	11174459	16959	7	2	1	0	0	0	0	0	0	1	0	0	0	0	0	0	1	0	Empty Vector
21329	254496110	8774.52	5045.27	146332860	1.08545	631.118	18304956	29004	7	3	1	0	0	0	0	0	0	1	0	0	0	0	0	1	1	0	Empty Vector
21330	148785780	7168.33	4874.78	101180930	1.0796	667.833	13861550	20756	7	3	1	0	0	0	0	0	0	1	0	0	0	0	0	1	1	0	Empty Vector
21331	148687810	7635.98	5687.6	110748950	1.02968	841.663	16388860	19472	7	6	1	0	0	0	0	0	0	1	0	0	0	0	0	1	1	0	Empty Vector
21332	285730050	13174	7563.09	164035860	1.03118	1431.98	31058310	21689	7	6	1	0	0	0	0	0	0	1	0	0	0	0	0	1	1	0	Empty Vector
21333	111278720	7099.12	3026.19	47435452	1.04421	621.864	9747711	15675	7	0	1	0	0	0	0	0	0	1	0	0	0	0	0	0	0	0	Empty Vector
21334	276318500	11647.7	6224.46	147662910	1.01265	2609.02	61893684	23723	7	34	1	0	0	0	0	0	0	1	0	0	0	0	0	1	1	1	Empty Vector
21335	315924930	11549.5	5816.87	159114740	1.08862	2322.23	63522312	27354	7	0	1	0	0	0	0	0	0	1	0	0	0	0	0	1	1	0	Empty Vector
21336	265857230	9253.65	5607.57	161105440	1.0586	869.577	24982934	28730	7	14	1	0	0	0	0	0	0	1	0	0	0	0	0	1	1	0	Empty Vector
21337	160973120	6516.6	3171.49	78342080	1.01667	782.409	19327072	24702	7	3	1	0	0	0	0	0	0	1	0	0	0	0	0	0	0	0	Empty Vector
21338	328690530	11568.3	4593.51	130515320	1.05453	964.509	27404596	28413	7	5	1	0	0	0	0	0	0	1	0	0	0	0	0	0	1	0	Empty Vector
21339	271220380	9577.67	4220.09	119504420	1.05421	674.04	19087472	28318	7	3	1	0	0	0	0	0	0	1	0	0	0	0	0	0	1	0	Empty Vector
21340	135725660	7432.14	2758.51	50375932	1.10371	620.792	11336894	18262	7	2	1	0	0	0	0	0	0	1	0	0	0	0	0	0	0	0	Empty Vector
21341	253199860	8752.46	4788.32	138521410	1.0661	923.947	26728860	28929	7	2	1	0	0	0	0	0	0	1	0	0	0	0	0	1	1	0	Empty Vector
21342	227255600	9443.41	5233.61	125946730	1.07291	1092.78	26297716	24065	7	13	1	0	0	0	0	0	0	1	0	0	0	0	0	1	1	0	Empty Vector
21343	128816900	7452.53	2611.26	45135692	1.14	446.096	7710767	17285	7	2	1	0	0	0	0	0	0	1	0	0	0	0	0	0	0	0	Empty Vector
21344	256158160	11003.8	5426.48	126323100	1.05116	1075.37	25033462	23279	7	12	1	0	0	0	0	0	0	1	0	0	0	0	0	1	1	0	Empty Vector
21345	242347810	9207.39	4018.78	105778430	1.02335	664.074	17479098	26321	7	4	1	0	0	0	0	0	0	1	0	0	0	0	0	0	1	0	Empty Vector
21346	255528290	9604.52	3825.73	101783580	1.12249	795.41	21161880	26605	7	5	1	0	0	0	0	0	0	1	0	0	0	0	0	0	1	0	Empty Vector
21347	248397020	14876.7	3527.37	58896532	1.10757	1001.97	16729838	16697	7	2	1	0	0	0	0	0	0	1	0	0	0	0	0	0	0	0	Empty Vector
21348	224766430	8292.43	4227.5	114586310	1.05163	853.936	23145940	27105	7	11	1	0	0	0	0	0	0	1	0	0	0	0	0	0	1	0	Empty Vector
21349	266130050	10183.7	6372.83	166541090	1.05081	1290.51	33725016	26133	7	15	1	0	0	0	0	0	0	1	0	0	0	0	0	1	1	0	Empty Vector
21350	305088510	12315.4	5621.93	139271980	1.0476	1306.02	32354122	24773	7	17	1	0	0	0	0	0	0	1	0	0	0	0	0	1	1	0	Empty Vector
21351	160999810	6604.58	4354.28	106144400	1.03908	855.175	20846606	24377	7	8	1	0	0	0	0	0	0	1	0	0	0	0	0	1	1	0	Empty Vector
21352	206344850	9568.95	6089.71	131318500	1.0784	2075.85	44763668	21564	7	20	1	0	0	0	0	0	0	1	0	0	0	0	0	1	1	1	Empty Vector
21353	148521260	6877.58	4845.21	104632220	1.06306	778	16800916	21595	7	2	1	0	0	0	0	0	0	1	0	0	0	0	0	1	1	0	Empty Vector
21354	133015410	5015.29	3421.23	90737896	1.02894	499.62	13250933	26522	7	2	1	0	0	0	0	0	0	1	0	0	0	0	0	0	0	0	Empty Vector
21355	141167090	6014.02	4242.24	99578000	1.03754	800.703	18794904	23473	7	4	1	0	0	0	0	0	0	1	0	0	0	0	0	1	1	0	Empty Vector
21356	126472100	5353.32	4131.04	97595856	1.2177	809.067	19114200	23625	7	6	1	0	0	0	0	0	0	1	0	0	0	0	0	0	1	0	Empty Vector
21357	251047620	8294.43	5529.48	167360780	1.04521	589.857	17853188	30267	7	1	1	0	0	0	0	0	0	1	0	0	0	0	0	1	1	0	Empty Vector
21358	229016130	8786.35	4788.1	124801920	1.0371	938.042	24450076	26065	7	14	1	0	0	0	0	0	0	1	0	0	0	0	0	1	1	0	Empty Vector
21359	157832430	7851.19	2443.61	49123892	1.12992	656.643	13200492	20103	7	7	1	0	0	0	0	0	0	1	0	0	0	0	0	0	0	0	Empty Vector
21360	281638240	10636.3	9342.68	247384940	1.03123	2399.42	63534300	26479	7	12	1	0	0	0	0	0	0	1	0	0	0	0	0	1	1	0	Empty Vector
21363	252945730	7610.82	3979.96	132273930	1.15998	577.141	19181270	33235	7	9	1	0	0	0	0	0	0	1	0	0	0	0	0	0	1	0	Empty Vector
21364	222052660	7880.36	5202.15	146586140	1.0665	721.983	20344046	28178	7	10	1	0	0	0	0	0	0	1	0	0	0	0	0	1	1	0	Empty Vector
21365	293065730	9550.47	4581.59	140590740	1.02389	659.575	20239714	30686	7	4	1	0	0	0	0	0	0	1	0	0	0	0	0	1	1	0	Empty Vector
21366	149143100	8374.12	4186.86	74567984	1.01584	858.933	15297591	17810	7	4	1	0	0	0	0	0	0	1	0	0	0	0	0	0	1	0	Empty Vector
21367	150451360	9284.26	3306.27	53578128	1.04869	522.855	8472859	16205	7	2	1	0	0	0	0	0	0	1	0	0	0	0	0	0	0	0	Empty Vector
21368	309632260	12278.7	4963.8	125172150	1.04331	945.341	23838674	25217	7	7	1	0	0	0	0	0	0	1	0	0	0	0	0	1	1	0	Empty Vector
21369	275399970	9450.28	7270.01	211862750	1.03276	1441.46	42007092	29142	7	22	1	0	0	0	0	0	0	1	0	0	0	0	0	1	1	1	Empty Vector
21370	302939200	12448.2	7986.81	194366980	1.0557	1810.89	44069832	24336	7	26	1	0	0	0	0	0	0	1	0	0	0	0	0	1	1	1	Empty Vector
21371	216237060	7540.7	3802.18	109031450	1.05373	570.248	16352436	28676	7	2	1	0	0	0	0	0	0	1	0	0	0	0	0	0	1	0	Empty Vector
21372	179383070	9772.98	6463.36	118635060	1.01348	1430.78	26261954	18355	7	12	1	0	0	0	0	0	0	1	0	0	0	0	0	1	1	0	Empty Vector
21373	199739600	11936.9	7794.62	130427330	1.03197	1799.42	30109632	16733	7	19	1	0	0	0	0	0	0	1	0	0	0	0	0	1	1	0	Empty Vector
21375	99989216	6147.13	4166.61	67774128	1.05585	1193.31	19410408	16266	7	13	1	0	0	0	0	0	0	1	0	0	0	0	0	1	1	0	Empty Vector
21376	112482460	4698.12	3633.6	86995632	1.04832	506.082	12116608	23942	7	0	1	0	0	0	0	0	0	1	0	0	0	0	0	0	1	0	Empty Vector
21377	136827890	5779.18	3547.71	83995584	1.05217	795.315	18829888	23676	7	6	1	0	0	0	0	0	0	1	0	0	0	0	0	0	1	0	Empty Vector
21378	242510880	11036.8	6153.25	135205380	1.04304	714.881	15708088	21973	7	0	1	0	0	0	0	0	0	1	0	0	0	0	0	1	1	0	Empty Vector
21379	113929570	5093.65	2656.12	59409504	1.0517	346.851	7758016	22367	7	0	1	0	0	0	0	0	0	1	0	0	0	0	0	0	0	0	Empty Vector
21380	235604620	10806.1	7255.94	158201360	1.02624	1296.51	28267860	21803	7	6	1	0	0	0	0	0	0	1	0	0	0	0	0	1	1	0	Empty Vector
21381	238872300	8544.58	3663.38	102413480	1.0531	1148.65	32111698	27956	7	22	1	0	0	0	0	0	0	1	0	0	0	0	0	0	0	1	Empty Vector
21382	215182820	8850.53	5916.11	143838380	1.02141	982.661	23891432	24313	7	3	1	0	0	0	0	0	0	1	0	0	0	0	0	1	1	0	Empty Vector
21383	322025920	11398.7	5407.58	152769460	1.07827	830.038	23449392	28251	7	10	1	0	0	0	0	0	0	1	0	0	0	0	0	1	1	0	Empty Vector
21384	271081150	7637.16	3553.64	126136420	1.12925	523.509	18581960	35495	7	7	1	0	0	0	0	0	0	1	0	0	0	0	0	0	0	0	Empty Vector
21385	175577460	7245.39	4406.5	106782690	1.03517	761.483	18453026	24233	7	9	1	0	0	0	0	0	0	1	0	0	0	0	0	1	1	0	Empty Vector
21386	333242370	12923.9	4202.12	108351790	1.12436	1633.11	42109624	25785	7	18	1	0	0	0	0	0	0	1	0	0	0	0	0	0	1	0	Empty Vector
21387	182832210	8395.27	5312.73	115700700	1.04014	1244.42	27100982	21778	7	5	1	0	0	0	0	0	0	1	0	0	0	0	0	1	1	0	Empty Vector
21388	275193120	10909.5	5550.76	140017890	1.03041	1243.69	31372134	25225	7	14	1	0	0	0	0	0	0	1	0	0	0	0	0	1	1	0	Empty Vector
21389	280826370	10692	5006.34	131491550	1.05078	1064.59	27961394	26265	7	19	1	0	0	0	0	0	0	1	0	0	0	0	0	1	1	0	Empty Vector
21390	228054980	9654.35	5307.37	125370780	1.02728	1117.67	26401620	23622	7	11	1	0	0	0	0	0	0	1	0	0	0	0	0	1	1	0	Empty Vector
21391	198787380	7856.9	5001.62	126545930	1.05242	816.373	20655052	25301	7	3	1	0	0	0	0	0	0	1	0	0	0	0	0	1	1	0	Empty Vector
21392	253111060	7485.84	4046.13	136807600	1.02012	542.594	18346190	33812	7	2	1	0	0	0	0	0	0	1	0	0	0	0	0	0	1	0	Empty Vector
21393	192067890	8013.51	4896.61	117362040	1.02586	873.943	20946672	23968	7	7	1	0	0	0	0	0	0	1	0	0	0	0	0	1	1	0	Empty Vector
21394	100247960	5142.24	2729.34	53208460	1.02752	644.632	12567092	19495	7	3	1	0	0	0	0	0	0	1	0	0	0	0	0	0	0	0	Empty Vector
21395	283359260	12002.2	6763.02	159668140	1.04982	1273.61	30068698	23609	7	1	1	0	0	0	0	0	0	1	0	0	0	0	0	1	1	0	Empty Vector
21396	112947860	5236.1	2830.41	61054684	1.07388	444.888	9596689	21571	7	2	1	0	0	0	0	0	0	1	0	0	0	0	0	0	0	0	Empty Vector
21397	213373470	8357.1	4196.71	107150340	1.19163	661.53	16890184	25532	7	9	1	0	0	0	0	0	0	1	0	0	0	0	0	0	1	0	Empty Vector
21398	200149970	8449.78	5844.12	138429760	1.02896	1666.35	39470896	23687	7	22	1	0	0	0	0	0	0	1	0	0	0	0	0	1	1	1	Empty Vector
21399	254490080	8873.74	5430.62	155744770	1.04537	1059.5	30385390	28679	7	11	1	0	0	0	0	0	0	1	0	0	0	0	0	1	1	0	Empty Vector
21400	181303550	10105.5	5026.61	90182472	1.04197	1380.4	24765760	17941	7	16	1	0	0	0	0	0	0	1	0	0	0	0	0	1	1	0	Empty Vector
21401	169178880	7463.01	3649.69	82734920	1.01876	894.112	20268634	22669	7	12	1	0	0	0	0	0	0	1	0	0	0	0	0	0	1	0	Empty Vector
21402	139094350	6690.12	4473.48	93008064	1.02153	1286.97	26757458	20791	7	2	1	0	0	0	0	0	0	1	0	0	0	0	0	1	1	0	Empty Vector
21403	156718820	7580.85	2903.69	60027920	1.10878	1510.92	31235334	20673	7	5	1	0	0	0	0	0	0	1	0	0	0	0	0	0	0	0	Empty Vector
21404	151765790	8245	2789.27	51342024	1.02399	693.06	12757156	18407	7	2	1	0	0	0	0	0	0	1	0	0	0	0	0	0	0	0	Empty Vector
21405	254522460	8416.75	5124.87	154975950	1.07387	1228.39	37146632	30240	7	21	1	0	0	0	0	0	0	1	0	0	0	0	0	1	1	1	Empty Vector
21406	278731260	11871	5076.68	119200410	1.03832	865.508	20322128	23480	7	3	1	0	0	0	0	0	0	1	0	0	0	0	0	1	1	0	Empty Vector
21407	148441380	6507.45	5223.28	119148180	1.01267	783.054	17862236	22811	7	7	1	0	0	0	0	0	0	1	0	0	0	0	0	1	1	0	Empty Vector
21408	208005810	8242.42	5526.58	139468740	1.03539	1031.83	26039300	25236	7	13	1	0	0	0	0	0	0	1	0	0	0	0	0	1	1	0	Empty Vector
21409	239736720	7573.18	3586.83	113544620	1.02085	505.818	16012165	31656	7	5	1	0	0	0	0	0	0	1	0	0	0	0	0	0	0	0	Empty Vector
21410	128048500	5752.4	3592.41	79967032	1.02042	668.692	14885077	22260	7	6	1	0	0	0	0	0	0	1	0	0	0	0	0	0	1	0	Empty Vector
21411	270678530	11337.8	6217.22	148429920	1.01848	843.504	20137816	23874	7	5	1	0	0	0	0	0	0	1	0	0	0	0	0	1	1	0	Empty Vector
21412	239931040	6667.34	3854.26	138699260	1.06166	564.062	20298342	35986	7	10	1	0	0	0	0	0	0	1	0	0	0	0	0	0	1	0	Empty Vector
21413	226777360	7203.17	5040.75	158697940	1.05852	979.649	30842304	31483	7	21	1	0	0	0	0	0	0	1	0	0	0	0	0	1	1	1	Empty Vector
21414	216513120	8476.08	6042.88	154359280	1.01775	1868.6	47731548	25544	7	35	1	0	0	0	0	0	0	1	0	0	0	0	0	1	1	1	Empty Vector
21415	112881870	8333.23	2960.84	40107572	1.02376	644.799	8734445	13546	7	1	1	0	0	0	0	0	0	1	0	0	0	0	0	0	0	0	Empty Vector
21416	226297340	7234.34	4609.42	144187380	1.05693	736.702	23044762	31281	7	7	1	0	0	0	0	0	0	1	0	0	0	0	0	1	1	0	Empty Vector
21417	113743200	8072.05	2906.35	40953376	1.03543	643.364	9065646	14091	7	3	1	0	0	0	0	0	0	1	0	0	0	0	0	0	0	0	Empty Vector
21419	121335430	6815.83	3961.35	70520008	1.03428	543.492	9675240	17802	7	2	1	0	0	0	0	0	0	1	0	0	0	0	0	0	1	0	Empty Vector
21420	111592960	4864.77	3193.19	73248528	1.025	552.582	12675683	22939	7	2	1	0	0	0	0	0	0	1	0	0	0	0	0	0	0	0	Empty Vector
21421	114263430	7881.87	2957.54	42875496	1.0221	457.386	6630718	14497	7	0	1	0	0	0	0	0	0	1	0	0	0	0	0	0	0	0	Empty Vector
21422	266565280	9807.41	6465.85	175741820	1.01161	1173.54	31896758	27180	7	8	1	0	0	0	0	0	0	1	0	0	0	0	0	1	1	0	Empty Vector
21423	258270530	12003.1	6468.47	139182110	1.03747	999.626	21508962	21517	7	5	1	0	0	0	0	0	0	1	0	0	0	0	0	1	1	0	Empty Vector
21424	123126300	5897.42	2906.07	60673008	1.03574	521.991	10898130	20878	7	0	1	0	0	0	0	0	0	1	0	0	0	0	0	0	0	0	Empty Vector
21425	124758890	6065.97	3482.67	71628064	1.03976	627.116	12897892	20567	7	2	1	0	0	0	0	0	0	1	0	0	0	0	0	0	1	0	Empty Vector
21426	221732770	10385.1	5721.19	122153140	1.08358	1035.28	22104274	21351	7	5	1	0	0	0	0	0	0	1	0	0	0	0	0	1	1	0	Empty Vector
21427	216369570	10642.3	6514.16	132439470	1.03193	1597.9	32486878	20331	7	14	1	0	0	0	0	0	0	1	0	0	0	0	0	1	1	0	Empty Vector
21428	198448420	8756.88	5759.64	130525010	1.01661	954.828	21638320	22662	7	3	1	0	0	0	0	0	0	1	0	0	0	0	0	1	1	0	Empty Vector
21429	204730140	8898.22	7030.27	161752430	1.01933	1334.98	30715290	23008	7	8	1	0	0	0	0	0	0	1	0	0	0	0	0	1	1	0	Empty Vector
21430	219357220	8385.54	5874.71	153676610	1.02338	1647.12	43086884	26159	7	27	1	0	0	0	0	0	0	1	0	0	0	0	0	1	1	1	Empty Vector
21431	151237890	6031.66	3799.89	95278544	1.02637	1004.1	25176726	25074	7	15	1	0	0	0	0	0	0	1	0	0	0	0	0	0	1	0	Empty Vector
21432	210095900	6811.56	5509.48	169934460	1.06939	919.383	28357436	30844	7	12	1	0	0	0	0	0	0	1	0	0	0	0	0	1	1	0	Empty Vector
21433	277406460	10333.6	5091.15	136671890	1.08295	941.902	25285354	26845	7	11	1	0	0	0	0	0	0	1	0	0	0	0	0	1	1	0	Empty Vector
21434	147696850	4971.79	4923.07	146249520	1.03846	688.789	20461866	29707	7	3	1	0	0	0	0	0	0	1	0	0	0	0	0	1	1	0	Empty Vector
21435	243912780	8742.71	5020.72	140072980	1.03087	919.741	25659864	27899	7	8	1	0	0	0	0	0	0	1	0	0	0	0	0	1	1	0	Empty Vector
21436	123715340	6348.28	5049.79	98410384	1.07051	830.183	16178611	19488	7	5	1	0	0	0	0	0	0	1	0	0	0	0	0	1	1	0	Empty Vector
21437	218063810	9055.05	5420.91	130546430	1.1101	837.247	20162576	24082	7	8	1	0	0	0	0	0	0	1	0	0	0	0	0	1	1	0	Empty Vector
21438	173172540	8246.7	6071.56	127496690	1.04479	1232.4	25879222	20999	7	11	1	0	0	0	0	0	0	1	0	0	0	0	0	1	1	0	Empty Vector
21439	285723620	11950.5	5670.1	135566480	1.02523	1173.82	28064846	23909	7	9	1	0	0	0	0	0	0	1	0	0	0	0	0	1	1	0	Empty Vector
21440	252046030	8022.09	4576.18	143778860	1.04736	832.061	26142528	31419	7	12	1	0	0	0	0	0	0	1	0	0	0	0	0	1	1	0	Empty Vector
21441	305088260	11975	6033.49	153715250	1.0875	1579.23	40234016	25477	7	5	1	0	0	0	0	0	0	1	0	0	0	0	0	1	1	0	Empty Vector
21442	142616350	5759.02	4972.32	123134440	1.08857	802.786	19880180	24764	7	8	1	0	0	0	0	0	0	1	0	0	0	0	0	1	1	0	Empty Vector
21443	135327340	5163.59	4576.11	119930690	1.04483	866.876	22719076	26208	7	10	1	0	0	0	0	0	0	1	0	0	0	0	0	1	1	0	Empty Vector
21444	166140510	10505.2	5469.79	86504720	1.07188	881.861	13946626	15815	7	0	1	0	0	0	0	0	0	1	0	0	0	0	0	1	1	0	Empty Vector
21445	157698670	8239.22	4336.9	83008328	1.02917	595.443	11396774	19140	7	0	1	0	0	0	0	0	0	1	0	0	0	0	0	1	1	0	Empty Vector
21446	221638850	7793.76	4603.11	130903300	1.10472	911.811	25930086	28438	7	12	1	0	0	0	0	0	0	1	0	0	0	0	0	1	1	0	Empty Vector
21447	136396880	5362.99	4026.52	102406520	1.14449	1167.66	29697004	25433	7	2	1	0	0	0	0	0	0	1	0	0	0	0	0	0	1	0	Empty Vector
21448	135558960	5746.21	4822.96	113778420	1.02345	1147.38	27067956	23591	7	1	1	0	0	0	0	0	0	1	0	0	0	0	0	1	1	0	Empty Vector
21449	131763240	6583.88	2749.83	55032344	1.06157	565.438	11316103	20013	7	0	1	0	0	0	0	0	0	1	0	0	0	0	0	0	0	0	Empty Vector
21450	199668480	9191.57	4922.44	106930260	1.13237	1228.16	26679422	21723	7	2	1	0	0	0	0	0	0	1	0	0	0	0	0	1	1	0	Empty Vector
21451	124443030	4681.48	2254.32	59924464	1.10847	548.341	14576007	26582	7	5	1	0	0	0	0	0	0	1	0	0	0	0	0	0	0	0	Empty Vector
21453	145888240	7060.36	3556.09	73479456	1.04236	519.767	10739937	20663	7	0	1	0	0	0	0	0	0	1	0	0	0	0	0	0	1	0	Empty Vector
21454	284429660	13807.9	4670.55	96208616	1.08464	2666.5	54927336	20599	7	5	1	0	0	0	0	0	0	1	0	0	0	0	0	1	1	0	Empty Vector
21455	298620960	10996.1	6849.01	185998480	1.07183	1117.28	30341884	27157	7	12	1	0	0	0	0	0	0	1	0	0	0	0	0	1	1	0	Empty Vector
21456	136682690	6061.85	3177.59	71648328	1.05673	402.187	9068510	22548	7	1	1	0	0	0	0	0	0	1	0	0	0	0	0	0	0	0	Empty Vector
21457	132456500	6268.35	3099.37	65492776	1.05174	365.099	7.71491e+06	21131	7	0	1	0	0	0	0	0	0	1	0	0	0	0	0	0	0	0	Empty Vector
21458	118097700	7058.19	3875.76	64849212	1.01894	567.085	9488473	16732	7	1	1	0	0	0	0	0	0	1	0	0	0	0	0	0	1	0	Empty Vector
21459	121096800	8079.04	4649.66	69693752	1.04252	727.222	10900334	14989	7	1	1	0	0	0	0	0	0	1	0	0	0	0	0	1	1	0	Empty Vector
21460	116260540	7092.95	4732.36	77568168	1.03477	2182.67	35776176	16391	7	2	1	0	0	0	0	0	0	1	0	0	0	0	0	1	1	0	Empty Vector
21461	189225020	9084.69	5671.93	118140700	1.08927	919.228	19146604	20829	7	11	1	0	0	0	0	0	0	1	0	0	0	0	0	1	1	0	Empty Vector
21462	268641630	9003.34	4127.52	123156910	1.1597	943.301	28146216	29838	7	13	1	0	0	0	0	0	0	1	0	0	0	0	0	0	1	0	Empty Vector
21463	113063080	6250.03	5082.55	91943376	1.15393	4557.24	82440472	18090	7	0	1	0	0	0	0	0	0	1	0	0	0	0	0	1	1	0	Empty Vector
21464	200300220	8355.59	5143.18	123292350	1.14078	1130.17	27092544	23972	7	14	1	0	0	0	0	0	0	1	0	0	0	0	0	1	1	0	Empty Vector
21465	205256690	9126.17	5366.79	120704500	1.03814	1460.37	32845178	22491	7	27	1	0	0	0	0	0	0	1	0	0	0	0	0	1	1	1	Empty Vector
21466	307641280	12301.7	5739.79	143540620	1.05795	892.074	22308992	25008	7	10	1	0	0	0	0	0	0	1	0	0	0	0	0	1	1	0	Empty Vector
21467	158028430	8456.14	5032.65	94050104	1.15576	1182.14	22091780	18688	7	18	1	0	0	0	0	0	0	1	0	0	0	0	0	1	1	0	Empty Vector
21468	173425980	9353.14	5385.57	99859184	1.08441	1396.69	25897468	18542	7	1	1	0	0	0	0	0	0	1	0	0	0	0	0	1	1	0	Empty Vector
21469	167014750	6414.76	4827.81	125696930	1.06068	1073.66	27953898	26036	7	10	1	0	0	0	0	0	0	1	0	0	0	0	0	1	1	0	Empty Vector
21471	106912250	9082.68	3200.22	37669840	1.04757	649.157	7641223	11771	7	3	1	0	0	0	0	0	0	1	0	0	0	0	0	0	0	0	Empty Vector
21472	153491060	9968.25	3599.59	55426456	1.03528	846.174	13029388	15398	7	2	1	0	0	0	0	0	0	1	0	0	0	0	0	0	1	0	Empty Vector
21473	237398560	9604.67	5607.83	138608820	1.03654	1357.66	33557240	24717	7	19	1	0	0	0	0	0	0	1	0	0	0	0	0	1	1	0	Empty Vector
21474	253608560	10926.7	6260.56	145307490	1.03806	1391.2	32289746	23210	7	17	1	0	0	0	0	0	0	1	0	0	0	0	0	1	1	0	Empty Vector
21475	340429600	13874.1	7899.7	193834940	1.02327	1197.2	29375608	24537	7	1	1	0	0	0	0	0	0	1	0	0	0	0	0	1	1	0	Empty Vector
21476	246963340	10243.2	5568.94	134267040	1.05787	1799.17	43378080	24110	7	31	1	0	0	0	0	0	0	1	0	0	0	0	0	1	1	1	Empty Vector
21477	302283100	10626.2	5428.7	154430130	1.053	1177.09	33484664	28447	7	17	1	0	0	0	0	0	0	1	0	0	0	0	0	1	1	0	Empty Vector
21478	285014050	10987.4	5768.11	149624750	1.02172	1791.6	46474072	25940	7	20	1	0	0	0	0	0	0	1	0	0	0	0	0	1	1	1	Empty Vector
21479	185145410	6807.82	4203.57	114320250	1.07736	882.956	24012878	27196	7	14	1	0	0	0	0	0	0	1	0	0	0	0	0	0	1	0	Empty Vector
21480	124803280	6436.48	2091.5	40554212	1.18299	545.326	10573874	19390	7	1	1	0	0	0	0	0	0	1	0	0	0	0	0	0	0	0	Empty Vector
21481	135094980	6645.76	2926.19	59483528	1.02791	716.843	14571985	20328	7	2	1	0	0	0	0	0	0	1	0	0	0	0	0	0	0	0	Empty Vector
21482	131380050	6360.69	4488.99	92720144	1.07514	560.227	11571481	20655	7	2	1	0	0	0	0	0	0	1	0	0	0	0	0	1	1	0	Empty Vector
21483	230755150	9834.01	4171.68	97888376	1.03846	615.518	14443140	23465	7	1	1	0	0	0	0	0	0	1	0	0	0	0	0	0	1	0	Empty Vector
21484	185292180	9129.49	6045.8	122705460	1.03164	907.262	18413798	20296	7	5	1	0	0	0	0	0	0	1	0	0	0	0	0	1	1	0	Empty Vector
21485	123690780	6608.83	3887.92	72766240	1.02764	480.859	8999764	18716	7	0	1	0	0	0	0	0	0	1	0	0	0	0	0	0	1	0	Empty Vector
21486	125902680	6885.57	4333.05	79229904	1.01723	773.283	14139471	18285	7	2	1	0	0	0	0	0	0	1	0	0	0	0	0	1	1	0	Empty Vector
21487	146091790	6543.28	4374.74	97674880	1.06592	664.75	14841862	22327	7	4	1	0	0	0	0	0	0	1	0	0	0	0	0	1	1	0	Empty Vector
21488	112528800	10060.7	3493.77	39077764	1.05614	582.276	6512760	11185	7	1	1	0	0	0	0	0	0	1	0	0	0	0	0	0	1	0	Empty Vector
21489	246477600	11320.9	9556.76	208069710	1.13065	1394.43	30359484	21772	7	6	1	0	0	0	0	0	0	1	0	0	0	0	0	1	1	0	Empty Vector
21490	129276280	5848.81	2284.82	50501296	1.01891	540.078	11937347	22103	7	3	1	0	0	0	0	0	0	1	0	0	0	0	0	0	0	0	Empty Vector
21491	162431060	9315.31	4323.1	75381984	1.11362	793.792	13841355	17437	7	1	1	0	0	0	0	0	0	1	0	0	0	0	0	1	1	0	Empty Vector
21492	291664800	12576.1	5404.34	125337420	1.06343	824.244	19115858	23192	7	3	1	0	0	0	0	0	0	1	0	0	0	0	0	1	1	0	Empty Vector
21493	135451390	6257.28	4997.38	108178310	1.07774	763.27	16522503	21647	7	7	1	0	0	0	0	0	0	1	0	0	0	0	0	1	1	0	Empty Vector
21494	173149360	7780.94	6110.22	135970800	1.11257	2261.64	50328300	22253	7	36	1	0	0	0	0	0	0	1	0	0	0	0	0	1	1	1	Empty Vector
21495	188387780	7460.9	3805.47	96087992	1.11105	1336.37	33743224	25250	7	24	1	0	0	0	0	0	0	1	0	0	0	0	0	0	1	1	Empty Vector
21496	135956000	8080.59	3229.49	54336176	1.03891	535.034	9001952	16825	7	0	1	0	0	0	0	0	0	1	0	0	0	0	0	0	0	0	Empty Vector
21497	169878640	6285.05	4629.73	125137020	1.05082	799.088	21598564	27029	7	5	1	0	0	0	0	0	0	1	0	0	0	0	0	1	1	0	Empty Vector
21498	219490240	6797.89	2992.71	96628648	1.1266	552.287	17832254	32288	7	5	1	0	0	0	0	0	0	1	0	0	0	0	0	0	0	0	Empty Vector
21499	130243020	7267.21	3158.96	56614816	1.04017	560.305	10041794	17922	7	0	1	0	0	0	0	0	0	1	0	0	0	0	0	0	0	0	Empty Vector
21500	158940990	7726.46	4811.04	98967816	1.02993	711.905	14644588	20571	7	1	1	0	0	0	0	0	0	1	0	0	0	0	0	1	1	0	Empty Vector
21501	162347950	6833.98	4193.39	99618080	1.03641	606.796	14415040	23756	7	0	1	0	0	0	0	0	0	1	0	0	0	0	0	0	1	0	Empty Vector
21502	125207620	6576.38	2696.28	51334388	1.09024	749.492	14269575	19039	7	5	1	0	0	0	0	0	0	1	0	0	0	0	0	0	0	0	Empty Vector
21503	129924570	6878.68	3476.6	65666024	1.04113	912.017	17226172	18888	7	3	1	0	0	0	0	0	0	1	0	0	0	0	0	0	1	0	Empty Vector
21504	255456740	9776	6122.9	159997390	1.048	1161.76	30357890	26131	7	17	1	0	0	0	0	0	0	1	0	0	0	0	0	1	1	0	Empty Vector
21505	268711650	10292.3	5138.19	134147850	1.11318	1125.73	29390548	26108	7	11	1	0	0	0	0	0	0	1	0	0	0	0	0	1	1	0	Empty Vector
21507	146966590	8433.27	4982.75	86834344	1.02815	729.416	12711534	17427	7	2	1	0	0	0	0	0	0	1	0	0	0	0	0	1	1	0	Empty Vector
21508	183587460	7470.5	5605.27	137749490	1.03601	916.015	22511068	24575	7	11	1	0	0	0	0	0	0	1	0	0	0	0	0	1	1	0	Empty Vector
21509	169246780	9455.13	5918.62	105943220	1.0271	1062.54	19019378	17900	7	9	1	0	0	0	0	0	0	1	0	0	0	0	0	1	1	0	Empty Vector
21510	121608620	12880.9	4509.6	42575164	1.10268	1004.96	9487781	9441	7	0	1	0	0	0	0	0	0	1	0	0	0	0	0	1	1	0	Empty Vector
21511	100377230	8612.38	4931.42	57475700	1.07652	1129.88	13168798	11655	7	0	1	0	0	0	0	0	0	1	0	0	0	0	0	1	1	0	Empty Vector
21512	161063870	7339.77	5434.19	119247860	1.02775	1031.47	22634550	21944	7	8	1	0	0	0	0	0	0	1	0	0	0	0	0	1	1	0	Empty Vector
21513	158171580	8086.9	5694.75	111383670	1.03494	1006.89	19693792	19559	7	5	1	0	0	0	0	0	0	1	0	0	0	0	0	1	1	0	Empty Vector
21514	227819300	8187.28	5518.75	153564720	1.03873	731.575	20356810	27826	7	0	1	0	0	0	0	0	0	1	0	0	0	0	0	1	1	0	Empty Vector
21515	114398860	5205.39	3253.6	71504464	1.02498	352.244	7741265	21977	7	0	1	0	0	0	0	0	0	1	0	0	0	0	0	0	0	0	Empty Vector
21516	99283608	4513.92	2306.2	50724820	1.06853	375.376	8.2564e+06	21995	7	0	1	0	0	0	0	0	0	1	0	0	0	0	0	0	0	0	Empty Vector
21517	127085070	6172.77	3785.53	77936520	1.04873	614.223	12645614	20588	7	0	1	0	0	0	0	0	0	1	0	0	0	0	0	0	1	0	Empty Vector
21518	136486050	7957.91	4407.23	75588464	1.04183	854.99	14663925	17151	7	4	1	0	0	0	0	0	0	1	0	0	0	0	0	1	1	0	Empty Vector
21519	256203980	11746.5	7413.29	161691330	1.09543	1523.63	33231814	21811	7	10	1	0	0	0	0	0	0	1	0	0	0	0	0	1	1	0	Empty Vector
21520	114943500	9428.55	4378.15	53373988	1.05689	968.445	11806309	12191	7	0	1	0	0	0	0	0	0	1	0	0	0	0	0	1	1	0	Empty Vector
21521	110522900	9976.79	4414.34	48902052	1.046	962.943	10667479	11078	7	0	1	0	0	0	0	0	0	1	0	0	0	0	0	1	1	0	Empty Vector
21522	254996780	10104.9	5544.15	139906670	1.03413	2111.94	53294904	25235	7	39	1	0	0	0	0	0	0	1	0	0	0	0	0	1	1	1	Empty Vector
21523	134402530	6660.51	3788.86	76455336	1.03881	665.755	13434262	20179	7	0	1	0	0	0	0	0	0	1	0	0	0	0	0	0	1	0	Empty Vector
21524	206170100	8782.91	6030.59	141562050	1.04482	1171.81	27507046	23474	7	21	1	0	0	0	0	0	0	1	0	0	0	0	0	1	1	1	Empty Vector
21525	171048540	8328.8	5630.72	115638010	1.10847	986.753	20264938	20537	7	8	1	0	0	0	0	0	0	1	0	0	0	0	0	1	1	0	Empty Vector
21526	136986910	5987.98	3217.52	73607280	1.03144	612.971	14022936	22877	7	3	1	0	0	0	0	0	0	1	0	0	0	0	0	0	0	0	Empty Vector
21527	117484460	11792.1	4941.58	49233000	1.04549	1789.86	17832376	9963	7	2	1	0	0	0	0	0	0	1	0	0	0	0	0	1	1	0	Empty Vector
21528	132694770	6151.54	3528.12	76105128	1.01144	871.092	18790318	21571	7	4	1	0	0	0	0	0	0	1	0	0	0	0	0	0	1	0	Empty Vector
21529	259080700	8804.48	4068.63	119723460	1.08156	831.317	24462344	29426	7	15	1	0	0	0	0	0	0	1	0	0	0	0	0	0	1	0	Empty Vector
21530	121671380	11617.6	4484.45	46965672	1.0371	1614.02	16903630	10473	7	2	1	0	0	0	0	0	0	1	0	0	0	0	0	1	1	0	Empty Vector
21531	163516400	7182.17	5104.25	116208500	1.07928	676.38	15399153	22767	7	3	1	0	0	0	0	0	0	1	0	0	0	0	0	1	1	0	Empty Vector
21532	105200220	5423.53	2475	48007656	1.11589	679.269	13175777	19397	7	2	1	0	0	0	0	0	0	1	0	0	0	0	0	0	0	0	Empty Vector
21533	99711776	8755.09	4371.65	49788736	1.06928	1042.16	11869150	11389	7	0	1	0	0	0	0	0	0	1	0	0	0	0	0	1	1	0	Empty Vector
21534	104519050	4829.9	2378.54	51471616	1.16082	552.712	11960681	21640	7	0	1	0	0	0	0	0	0	1	0	0	0	0	0	0	0	0	Empty Vector
21535	96131328	8173.04	4632.82	54491220	1.11195	1341.12	15774197	11762	7	1	1	0	0	0	0	0	0	1	0	0	0	0	0	1	1	0	Empty Vector
21536	237425310	10755.4	4565.95	100793270	1.03745	688.473	15198039	22075	7	3	1	0	0	0	0	0	0	1	0	0	0	0	0	1	1	0	Empty Vector
21537	262224340	11189	4507.97	105648710	1.01895	997.538	23378306	23436	7	8	1	0	0	0	0	0	0	1	0	0	0	0	0	0	1	0	Empty Vector
21538	269398880	8561.59	5304.36	166906960	1.0254	957.532	30129690	31466	7	10	1	0	0	0	0	0	0	1	0	0	0	0	0	1	1	0	Empty Vector
21539	249713870	9579.69	6619.01	172537730	1.05859	1326.49	34577700	26067	7	18	1	0	0	0	0	0	0	1	0	0	0	0	0	1	1	0	Empty Vector
21540	180346030	6750.24	4798.64	128205300	1.10865	914.903	24443450	26717	7	22	1	0	0	0	0	0	0	1	0	0	0	0	0	1	1	1	Empty Vector
21541	199378530	7772.74	5876.45	150736860	1.0342	899.441	23071560	25651	7	9	1	0	0	0	0	0	0	1	0	0	0	0	0	1	1	0	Empty Vector
21542	260642100	10815	7642.53	184184860	1.09909	1515.56	36524980	24100	7	16	1	0	0	0	0	0	0	1	0	0	0	0	0	1	1	0	Empty Vector
21543	201510580	7527.2	4360.51	116735190	1.06656	881.082	23587450	26771	7	13	1	0	0	0	0	0	0	1	0	0	0	0	0	0	1	0	Empty Vector
21544	225123220	9024.78	8152.4	203361620	1.05035	1182.41	29495114	24945	7	5	1	0	0	0	0	0	0	1	0	0	0	0	0	1	1	0	Empty Vector
21545	120180880	5425.04	2851.19	63162476	1.0943	488.766	10827641	22153	7	1	1	0	0	0	0	0	0	1	0	0	0	0	0	0	0	0	Empty Vector
21546	189267220	7932.74	4021.61	95951560	1.04242	881.662	21035580	23859	7	17	1	0	0	0	0	0	0	1	0	0	0	0	0	0	1	0	Empty Vector
21547	210517090	9300.51	6189.74	140104860	1.04919	1169.57	26473186	22635	7	22	1	0	0	0	0	0	0	1	0	0	0	0	0	1	1	1	Empty Vector
21548	195168210	7223.37	3461.08	93514904	1.06269	521.027	14077639	27019	7	6	1	0	0	0	0	0	0	1	0	0	0	0	0	0	0	0	Empty Vector
21549	119027420	5624.05	2620.5	55460360	1.05772	453.878	9605870	21164	7	4	1	0	0	0	0	0	0	1	0	0	0	0	0	0	0	0	Empty Vector
21550	115704220	5536.62	3327.17	69531216	1.09318	428.043	8945245	20898	7	0	1	0	0	0	0	0	0	1	0	0	0	0	0	0	0	0	Empty Vector
21551	108382340	6352.64	4822.9	82283520	1.07734	840.414	14338300	17061	7	4	1	0	0	0	0	0	0	1	0	0	0	0	0	1	1	0	Empty Vector
21552	208466210	7997.63	5433.59	141631980	1.02957	952.484	24827450	26066	7	12	1	0	0	0	0	0	0	1	0	0	0	0	0	1	1	0	Empty Vector
21553	281415490	8415.28	4472.55	149566540	1.02977	604.919	20229084	33441	7	7	1	0	0	0	0	0	0	1	0	0	0	0	0	0	1	0	Empty Vector
22685	156386100	7253.87	5739.12	123729720	1.01864	2008.89	43309744	21559	8	11	1	0	0	0	0	0	0	0	1	0	0	0	0	1	1	0	hRAS
22687	312793980	11896.5	4957.08	130336560	1.01606	1773.28	46624832	26293	8	34	1	0	0	0	0	0	0	0	1	0	0	0	0	1	1	1	hRAS
22688	223820350	8558.44	3199.58	83675352	1.05383	1817.35	47527228	26152	8	43	1	0	0	0	0	0	0	0	1	0	0	0	0	0	0	1	hRAS
22689	193135230	8728.49	5477.57	121202140	1.0985	1597.06	35338152	22127	8	10	1	0	0	0	0	0	0	0	1	0	0	0	0	1	1	0	hRAS
22690	269878180	9853.17	6122.01	167681820	1.04135	1112.14	30461618	27390	8	7	1	0	0	0	0	0	0	0	1	0	0	0	0	1	1	0	hRAS
22691	166958260	6457.23	3926.98	101536120	1.02174	1206.85	31204386	25856	8	20	1	0	0	0	0	0	0	0	1	0	0	0	0	0	1	1	hRAS
22692	186113170	10550	5981.25	105515220	1.04511	1782.91	31452272	17641	8	10	1	0	0	0	0	0	0	0	1	0	0	0	0	1	1	0	hRAS
22693	191923220	6418.84	4093.04	122381980	1.06507	1536.02	45926872	29900	8	23	1	0	0	0	0	0	0	0	1	0	0	0	0	0	1	1	hRAS
22695	289816100	8565.57	6088.96	206020110	1.07769	867.722	29359386	33835	8	7	1	0	0	0	0	0	0	0	1	0	0	0	0	1	1	0	hRAS
22696	259747650	12722.1	6579.75	134338830	1.06266	2446.22	49944552	20417	8	19	1	0	0	0	0	0	0	0	1	0	0	0	0	1	1	0	hRAS
22697	220170660	7530.29	4597.94	134434430	1.03068	1082.55	31651506	29238	8	21	1	0	0	0	0	0	0	0	1	0	0	0	0	1	1	1	hRAS
22698	222174110	8751.15	4991.3	126719100	1.04155	1471.53	37359144	25388	8	18	1	0	0	0	0	0	0	0	1	0	0	0	0	1	1	0	hRAS
22699	129750170	6639.55	3828.33	74813192	1.01722	654.18	12783978	19542	8	4	1	0	0	0	0	0	0	0	1	0	0	0	0	0	1	0	hRAS
22700	277822880	9143.42	4538.35	137897760	1.01473	1214.19	36893080	30385	8	13	1	0	0	0	0	0	0	0	1	0	0	0	0	0	1	0	hRAS
22701	123694710	6779.28	3897.57	71115008	1.01234	950.144	17336322	18246	8	6	1	0	0	0	0	0	0	0	1	0	0	0	0	0	1	0	hRAS
22702	261993920	9136.99	4100.05	117564820	1.0128	856.586	24561760	28674	8	9	1	0	0	0	0	0	0	0	1	0	0	0	0	0	1	0	hRAS
22703	126986280	7704.54	3635.28	59916684	1.01797	540.147	8902699	16482	8	1	1	0	0	0	0	0	0	0	1	0	0	0	0	0	1	0	hRAS
22704	181702670	8444.22	5153.79	110899320	1.03221	1314.29	28280836	21518	8	20	1	0	0	0	0	0	0	0	1	0	0	0	0	1	1	1	hRAS
22705	258197660	7490.94	4120.94	142040420	1.24511	1117.75	38526728	34468	8	16	1	0	0	0	0	0	0	0	1	0	0	0	0	0	1	0	hRAS
22706	139258660	7462.15	4354.09	81256024	1.06039	1042.22	19449960	18662	8	10	1	0	0	0	0	0	0	0	1	0	0	0	0	1	1	0	hRAS
22707	298677600	7673.16	3263.79	127043190	1.06245	647.345	25197900	38925	8	7	1	0	0	0	0	0	0	0	1	0	0	0	0	0	0	0	hRAS
22708	153140690	7648.24	3816.3	76413784	1.02381	1053.45	21093156	20023	8	12	1	0	0	0	0	0	0	0	1	0	0	0	0	0	1	0	hRAS
22709	240500180	9780.8	5963.46	146635440	1.09117	1874.83	46100168	24589	8	21	1	0	0	0	0	0	0	0	1	0	0	0	0	1	1	1	hRAS
22710	153530340	7874.56	4079.25	79533224	1.03319	1174.11	22891704	19497	8	6	1	0	0	0	0	0	0	0	1	0	0	0	0	0	1	0	hRAS
22711	172177010	8738.62	5334.77	105110940	1.05726	1360.66	26809026	19703	8	13	1	0	0	0	0	0	0	0	1	0	0	0	0	1	1	0	hRAS
22712	134993540	11476.1	5885.94	69236296	1.19485	1318.04	15504149	11763	8	0	1	0	0	0	0	0	0	0	1	0	0	0	0	1	1	0	hRAS
22713	164529620	7404.24	4110.74	91344704	1.05606	1116.55	24810862	22221	8	8	1	0	0	0	0	0	0	0	1	0	0	0	0	0	1	0	hRAS
22714	129725810	10767.4	5988.23	72146192	1.08541	1340.72	16152993	12048	8	0	1	0	0	0	0	0	0	0	1	0	0	0	0	1	1	0	hRAS
22715	258375900	10130	5227.04	133320830	1.02008	1669.89	42592328	25506	8	16	1	0	0	0	0	0	0	0	1	0	0	0	0	1	1	0	hRAS
22716	435513600	8915.87	6474.4	316255170	1.14072	1434.05	70049104	48847	8	21	1	0	0	0	0	0	0	0	1	0	0	0	0	1	1	1	hRAS
22717	281691550	8803.14	3194.14	102209200	1.0268	1051.36	33642312	31999	8	13	1	0	0	0	0	0	0	0	1	0	0	0	0	0	0	0	hRAS
22718	229401600	9372.89	5917.15	144822210	1.08475	1147.76	28091442	24475	8	11	1	0	0	0	0	0	0	0	1	0	0	0	0	1	1	0	hRAS
22719	368893630	6791.37	4854.08	263664130	1.05937	1017.92	55291348	54318	8	26	1	0	0	0	0	0	0	0	1	0	0	0	0	1	1	1	hRAS
22720	219831780	11189.1	2850.74	56008580	1.02583	3811.19	74878440	19647	8	21	1	0	0	0	0	0	0	0	1	0	0	0	0	0	0	1	hRAS
22721	134429120	11827.3	4588.48	52152612	1.03264	1093.22	12425483	11366	8	0	1	0	0	0	0	0	0	0	1	0	0	0	0	1	1	0	hRAS
22722	143418130	8388.01	3930.99	67212048	1.03937	586.814	10033342	17098	8	0	1	0	0	0	0	0	0	0	1	0	0	0	0	0	1	0	hRAS
22723	128623770	7543.47	5935.17	101200640	1.02517	1971.98	33624220	17051	8	19	1	0	0	0	0	0	0	0	1	0	0	0	0	1	1	0	hRAS
22724	147972450	6233.57	4149.06	98490304	1.0346	1317.5	31274726	23738	8	6	1	0	0	0	0	0	0	0	1	0	0	0	0	0	1	0	hRAS
22725	141262160	7157.95	4518.48	89172160	1.02326	1053.74	20795636	19735	8	9	1	0	0	0	0	0	0	0	1	0	0	0	0	1	1	0	hRAS
22726	258458620	10960	4895.36	115442320	1.01258	1964.92	46336740	23582	8	22	1	0	0	0	0	0	0	0	1	0	0	0	0	1	1	1	hRAS
22727	227497360	10859.1	5053.51	105871070	1.016	1382.28	28958690	20950	8	16	1	0	0	0	0	0	0	0	1	0	0	0	0	1	1	0	hRAS
22728	329188800	10725.2	5153.12	158164750	1.096	1289.97	39593172	30693	8	14	1	0	0	0	0	0	0	0	1	0	0	0	0	1	1	0	hRAS
22729	151388370	7459.39	3599.93	73060512	1.04467	646.182	13114256	20295	8	2	1	0	0	0	0	0	0	0	1	0	0	0	0	0	1	0	hRAS
22730	332148800	11105.7	5440.19	162705260	1.01797	1218.54	36443944	29908	8	16	1	0	0	0	0	0	0	0	1	0	0	0	0	1	1	0	hRAS
22731	195571950	9800.16	6589.75	131505040	1.03273	2494.31	49776516	19956	8	30	1	0	0	0	0	0	0	0	1	0	0	0	0	1	1	1	hRAS
22732	336434690	10514.2	4304.21	137726020	1.03988	1076.7	34452144	31998	8	5	1	0	0	0	0	0	0	0	1	0	0	0	0	0	1	0	hRAS
22733	330230530	11693.3	4612.46	130260480	1.03043	868.109	24516278	28241	8	6	1	0	0	0	0	0	0	0	1	0	0	0	0	0	1	0	hRAS
22734	276513150	10601.3	4029.87	105111010	1.00807	1118.1	29163278	26083	8	10	1	0	0	0	0	0	0	0	1	0	0	0	0	0	1	0	hRAS
22735	272531620	10546.9	4632.49	119703450	1.03224	1190.49	30762374	25840	8	26	1	0	0	0	0	0	0	0	1	0	0	0	0	1	1	1	hRAS
22736	146066960	8661.47	4084.77	68885584	1.07031	677.111	11418801	16864	8	2	1	0	0	0	0	0	0	0	1	0	0	0	0	0	1	0	hRAS
22737	233554880	10653.4	4297.62	94216696	1.0333	1158.72	25402700	21923	8	7	1	0	0	0	0	0	0	0	1	0	0	0	0	0	1	0	hRAS
22738	157753380	8817.96	3638.29	65088952	1.07579	647.659	11586626	17890	8	4	1	0	0	0	0	0	0	0	1	0	0	0	0	0	1	0	hRAS
22739	145275380	9349.08	4072.56	63283444	1.06218	685.046	10644929	15539	8	1	1	0	0	0	0	0	0	0	1	0	0	0	0	0	1	0	hRAS
22740	152618930	7422.38	3668.15	75424552	1.04997	884.769	18192612	20562	8	6	1	0	0	0	0	0	0	0	1	0	0	0	0	0	1	0	hRAS
22741	234895790	11304.5	6275.75	130403730	1.03261	2541.44	52808576	20779	8	16	1	0	0	0	0	0	0	0	1	0	0	0	0	1	1	0	hRAS
22742	228904430	12837.4	6374.68	113666870	1.04344	2156.01	38443836	17831	8	18	1	0	0	0	0	0	0	0	1	0	0	0	0	1	1	0	hRAS
22743	188004430	7703.84	5188.96	126631370	1.02317	1628.5	39741820	24404	8	27	1	0	0	0	0	0	0	0	1	0	0	0	0	1	1	1	hRAS
22744	179612620	7929.92	5211.17	118033080	1.01901	1221.82	27674252	22650	8	10	1	0	0	0	0	0	0	0	1	0	0	0	0	1	1	0	hRAS
22745	97680624	8267.51	3774.9	44600500	1.03368	1023.46	12092133	11815	8	2	1	0	0	0	0	0	0	0	1	0	0	0	0	0	1	0	hRAS
22746	216281840	9264.19	4081.25	95280848	1.1589	6003.74	140163360	23346	8	6	1	0	0	0	0	0	0	0	1	0	0	0	0	0	1	0	hRAS
22747	145039940	6920.5	4557.5	95516048	1.04031	1024.35	21468248	20958	8	7	1	0	0	0	0	0	0	0	1	0	0	0	0	1	1	0	hRAS
22748	145327070	8436.01	5714.33	98440816	1.01142	1529.69	26352022	17227	8	6	1	0	0	0	0	0	0	0	1	0	0	0	0	1	1	0	hRAS
22749	111284730	6598.56	2685.83	45296484	1.09991	597.568	10077990	16865	8	1	1	0	0	0	0	0	0	0	1	0	0	0	0	0	0	0	hRAS
22750	239605360	9220.56	4283.05	111299300	1.02706	4769.22	123933060	25986	8	64	1	0	0	0	0	0	0	0	1	0	0	0	0	0	1	1	hRAS
22751	298487360	11919.9	7130.28	178549340	1.01297	1224.62	30665658	25041	8	14	1	0	0	0	0	0	0	0	1	0	0	0	0	1	1	0	hRAS
22752	167089070	7844.56	4256.2	90657056	1.02653	904.334	19262306	21300	8	6	1	0	0	0	0	0	0	0	1	0	0	0	0	0	1	0	hRAS
22753	193507660	9835.21	4610.87	90718824	1.01978	4629.11	91077792	19675	8	41	1	0	0	0	0	0	0	0	1	0	0	0	0	1	1	1	hRAS
22754	149688590	6404.61	3576.5	83589960	1.05669	1497.55	35000772	23372	8	6	1	0	0	0	0	0	0	0	1	0	0	0	0	0	1	0	hRAS
22755	183041310	9252.92	4652	92025952	1.01764	3907.45	77297256	19782	8	43	1	0	0	0	0	0	0	0	1	0	0	0	0	1	1	1	hRAS
22756	204801730	9967.96	5288.02	108647630	1.16053	1444.82	29685370	20546	8	6	1	0	0	0	0	0	0	0	1	0	0	0	0	1	1	0	hRAS
22757	300343680	13937.7	5265.83	113473290	1.02516	1810.04	39004588	21549	8	15	1	0	0	0	0	0	0	0	1	0	0	0	0	1	1	0	hRAS
22758	340424670	13497.7	6531.41	164728750	1.06051	6499.17	163915600	25221	8	6	1	0	0	0	0	0	0	0	1	0	0	0	0	1	1	0	hRAS
22759	167688420	11827.4	6636.89	94097840	1.04259	2384.21	33803320	14178	8	11	1	0	0	0	0	0	0	0	1	0	0	0	0	1	1	0	hRAS
22760	123711700	6511.14	3150.62	59861844	1.03897	488.441	9280384	19000	8	0	1	0	0	0	0	0	0	0	1	0	0	0	0	0	0	0	hRAS
22761	123344700	5772.13	3549.19	75842696	1.02769	584.709	12494648	21369	8	0	1	0	0	0	0	0	0	0	1	0	0	0	0	0	1	0	hRAS
22762	115666820	6873.47	4053.91	68219248	1.03162	949.801	15983259	16828	8	1	1	0	0	0	0	0	0	0	1	0	0	0	0	0	1	0	hRAS
22763	269705250	10819.8	6013.99	149910660	1.02555	3729.85	92973848	24927	8	44	1	0	0	0	0	0	0	0	1	0	0	0	0	1	1	1	hRAS
22764	293808380	9903.88	4916.08	145840560	1.02711	2254.25	66874632	29666	8	50	1	0	0	0	0	0	0	0	1	0	0	0	0	1	1	1	hRAS
22765	211613170	7103.02	4718.73	140580300	1.04282	1525.32	45442320	29792	8	23	1	0	0	0	0	0	0	0	1	0	0	0	0	1	1	1	hRAS
22766	252797500	9282.08	4815.37	131146570	1.05979	1197.2	32605754	27235	8	13	1	0	0	0	0	0	0	0	1	0	0	0	0	1	1	0	hRAS
22767	171774940	8775.67	3479.7	68111728	1.0232	649.483	12712974	19574	8	3	1	0	0	0	0	0	0	0	1	0	0	0	0	0	0	0	hRAS
22768	284038500	10182.8	3639.13	101509890	1.03303	935.585	26097214	27894	8	9	1	0	0	0	0	0	0	0	1	0	0	0	0	0	0	0	hRAS
22769	174777490	7921.75	4084.37	90113352	1.04952	665.184	14675960	22063	8	3	1	0	0	0	0	0	0	0	1	0	0	0	0	0	1	0	hRAS
22770	250766670	6858.67	3090.79	113005500	1.03058	457.453	16725398	36562	8	3	1	0	0	0	0	0	0	0	1	0	0	0	0	0	0	0	hRAS
22771	192662690	10744.1	5763.98	103359620	1.0408	1170.21	20984278	17932	8	10	1	0	0	0	0	0	0	0	1	0	0	0	0	1	1	0	hRAS
22772	223228460	10638	6191.15	129915110	1.05167	1282.61	26914258	20984	8	12	1	0	0	0	0	0	0	0	1	0	0	0	0	1	1	0	hRAS
22773	151431230	7576.11	2926.67	58498240	1.09114	1155.2	23090104	19988	8	8	1	0	0	0	0	0	0	0	1	0	0	0	0	0	0	0	hRAS
22774	266880380	9954.14	4868.35	130525310	1.01877	1369.28	36711792	26811	8	22	1	0	0	0	0	0	0	0	1	0	0	0	0	1	1	1	hRAS
22775	209616430	9164.36	5626.03	128684110	1.02208	998.73	22843954	22873	8	6	1	0	0	0	0	0	0	0	1	0	0	0	0	1	1	0	hRAS
22776	147036590	10043.5	3701.87	54195404	1.06849	1763.54	25818158	14640	8	5	1	0	0	0	0	0	0	0	1	0	0	0	0	0	1	0	hRAS
22777	158944160	9210.42	3219.1	55552032	1.05222	5847.93	100917770	17257	8	17	1	0	0	0	0	0	0	0	1	0	0	0	0	0	0	0	hRAS
22778	193489170	7850.41	4711.34	116120290	1.03719	2908.06	71674888	24647	8	28	1	0	0	0	0	0	0	0	1	0	0	0	0	1	1	1	hRAS
22779	127529520	5874.77	3810.24	82712696	1.04346	772.966	16779536	21708	8	5	1	0	0	0	0	0	0	0	1	0	0	0	0	0	1	0	hRAS
22780	191082660	7830.94	4769.37	116377460	1.04916	1903.76	46453592	24401	8	28	1	0	0	0	0	0	0	0	1	0	0	0	0	1	1	1	hRAS
22781	118844310	5489.09	3278.3	70978480	1.10512	872.826	18897564	21651	8	0	1	0	0	0	0	0	0	0	1	0	0	0	0	0	0	0	hRAS
22783	190411220	7273.99	4479.2	117251940	1.02003	1113.08	29137014	26177	8	15	1	0	0	0	0	0	0	0	1	0	0	0	0	1	1	0	hRAS
22784	225222480	9664.54	4014.38	93551168	1.00789	988.254	23030282	23304	8	19	1	0	0	0	0	0	0	0	1	0	0	0	0	0	1	0	hRAS
22785	186791970	7836.22	5388.17	128437910	1.03997	1122.61	26759744	23837	8	11	1	0	0	0	0	0	0	0	1	0	0	0	0	1	1	0	hRAS
22786	297572450	12669.1	5151.04	120987650	1.04156	2507.84	58904132	23488	8	18	1	0	0	0	0	0	0	0	1	0	0	0	0	1	1	0	hRAS
22787	246569600	11389.9	3919.71	84853888	1.06693	2937.81	63597632	21648	8	29	1	0	0	0	0	0	0	0	1	0	0	0	0	0	1	1	hRAS
22788	235655790	13245	5738.25	102094860	1.08202	3414.25	60746348	17792	8	34	1	0	0	0	0	0	0	0	1	0	0	0	0	1	1	1	hRAS
22789	180670050	10596.5	7648.51	130407020	1.04663	1513.86	25811394	17050	8	5	1	0	0	0	0	0	0	0	1	0	0	0	0	1	1	0	hRAS
22790	230354740	8747.09	4755.04	125223850	1.02801	2496.16	65736428	26335	8	24	1	0	0	0	0	0	0	0	1	0	0	0	0	1	1	1	hRAS
22791	248925280	9545.41	4966.06	129504930	1.02505	3159.86	82402712	26078	8	21	1	0	0	0	0	0	0	0	1	0	0	0	0	1	1	1	hRAS
22792	157177070	9478.21	7547.08	125153280	1.03873	1247.09	20680472	16583	8	6	1	0	0	0	0	0	0	0	1	0	0	0	0	1	1	0	hRAS
22793	171189660	9672.28	4270.07	75575960	1.02531	768.243	13597141	17699	8	0	1	0	0	0	0	0	0	0	1	0	0	0	0	0	1	0	hRAS
22794	191824780	8639.59	4437.82	98532976	1.02212	1052.09	23359524	22203	8	5	1	0	0	0	0	0	0	0	1	0	0	0	0	1	1	0	hRAS
22795	166905470	10375.8	4668.45	75096760	1.03822	915.821	14731899	16086	8	3	1	0	0	0	0	0	0	0	1	0	0	0	0	1	1	0	hRAS
22796	175464540	9201.08	4821.96	91954736	1.0177	902.154	17204068	19070	8	2	1	0	0	0	0	0	0	0	1	0	0	0	0	1	1	0	hRAS
22797	158335200	8988.66	4354.74	76708808	1.03406	719.131	12667488	17615	8	2	1	0	0	0	0	0	0	0	1	0	0	0	0	1	1	0	hRAS
22798	127788020	6538.48	3096.13	60510804	1.0387	785.506	15351932	19544	8	3	1	0	0	0	0	0	0	0	1	0	0	0	0	0	0	0	hRAS
22799	119203940	7487.21	4351.65	69282552	1.02199	926.066	14743904	15921	8	2	1	0	0	0	0	0	0	0	1	0	0	0	0	1	1	0	hRAS
22800	128741390	7109.25	3183.53	57650516	1.03908	623.554	11291944	18109	8	1	1	0	0	0	0	0	0	0	1	0	0	0	0	0	0	0	hRAS
22801	288443940	16569.6	5330.26	92789248	1.05457	1355.41	23595000	17408	8	0	1	0	0	0	0	0	0	0	1	0	0	0	0	1	1	0	hRAS
22802	136952160	7534.37	3572.19	64931760	1.01803	696.855	12666726	18177	8	4	1	0	0	0	0	0	0	0	1	0	0	0	0	0	1	0	hRAS
22803	118075060	6982.56	4039.77	68312480	1.01513	988.86	16721618	16910	8	4	1	0	0	0	0	0	0	0	1	0	0	0	0	0	1	0	hRAS
22804	420266110	10153.6	5705.81	236169230	1.02757	1434.35	59369264	41391	8	17	1	0	0	0	0	0	0	0	1	0	0	0	0	1	1	0	hRAS
22805	131336820	7910.9	2709.83	44988624	1.01481	725.349	12042244	16602	8	3	1	0	0	0	0	0	0	0	1	0	0	0	0	0	0	0	hRAS
22806	296176290	13199.8	7542.45	169237410	1.03694	2833.68	63582000	22438	8	25	1	0	0	0	0	0	0	0	1	0	0	0	0	1	1	1	hRAS
22807	131489900	11967.8	3830.5	42085724	1.09941	745.085	8186253	10987	8	1	1	0	0	0	0	0	0	0	1	0	0	0	0	0	1	0	hRAS
22808	135240130	8875.77	3822.31	58240592	1.01366	651.003	9919330	15237	8	0	1	0	0	0	0	0	0	0	1	0	0	0	0	0	1	0	hRAS
22809	323260260	11618.9	6460.22	179736340	1.04082	1108.16	30831306	27822	8	8	1	0	0	0	0	0	0	0	1	0	0	0	0	1	1	0	hRAS
22810	141328700	12607.4	4379.8	49097560	1.03333	797.177	8936351	11210	8	0	1	0	0	0	0	0	0	0	1	0	0	0	0	1	1	0	hRAS
22811	306476800	11573.9	5807.14	153773070	1.01251	1077.94	28543966	26480	8	7	1	0	0	0	0	0	0	0	1	0	0	0	0	1	1	0	hRAS
22812	294134980	12397.7	6414.62	152186940	1.02985	2445.73	58025024	23725	8	35	1	0	0	0	0	0	0	0	1	0	0	0	0	1	1	1	hRAS
22813	128221740	9122.21	3985.78	56024144	1.02395	722.164	10150733	14056	8	0	1	0	0	0	0	0	0	0	1	0	0	0	0	0	1	0	hRAS
22814	323913540	9782.07	5256.29	174051580	1.01613	794.465	26307130	33113	8	8	1	0	0	0	0	0	0	0	1	0	0	0	0	1	1	0	hRAS
22815	153864910	9198.05	4931.5	82494176	1.06573	4546.27	76049968	16728	8	6	1	0	0	0	0	0	0	0	1	0	0	0	0	1	1	0	hRAS
22816	132972950	10136.7	6008.59	78820704	1.12334	2168.42	28445288	13118	8	5	1	0	0	0	0	0	0	0	1	0	0	0	0	1	1	0	hRAS
22817	153263140	10195.8	5122.27	76998016	1.10762	3600.06	54116136	15032	8	4	1	0	0	0	0	0	0	0	1	0	0	0	0	1	1	0	hRAS
22818	137861300	12032.9	4962.88	56859664	1.09637	2730.37	31281896	11457	8	1	1	0	0	0	0	0	0	0	1	0	0	0	0	1	1	0	hRAS
22819	283103260	14915.9	4338.3	82340984	1.10259	894.052	16969104	18980	8	1	1	0	0	0	0	0	0	0	1	0	0	0	0	0	1	0	hRAS
22820	289250240	12285	4727.41	111306900	1.04745	5148.98	121232820	23545	8	39	1	0	0	0	0	0	0	0	1	0	0	0	0	1	1	1	hRAS
22821	260050220	10869.4	5309.98	127041230	1.02898	3850.57	92124840	23925	8	43	1	0	0	0	0	0	0	0	1	0	0	0	0	1	1	1	hRAS
22822	287163330	9375.54	4102.73	125662540	1.07637	1302.1	39881876	30629	8	11	1	0	0	0	0	0	0	0	1	0	0	0	0	0	1	0	hRAS
22823	197547580	7451.25	4336.92	114980430	1.0643	1141.55	30264758	26512	8	7	1	0	0	0	0	0	0	0	1	0	0	0	0	0	1	0	hRAS
22824	137119260	6118.12	3435.52	76996800	1.0525	836.573	18749280	22412	8	2	1	0	0	0	0	0	0	0	1	0	0	0	0	0	0	0	hRAS
22825	110191990	7443.9	3189.35	47211916	1.02857	557.223	8248575	14803	8	3	1	0	0	0	0	0	0	0	1	0	0	0	0	0	0	0	hRAS
22826	206389550	8868.2	5761.88	134096300	1.01968	2080.35	48415892	23273	8	30	1	0	0	0	0	0	0	0	1	0	0	0	0	1	1	1	hRAS
22827	105496180	9066.36	3697.1	43019416	1.0279	897.958	10448638	11636	8	6	1	0	0	0	0	0	0	0	1	0	0	0	0	0	1	0	hRAS
22828	256087810	10597.9	5337.92	128985540	1.02483	1832.51	44280652	24164	8	33	1	0	0	0	0	0	0	0	1	0	0	0	0	1	1	1	hRAS
22829	212947150	8982.84	5433.96	128817500	1.01454	2775.92	65805852	23706	8	40	1	0	0	0	0	0	0	0	1	0	0	0	0	1	1	1	hRAS
22830	117957390	10902.8	3858.96	41750052	1.16923	1269.56	13735366	10819	8	0	1	0	0	0	0	0	0	0	1	0	0	0	0	0	1	0	hRAS
22831	298240540	10181.6	4823.08	141277540	1.04966	952.646	27904896	29292	8	12	1	0	0	0	0	0	0	0	1	0	0	0	0	1	1	0	hRAS
22832	156264180	8735.21	3568.08	63829432	1.02778	640.503	11457953	17889	8	3	1	0	0	0	0	0	0	0	1	0	0	0	0	0	1	0	hRAS
22833	112887570	9982.1	3827.11	43280768	1.1018	1366.11	15449296	11309	8	0	1	0	0	0	0	0	0	0	1	0	0	0	0	0	1	0	hRAS
22834	118574730	5739.89	3630.41	74996920	1.02355	573.96	11856866	20658	8	0	1	0	0	0	0	0	0	0	1	0	0	0	0	0	1	0	hRAS
22835	159527950	11054.5	4043.68	58354292	1.0352	772.719	11151105	14431	8	4	1	0	0	0	0	0	0	0	1	0	0	0	0	0	1	0	hRAS
22836	322144670	15468.4	5753.85	119829740	1.10711	1850.31	38534580	20826	8	2	1	0	0	0	0	0	0	0	1	0	0	0	0	1	1	0	hRAS
22837	272083330	10105.6	3995.62	107578130	1.02903	1848.48	49768516	26924	8	14	1	0	0	0	0	0	0	0	1	0	0	0	0	0	1	0	hRAS
22838	305213250	11181.6	5369.32	146560940	1.052	906.533	24744722	27296	8	10	1	0	0	0	0	0	0	0	1	0	0	0	0	1	1	0	hRAS
22839	270032160	11272	5622.83	134700400	1.02712	788.213	18882426	23956	8	1	1	0	0	0	0	0	0	0	1	0	0	0	0	1	1	0	hRAS
22840	254608190	11056.9	5634.47	129745030	1.03142	1488.22	34269144	23027	8	6	1	0	0	0	0	0	0	0	1	0	0	0	0	1	1	0	hRAS
22841	157222370	7266.7	5913.24	127938950	1.06003	1071.42	23181148	21636	8	5	1	0	0	0	0	0	0	0	1	0	0	0	0	1	1	0	hRAS
22842	280423580	9552.19	4163.45	122226320	1.01952	766.84	22512122	29357	8	5	1	0	0	0	0	0	0	0	1	0	0	0	0	0	1	0	hRAS
22843	135786770	8393.3	5539.72	89621560	1.04336	1200.42	19420438	16178	8	3	1	0	0	0	0	0	0	0	1	0	0	0	0	1	1	0	hRAS
22844	126035940	7054.51	4361.98	77931184	1.02326	905.84	16183729	17866	8	4	1	0	0	0	0	0	0	0	1	0	0	0	0	1	1	0	hRAS
22846	225344290	10712.3	4046.24	85116752	1.0364	10227	215134430	21036	8	18	1	0	0	0	0	0	0	0	1	0	0	0	0	0	1	0	hRAS
22847	138217260	8494.7	3637.14	59179840	1.03159	752.947	12251199	16271	8	4	1	0	0	0	0	0	0	0	1	0	0	0	0	0	1	0	hRAS
22848	131889940	7001.64	2726.25	51354296	1.03274	476.775	8981002	18837	8	3	1	0	0	0	0	0	0	0	1	0	0	0	0	0	0	0	hRAS
22849	310211490	9610.62	4843.07	156324580	1.01909	1834.74	59221680	32278	8	46	1	0	0	0	0	0	0	0	1	0	0	0	0	1	1	1	hRAS
22851	299055970	9383.62	5072.9	161673410	1.01886	1694.01	53988128	31870	8	40	1	0	0	0	0	0	0	0	1	0	0	0	0	1	1	1	hRAS
22852	311829730	12806.1	5877.42	143115220	1.03308	3006.54	73209136	24350	8	41	1	0	0	0	0	0	0	0	1	0	0	0	0	1	1	1	hRAS
22853	266111260	7431.41	6803.7	243633630	1.05587	2320.77	83104312	35809	8	17	1	0	0	0	0	0	0	0	1	0	0	0	0	1	1	0	hRAS
22854	272830850	12123.1	4998.89	112500110	1.07106	1267.62	28527864	22505	8	3	1	0	0	0	0	0	0	0	1	0	0	0	0	1	1	0	hRAS
22855	273724260	11187	6059.96	148275060	1.03879	1729.88	42326732	24468	8	34	1	0	0	0	0	0	0	0	1	0	0	0	0	1	1	1	hRAS
22856	210710780	8948.52	5477.64	128981940	1.03852	2306.31	54306764	23547	8	39	1	0	0	0	0	0	0	0	1	0	0	0	0	1	1	1	hRAS
22857	205851300	8590.38	5114.14	122550250	1.07666	1453.06	34819676	23963	8	17	1	0	0	0	0	0	0	0	1	0	0	0	0	1	1	0	hRAS
22858	140814560	6143.74	4757.28	109036750	1.02671	1230.24	28197142	22920	8	24	1	0	0	0	0	0	0	0	1	0	0	0	0	1	1	1	hRAS
22859	264456940	10722.8	5498.57	135611150	1.01489	2463.41	60755152	24663	8	26	1	0	0	0	0	0	0	0	1	0	0	0	0	1	1	1	hRAS
22860	164880100	6396.16	4076.39	105081100	1.08352	1016.84	26212070	25778	8	19	1	0	0	0	0	0	0	0	1	0	0	0	0	0	1	0	hRAS
22861	112509180	5004.86	2977.39	66931720	1.04216	682.56	15343951	22480	8	1	1	0	0	0	0	0	0	0	1	0	0	0	0	0	0	0	hRAS
22862	137693900	6649.95	3450.63	71448832	1.06745	1136.03	23522578	20706	8	16	1	0	0	0	0	0	0	0	1	0	0	0	0	0	0	0	hRAS
22863	179517340	7055.39	4263.87	108489950	1.02009	1175.18	29901186	25444	8	12	1	0	0	0	0	0	0	0	1	0	0	0	0	0	1	0	hRAS
22864	160467810	6464.22	3898.98	96788240	1.02454	1177.21	29223060	24824	8	16	1	0	0	0	0	0	0	0	1	0	0	0	0	0	1	0	hRAS
22865	270850780	9407.48	4641.59	133635910	1.01804	870.654	25067012	28791	8	6	1	0	0	0	0	0	0	0	1	0	0	0	0	1	1	0	hRAS
22866	310913410	13442	6357.74	147054530	1.04327	891.444	20619108	23130	8	1	1	0	0	0	0	0	0	0	1	0	0	0	0	1	1	0	hRAS
22867	256634130	11413.6	7463.68	167820780	1.1771	1461.84	32869578	22485	8	14	1	0	0	0	0	0	0	0	1	0	0	0	0	1	1	0	hRAS
22868	165766000	7568.88	4829.89	105779420	1.03654	1415.28	30995976	21901	8	13	1	0	0	0	0	0	0	0	1	0	0	0	0	1	1	0	hRAS
22869	330905950	14062	6733	158440940	1.03246	984.836	23175160	23532	8	0	1	0	0	0	0	0	0	0	1	0	0	0	0	1	1	0	hRAS
22870	155696140	9797.76	6677.53	106112590	1.02442	2290.44	36397408	15891	8	7	1	0	0	0	0	0	0	0	1	0	0	0	0	1	1	0	hRAS
22871	143390540	10049.1	5794.26	82678328	1.03566	1863.47	26589920	14269	8	0	1	0	0	0	0	0	0	0	1	0	0	0	0	1	1	0	hRAS
22872	178544980	7024.63	5189.96	131913220	1.06033	1203.59	30591578	25417	8	11	1	0	0	0	0	0	0	0	1	0	0	0	0	1	1	0	hRAS
22873	106555180	8896.65	3328.27	39862744	1.02877	2653.8	31784504	11977	8	9	1	0	0	0	0	0	0	0	1	0	0	0	0	0	0	0	hRAS
22874	180060620	7242.11	4829.54	120076770	1.06003	964.381	23977398	24863	8	11	1	0	0	0	0	0	0	0	1	0	0	0	0	1	1	0	hRAS
22875	287506560	11205.8	4180.71	107264380	1.02253	713.277	18300536	25657	8	2	1	0	0	0	0	0	0	0	1	0	0	0	0	0	1	0	hRAS
22876	231947020	8174.06	4259.62	120870880	1.03128	1701.37	48278044	28376	8	27	1	0	0	0	0	0	0	0	1	0	0	0	0	0	1	1	hRAS
22877	136272910	8196.87	2933.17	48763956	1.01918	432.85	7196136	16625	8	1	1	0	0	0	0	0	0	0	1	0	0	0	0	0	0	0	hRAS
22878	153081970	8623.36	5713.1	101418930	1.02762	1568.18	27838262	17752	8	12	1	0	0	0	0	0	0	0	1	0	0	0	0	1	1	0	hRAS
22879	131690380	7153.98	2899.34	53371004	1.03435	460.616	8479024	18408	8	1	1	0	0	0	0	0	0	0	1	0	0	0	0	0	0	0	hRAS
22880	152998140	7340.15	5542.28	115523340	1.01581	1117.14	23285740	20844	8	11	1	0	0	0	0	0	0	0	1	0	0	0	0	1	1	0	hRAS
22881	293654340	10335.9	5403.23	153511170	1.02179	3675.83	104434020	28411	8	60	1	0	0	0	0	0	0	0	1	0	0	0	0	1	1	1	hRAS
22882	273086660	9187.1	5929.07	176241620	1.04201	6870.85	204235890	29725	8	74	1	0	0	0	0	0	0	0	1	0	0	0	0	1	1	1	hRAS
22883	219329100	10527	7767.31	161831950	1.06876	1731.74	36080724	20835	8	12	1	0	0	0	0	0	0	0	1	0	0	0	0	1	1	0	hRAS
22884	253924020	10728.6	7564.55	179037760	1.06082	1902.85	45036688	23668	8	21	1	0	0	0	0	0	0	0	1	0	0	0	0	1	1	1	hRAS
22885	270764130	11164.1	2544.67	61715988	1.07489	817.228	19820228	24253	8	11	1	0	0	0	0	0	0	0	1	0	0	0	0	0	0	0	hRAS
22886	295607650	9443.43	2537.47	79430448	1.13901	768.238	24048142	31303	8	7	1	0	0	0	0	0	0	0	1	0	0	0	0	0	0	0	hRAS
22887	297915200	10085.5	5343.2	157832820	1.0228	913.459	26982660	29539	8	6	1	0	0	0	0	0	0	0	1	0	0	0	0	1	1	0	hRAS
22888	225765060	8618.63	5555.08	145515390	1.16093	1364.85	35752160	26195	8	14	1	0	0	0	0	0	0	0	1	0	0	0	0	1	1	0	hRAS
22889	273025760	11173.1	5739.42	140248420	1.00997	986.606	24108696	24436	8	3	1	0	0	0	0	0	0	0	1	0	0	0	0	1	1	0	hRAS
22890	219623550	9723.45	5214.39	117777490	1.15929	1936.16	43732020	22587	8	2	1	0	0	0	0	0	0	0	1	0	0	0	0	1	1	0	hRAS
22891	182368610	7423.32	3723.35	91471520	1.06088	1112.06	27320076	24567	8	12	1	0	0	0	0	0	0	0	1	0	0	0	0	0	1	0	hRAS
22892	186979360	7489.66	5937.28	148224130	1.02828	1348.18	33657368	24965	8	17	1	0	0	0	0	0	0	0	1	0	0	0	0	1	1	0	hRAS
22893	292337020	8536.38	3643.34	124769730	1.09008	1827.4	62581008	34246	8	27	1	0	0	0	0	0	0	0	1	0	0	0	0	0	0	1	hRAS
22894	127634100	6145.12	2489.07	51697996	1.04455	397.717	8260576	20770	8	2	1	0	0	0	0	0	0	0	1	0	0	0	0	0	0	0	hRAS
22895	225877950	12686.9	4581.87	81575640	1.09529	5471.43	97413288	17804	8	17	1	0	0	0	0	0	0	0	1	0	0	0	0	1	1	0	hRAS
22896	341062400	8628.38	5986.41	236630800	1.13893	3370.02	133210330	39528	8	24	1	0	0	0	0	0	0	0	1	0	0	0	0	1	1	1	hRAS
22897	130538740	11579.8	2785.75	31403710	1.01996	1987.9	22409646	11273	8	0	1	0	0	0	0	0	0	0	1	0	0	0	0	0	0	0	hRAS
22898	113892710	8600.22	5419.01	71763968	1.01412	4782.51	63334788	13243	8	33	1	0	0	0	0	0	0	0	1	0	0	0	0	1	1	1	hRAS
22899	365380030	12413.5	7039.35	207196130	1.02332	13640	401479650	29434	8	13	1	0	0	0	0	0	0	0	1	0	0	0	0	1	1	0	hRAS
22900	120644340	12834.5	2860.75	26891010	1.03522	2914.19	27393344	9400	8	1	1	0	0	0	0	0	0	0	1	0	0	0	0	0	0	0	hRAS
22901	125976270	7095.66	5517.87	97964328	1.01973	5159.39	91599864	17754	8	52	1	0	0	0	0	0	0	0	1	0	0	0	0	1	1	1	hRAS
22902	162167010	9013.79	5343.04	96126608	1.12157	1693.13	30461184	17991	8	15	1	0	0	0	0	0	0	0	1	0	0	0	0	1	1	0	hRAS
22903	268014160	9091.08	4965.46	146386590	1.0566	1683.29	49625108	29481	8	26	1	0	0	0	0	0	0	0	1	0	0	0	0	1	1	1	hRAS
22904	166641900	8209.77	4945.62	100386260	1.0506	2155.69	43756168	20298	8	26	1	0	0	0	0	0	0	0	1	0	0	0	0	1	1	1	hRAS
22905	165369360	8493.98	3938.94	76687200	1.03097	677.647	13193118	19469	8	3	1	0	0	0	0	0	0	0	1	0	0	0	0	0	1	0	hRAS
22906	168124780	11253.3	2906.79	43427440	1.03115	2622.91	39186252	14940	8	24	1	0	0	0	0	0	0	0	1	0	0	0	0	0	0	1	hRAS
22907	308616190	11736.7	9772.7	256973070	1.05798	5679.34	149338370	26295	8	43	1	0	0	0	0	0	0	0	1	0	0	0	0	1	1	1	hRAS
22908	177006060	7932.16	6152.99	137304030	1.03561	1198.95	26754612	22315	8	16	1	0	0	0	0	0	0	0	1	0	0	0	0	1	1	0	hRAS
22909	175206140	7717.99	6457.54	146592640	1.03637	1300.21	29516132	22701	8	10	1	0	0	0	0	0	0	0	1	0	0	0	0	1	1	0	hRAS
22910	247172770	8274.4	5070.75	151473540	1.03649	2289.34	68387168	29872	8	32	1	0	0	0	0	0	0	0	1	0	0	0	0	1	1	1	hRAS
22911	119914860	9249.83	4979.49	64554132	1.06657	449.528	5827676	12964	8	0	1	0	0	0	0	0	0	0	1	0	0	0	0	1	1	0	hRAS
22912	104080450	6833.91	4437.75	67586920	1.02725	629.183	9582455	15230	8	1	1	0	0	0	0	0	0	0	1	0	0	0	0	1	1	0	hRAS
22913	333893820	14646.4	7292.67	166251090	1.03651	1862.17	42451912	22797	8	22	1	0	0	0	0	0	0	0	1	0	0	0	0	1	1	1	hRAS
22914	282402400	11572.4	5554.83	135554500	1.02174	1476.67	36035068	24403	8	21	1	0	0	0	0	0	0	0	1	0	0	0	0	1	1	1	hRAS
22915	319796670	9567.3	5049.02	168768610	1.02936	1456.61	48688496	33426	8	32	1	0	0	0	0	0	0	0	1	0	0	0	0	1	1	1	hRAS
22916	210932370	9580.87	5753.97	126679380	1.01987	2095.41	46132636	22016	8	26	1	0	0	0	0	0	0	0	1	0	0	0	0	1	1	1	hRAS
22917	219129540	10777.6	7003.69	142399060	1.03442	2174.29	44207700	20332	8	33	1	0	0	0	0	0	0	0	1	0	0	0	0	1	1	1	hRAS
22918	151479840	8438.99	3481.73	62497028	1.05206	666.517	11963981	17950	8	3	1	0	0	0	0	0	0	0	1	0	0	0	0	0	0	0	hRAS
22919	249421070	13066.9	7159.44	136659440	1.08974	2380.16	45432400	19088	8	13	1	0	0	0	0	0	0	0	1	0	0	0	0	1	1	0	hRAS
22920	221337810	6352.07	3919.76	136584060	1.03642	1502.57	52357196	34845	8	35	1	0	0	0	0	0	0	0	1	0	0	0	0	0	1	1	hRAS
22921	182415870	10422.6	4701.46	82284872	1.0387	2355.25	41221604	17502	8	25	1	0	0	0	0	0	0	0	1	0	0	0	0	1	1	1	hRAS
22922	193746880	7931.67	3766.64	92007776	1.01095	1484.69	36266412	24427	8	22	1	0	0	0	0	0	0	0	1	0	0	0	0	0	1	1	hRAS
22923	139897620	7829.94	3697.12	66056372	1.04635	748.104	13366371	17867	8	2	1	0	0	0	0	0	0	0	1	0	0	0	0	0	1	0	hRAS
22924	146116400	10809	7289.69	98542024	1.10554	3095.55	41845700	13518	8	18	1	0	0	0	0	0	0	0	1	0	0	0	0	1	1	0	hRAS
22925	178662220	10368	7149.56	123201260	1.09929	2016.61	34750228	17232	8	13	1	0	0	0	0	0	0	0	1	0	0	0	0	1	1	0	hRAS
22926	192509060	6377.43	3917.29	118247410	1.02064	712.35	21503008	30186	8	8	1	0	0	0	0	0	0	0	1	0	0	0	0	0	1	0	hRAS
22927	280389950	10314.1	5738.97	156013920	1.01819	1125.57	30598656	27185	8	7	1	0	0	0	0	0	0	0	1	0	0	0	0	1	1	0	hRAS
22928	323878020	12806.6	6967.91	176218400	1.07225	2954.52	74719704	25290	8	35	1	0	0	0	0	0	0	0	1	0	0	0	0	1	1	1	hRAS
22929	235341060	11919.6	5271.87	104087750	1.03452	6175.22	121923560	19744	8	32	1	0	0	0	0	0	0	0	1	0	0	0	0	1	1	1	hRAS
22930	259712460	11827.7	6648.24	145982100	1.07244	1556.4	34175412	21958	8	10	1	0	0	0	0	0	0	0	1	0	0	0	0	1	1	0	hRAS
22931	260200140	11565	6441.61	144929680	1.08899	1656.62	37272260	22499	8	20	1	0	0	0	0	0	0	0	1	0	0	0	0	1	1	1	hRAS
22932	157514480	9867.47	5153.52	82265648	1.03466	989.415	15794031	15963	8	3	1	0	0	0	0	0	0	0	1	0	0	0	0	1	1	0	hRAS
22933	151567520	9409.46	4034.54	64988384	1.03658	743.38	11974364	16108	8	1	1	0	0	0	0	0	0	0	1	0	0	0	0	0	1	0	hRAS
22934	319192060	8806.51	4882.97	176983230	1.02877	1363.85	49432640	36245	8	15	1	0	0	0	0	0	0	0	1	0	0	0	0	1	1	0	hRAS
22935	213167140	9891.75	3632.65	78283688	1.02558	3132.28	67500736	21550	8	45	1	0	0	0	0	0	0	0	1	0	0	0	0	0	0	1	hRAS
22936	315204100	11121.1	5343.8	151459360	1.02914	1323.64	37515868	28343	8	15	1	0	0	0	0	0	0	0	1	0	0	0	0	1	1	0	hRAS
22937	274060990	9505.12	5230.9	150822540	1.04019	2056.75	59302188	28833	8	13	1	0	0	0	0	0	0	0	1	0	0	0	0	1	1	0	hRAS
22938	280128380	9927.29	5450.33	153797340	1.019	1053.76	29734958	28218	8	14	1	0	0	0	0	0	0	0	1	0	0	0	0	1	1	0	hRAS
22939	255520580	13503.2	6903.73	130639220	1.07886	4143.28	78403328	18923	8	34	1	0	0	0	0	0	0	0	1	0	0	0	0	1	1	1	hRAS
22940	270228060	13426.1	6558.03	131993540	1.0818	3800.99	76502504	20127	8	42	1	0	0	0	0	0	0	0	1	0	0	0	0	1	1	1	hRAS
22942	341195970	11330.9	5207.11	156796420	1.0536	1123.55	33832416	30112	8	14	1	0	0	0	0	0	0	0	1	0	0	0	0	1	1	0	hRAS
22943	358516350	10902.1	4184.09	137593740	1.04899	765.018	25157618	32885	8	4	1	0	0	0	0	0	0	0	1	0	0	0	0	0	1	0	hRAS
22944	303453700	12462.2	6414.22	156186210	1.02467	1354.88	32991376	24350	8	12	1	0	0	0	0	0	0	0	1	0	0	0	0	1	1	0	hRAS
22945	129752990	9495.28	4656.77	63634736	1.02439	1999.48	27322948	13665	8	1	1	0	0	0	0	0	0	0	1	0	0	0	0	1	1	0	hRAS
22946	119723820	4803.75	3092.57	77076048	1.04789	509.862	12707290	24923	8	0	1	0	0	0	0	0	0	0	1	0	0	0	0	0	0	0	hRAS
22947	140390610	5419.65	3487.39	90337224	1.06421	629.525	16307227	25904	8	9	1	0	0	0	0	0	0	0	1	0	0	0	0	0	1	0	hRAS
22948	128705820	6065.59	3463.34	73488512	1.03605	734.256	15580187	21219	8	11	1	0	0	0	0	0	0	0	1	0	0	0	0	0	1	0	hRAS
22949	128014250	6378.07	4301.11	86327568	1.01434	844.925	16958496	20071	8	5	1	0	0	0	0	0	0	0	1	0	0	0	0	1	1	0	hRAS
22950	115061220	6074.4	3231.1	61203500	1.01345	535.781	10148773	18942	8	2	1	0	0	0	0	0	0	0	1	0	0	0	0	0	0	0	hRAS
22951	113253750	5426.11	3474.84	72526944	1.14913	679.909	14191069	20872	8	3	1	0	0	0	0	0	0	0	1	0	0	0	0	0	1	0	hRAS
22952	126003420	7335.59	5575.35	95767712	1.04446	1057.08	18157456	17177	8	4	1	0	0	0	0	0	0	0	1	0	0	0	0	1	1	0	hRAS
22953	305521700	7206.38	3328.67	141122130	1.03573	5882.03	249374510	42396	8	151	1	0	0	0	0	0	0	0	1	0	0	0	0	0	0	1	hRAS
22954	171995790	10977.5	3931.8	61603432	1.15757	1146.11	17957270	15668	8	2	1	0	0	0	0	0	0	0	1	0	0	0	0	0	1	0	hRAS
22955	154605310	7509.49	4337.78	89306280	1.07927	829.385	17075372	20588	8	2	1	0	0	0	0	0	0	0	1	0	0	0	0	1	1	0	hRAS
22956	168767060	11900.1	4065.44	57656092	1.03483	986.038	13983988	14182	8	3	1	0	0	0	0	0	0	0	1	0	0	0	0	0	1	0	hRAS
22957	203720770	8322.27	6686.34	163674910	1.0262	1146.35	28061594	24479	8	13	1	0	0	0	0	0	0	0	1	0	0	0	0	1	1	0	hRAS
22958	215056800	11052.9	7621.18	148285380	1.01636	2107.5	41005580	19457	8	22	1	0	0	0	0	0	0	0	1	0	0	0	0	1	1	1	hRAS
22959	150495330	6815.91	3846.61	84933088	1.05559	577.131	12743049	22080	8	3	1	0	0	0	0	0	0	0	1	0	0	0	0	0	1	0	hRAS
22960	194815630	7900.39	5485.43	135265120	1.02228	945.41	23312864	24659	8	11	1	0	0	0	0	0	0	0	1	0	0	0	0	1	1	0	hRAS
22961	283736770	7602.2	3365.11	125595860	1.05562	1581.81	59037852	37323	8	30	1	0	0	0	0	0	0	0	1	0	0	0	0	0	0	1	hRAS
22962	140537740	5594.66	3231.94	81186448	1.04354	618.764	15543357	25120	8	1	1	0	0	0	0	0	0	0	1	0	0	0	0	0	0	0	hRAS
22963	136182260	5839.47	3238.88	75533840	1.05912	658.88	15365743	23321	8	2	1	0	0	0	0	0	0	0	1	0	0	0	0	0	0	0	hRAS
22964	180244180	6605.25	3487.83	95175912	1.01821	1014.32	27678654	27288	8	15	1	0	0	0	0	0	0	0	1	0	0	0	0	0	0	0	hRAS
22965	144413460	7225.37	5241.19	104755660	1.0939	2848.04	56923796	19987	8	6	1	0	0	0	0	0	0	0	1	0	0	0	0	1	1	0	hRAS
22966	105606380	4682.59	2792.39	62976868	1.08886	392.99	8863096	22553	8	0	1	0	0	0	0	0	0	0	1	0	0	0	0	0	0	0	hRAS
22967	98473912	6147.7	3717.96	59554220	1.01955	1053.75	16878964	16018	8	4	1	0	0	0	0	0	0	0	1	0	0	0	0	0	1	0	hRAS
22969	306830340	10900.6	5994.18	168724050	1.02942	3095.74	87139000	28148	8	68	1	0	0	0	0	0	0	0	1	0	0	0	0	1	1	1	hRAS
22970	232244830	10247.8	6124.74	138804930	1.02764	2598.35	58886332	22663	8	46	1	0	0	0	0	0	0	0	1	0	0	0	0	1	1	1	hRAS
22971	161547250	8039.58	3609.22	72523640	1.05131	678.462	13633015	20094	8	1	1	0	0	0	0	0	0	0	1	0	0	0	0	0	1	0	hRAS
22972	160164780	9790.62	5291.52	86563968	1.02385	1517.04	24817236	16359	8	19	1	0	0	0	0	0	0	0	1	0	0	0	0	1	1	0	hRAS
22973	128896560	7654.19	2614.18	44022744	1.07443	694.308	11692154	16840	8	5	1	0	0	0	0	0	0	0	1	0	0	0	0	0	0	0	hRAS
22974	144686050	5545.65	3323.93	86721424	1.01456	601.41	15690796	26090	8	3	1	0	0	0	0	0	0	0	1	0	0	0	0	0	0	0	hRAS
22975	133417680	8924.26	3069.16	45883868	1.03575	565.835	8459234	14950	8	1	1	0	0	0	0	0	0	0	1	0	0	0	0	0	0	0	hRAS
22976	219611760	8655.33	4669.01	118466860	1.04945	1261.36	32004558	25373	8	20	1	0	0	0	0	0	0	0	1	0	0	0	0	1	1	1	hRAS
22977	320846560	12062.8	5688.01	151289730	1.039	1134.61	30178484	26598	8	9	1	0	0	0	0	0	0	0	1	0	0	0	0	1	1	0	hRAS
22978	165880690	7926.63	4757.99	99570408	1.09907	982.224	20555006	20927	8	6	1	0	0	0	0	0	0	0	1	0	0	0	0	1	1	0	hRAS
22979	232899010	8050.99	3368	97429368	1.0385	949.31	27461634	28928	8	20	1	0	0	0	0	0	0	0	1	0	0	0	0	0	0	1	hRAS
22980	164324030	6793.62	3268.59	79060584	1.0361	1374.43	33244786	24188	8	28	1	0	0	0	0	0	0	0	1	0	0	0	0	0	0	1	hRAS
22981	307374210	9914.02	4530.29	140457260	1.01671	1172.74	36359652	31004	8	13	1	0	0	0	0	0	0	0	1	0	0	0	0	0	1	0	hRAS
22982	255258030	9276.38	5190.43	142825170	1.03641	2781.85	76548080	27517	8	51	1	0	0	0	0	0	0	0	1	0	0	0	0	1	1	1	hRAS
22983	200445550	7711.82	4710.39	122432490	1.03172	890.172	23137346	25992	8	12	1	0	0	0	0	0	0	0	1	0	0	0	0	1	1	0	hRAS
22984	176152180	7876.95	4980.32	111374820	1.05559	1010.52	22598320	22363	8	4	1	0	0	0	0	0	0	0	1	0	0	0	0	1	1	0	hRAS
22985	172141010	7519.04	4993.58	114322990	1.06355	918.655	21031696	22894	8	8	1	0	0	0	0	0	0	0	1	0	0	0	0	1	1	0	hRAS
22986	154727250	6875.54	4833.63	108775920	1.02192	1190.51	26791298	22504	8	8	1	0	0	0	0	0	0	0	1	0	0	0	0	1	1	0	hRAS
22987	218299580	8673.01	5200.8	130904020	1.01094	1058.03	26630674	25170	8	17	1	0	0	0	0	0	0	0	1	0	0	0	0	1	1	0	hRAS
22988	140275200	7567.72	2274.81	42165864	1.07244	3417.65	63349604	18536	8	21	1	0	0	0	0	0	0	0	1	0	0	0	0	0	0	1	hRAS
22989	132013090	8471.61	3158.6	49220500	1.05301	544.536	8485504	15583	8	1	1	0	0	0	0	0	0	0	1	0	0	0	0	0	0	0	hRAS
22990	130661900	5823.76	4134.67	92765520	1.03006	839.25	18829414	22436	8	3	1	0	0	0	0	0	0	0	1	0	0	0	0	0	1	0	hRAS
22991	127681330	8941.9	3055.17	43624752	1.08792	588.802	8407497	14279	8	0	1	0	0	0	0	0	0	0	1	0	0	0	0	0	0	0	hRAS
22992	178539040	6219.79	4308.15	123665340	1.04531	847.966	24340852	28705	8	7	1	0	0	0	0	0	0	0	1	0	0	0	0	0	1	0	hRAS
22993	122861700	6582.82	3428.99	63998692	1.06147	661.603	12348157	18664	8	1	1	0	0	0	0	0	0	0	1	0	0	0	0	0	0	0	hRAS
22994	109891730	6305.47	3478.75	60627668	1.06237	1014.07	17673218	17428	8	0	1	0	0	0	0	0	0	0	1	0	0	0	0	0	1	0	hRAS
22995	238780110	10365.5	3866.37	89065776	1.01878	1821.06	41949904	23036	8	14	1	0	0	0	0	0	0	0	1	0	0	0	0	0	1	0	hRAS
22996	155171090	7463.02	3244.67	67463264	1.03702	761.953	15842534	20792	8	4	1	0	0	0	0	0	0	0	1	0	0	0	0	0	0	0	hRAS
22997	173597410	9377.05	3954.27	73205336	1.02643	687.672	12730878	18513	8	6	1	0	0	0	0	0	0	0	1	0	0	0	0	0	1	0	hRAS
22998	169195280	10414.6	4136.2	67196752	1.03834	831.59	13510004	16246	8	3	1	0	0	0	0	0	0	0	1	0	0	0	0	0	1	0	hRAS
22999	165506540	8342.06	4392.85	87154184	1.03462	1531.09	30376852	19840	8	11	1	0	0	0	0	0	0	0	1	0	0	0	0	1	1	0	hRAS
23000	165427440	9182.25	5003.55	90143880	1.04302	2165.12	39006844	18016	8	16	1	0	0	0	0	0	0	0	1	0	0	0	0	1	1	0	hRAS
23001	160310500	9663.66	3670.25	60885788	1.04784	1070.18	17753142	16589	8	4	1	0	0	0	0	0	0	0	1	0	0	0	0	0	1	0	hRAS
23002	157664830	8896.56	3760.2	66638256	1.02069	1346.14	23856330	17722	8	10	1	0	0	0	0	0	0	0	1	0	0	0	0	0	1	0	hRAS
23003	150434260	8401.8	2973.81	53246076	1.04847	4043.48	72398504	17905	8	33	1	0	0	0	0	0	0	0	1	0	0	0	0	0	0	1	hRAS
23004	148966320	7042.66	5199.43	109978300	1.06943	1336.88	28277740	21152	8	10	1	0	0	0	0	0	0	0	1	0	0	0	0	1	1	0	hRAS
23005	191185730	9563.11	6699.79	133942270	1.04028	1170.9	23408536	19992	8	5	1	0	0	0	0	0	0	0	1	0	0	0	0	1	1	0	hRAS
23006	133377150	6067.84	3793.04	83374824	1.09607	604.525	13288074	21981	8	1	1	0	0	0	0	0	0	0	1	0	0	0	0	0	1	0	hRAS
23007	120783890	5290.11	2755.14	62905304	1.04781	469.178	10712272	22832	8	0	1	0	0	0	0	0	0	0	1	0	0	0	0	0	0	0	hRAS
23008	116968960	4976.34	2799.86	65810696	1.04745	684.605	16091640	23505	8	5	1	0	0	0	0	0	0	0	1	0	0	0	0	0	0	0	hRAS
23009	130981200	5674.36	4371.91	100916870	1.04248	906.974	20935686	23083	8	9	1	0	0	0	0	0	0	0	1	0	0	0	0	1	1	0	hRAS
23011	153360690	10925.5	4395.14	61694616	1.03856	709.318	9956693	14037	8	0	1	0	0	0	0	0	0	0	1	0	0	0	0	1	1	0	hRAS
23012	157965100	9579.45	3955.41	65224772	1.01691	654.754	10796898	16490	8	2	1	0	0	0	0	0	0	0	1	0	0	0	0	0	1	0	hRAS
23013	105350700	6667.77	4436.01	70088976	1.04258	1811.38	28619866	15800	8	4	1	0	0	0	0	0	0	0	1	0	0	0	0	1	1	0	hRAS
23014	238051600	11589.1	6714.37	137919940	1.01931	2120.55	43558120	20541	8	26	1	0	0	0	0	0	0	0	1	0	0	0	0	1	1	1	hRAS
23015	180288400	10667.3	6827.02	115383540	1.01673	2128.79	35978596	16901	8	21	1	0	0	0	0	0	0	0	1	0	0	0	0	1	1	1	hRAS
23016	194935200	10897.5	6052.83	108272960	1.01116	2324.92	41588236	17888	8	26	1	0	0	0	0	0	0	0	1	0	0	0	0	1	1	1	hRAS
23018	162992140	8122.8	5061.83	101570700	1.03117	1304.19	26169886	20066	8	20	1	0	0	0	0	0	0	0	1	0	0	0	0	1	1	1	hRAS
23019	135156780	6325.49	4128.77	88219464	1.0086	802.305	17142842	21367	8	7	1	0	0	0	0	0	0	0	1	0	0	0	0	0	1	0	hRAS
23020	131024610	8118.01	2337.32	37724288	1.05082	1496.31	24150458	16140	8	1	1	0	0	0	0	0	0	0	1	0	0	0	0	0	0	0	hRAS
23021	168070830	8811.05	4846.88	92454256	1.03412	843.36	16087086	19075	8	0	1	0	0	0	0	0	0	0	1	0	0	0	0	1	1	0	hRAS
23022	140898590	15402.1	5279.93	48300784	1.12368	1256.37	11493308	9148	8	0	1	0	0	0	0	0	0	0	1	0	0	0	0	1	1	0	hRAS
23023	174964590	9449.37	5041.32	93345104	1.03183	1128.73	20899474	18516	8	7	1	0	0	0	0	0	0	0	1	0	0	0	0	1	1	0	hRAS
23024	164238060	11878.9	5346.89	73926040	1.03676	1468.72	20306532	13826	8	4	1	0	0	0	0	0	0	0	1	0	0	0	0	1	1	0	hRAS
23025	175688270	10625.2	5995.53	99136168	1.07242	1428.55	23621122	16535	8	6	1	0	0	0	0	0	0	0	1	0	0	0	0	1	1	0	hRAS
23026	141078640	13790.7	5596.32	57250320	1.13415	1317.81	13481209	10230	8	2	1	0	0	0	0	0	0	0	1	0	0	0	0	1	1	0	hRAS
23027	126678820	9299.58	6477.5	88236440	1.0209	877.652	11955372	13622	8	1	1	0	0	0	0	0	0	0	1	0	0	0	0	1	1	0	hRAS
23028	282032450	13612.9	6865.62	142241870	1.02745	1263.04	26167656	20718	8	4	1	0	0	0	0	0	0	0	1	0	0	0	0	1	1	0	hRAS
23029	217419460	8069.61	6012.8	162002930	1.11541	1534.12	41333688	26943	8	12	1	0	0	0	0	0	0	0	1	0	0	0	0	1	1	0	hRAS
23030	233570210	12897.3	4555.48	82499816	1.07537	847.78	15353287	18110	8	2	1	0	0	0	0	0	0	0	1	0	0	0	0	1	1	0	hRAS
23031	204383660	13021.4	5230.27	82094320	1.07633	2716.45	42637468	15696	8	12	1	0	0	0	0	0	0	0	1	0	0	0	0	1	1	0	hRAS
23032	223367700	8948.67	3471.77	86658728	1.01359	1165.94	29103094	24961	8	8	1	0	0	0	0	0	0	0	1	0	0	0	0	0	0	0	hRAS
23033	199787070	10923.3	5335.77	97591240	1.01156	1809.52	33096068	18290	8	15	1	0	0	0	0	0	0	0	1	0	0	0	0	1	1	0	hRAS
23034	176102130	11368.8	3552.45	55027516	1.04981	27720.7	429393760	15490	8	0	1	0	0	0	0	0	0	0	1	0	0	0	0	0	0	0	hRAS
23035	288635840	9442.42	5798.71	177255060	1.06498	1034.06	31609114	30568	8	6	1	0	0	0	0	0	0	0	1	0	0	0	0	1	1	0	hRAS
23036	154935090	8187.23	4337.3	82079120	1.02182	787.084	14894773	18924	8	10	1	0	0	0	0	0	0	0	1	0	0	0	0	1	1	0	hRAS
23037	131816280	5560.93	3021.96	71632496	1.18408	647.862	15356914	23704	8	2	1	0	0	0	0	0	0	0	1	0	0	0	0	0	0	0	hRAS
23038	136654270	7686.27	4258.39	75709880	1.02298	906.02	16108125	17779	8	5	1	0	0	0	0	0	0	0	1	0	0	0	0	1	1	0	hRAS
23039	255472910	9183.4	5997.41	166842050	1.0929	3441.03	95725928	27819	8	29	1	0	0	0	0	0	0	0	1	0	0	0	0	1	1	1	hRAS
23040	154124260	9247.27	4816.76	80281000	1.01934	1165.25	19421176	16667	8	4	1	0	0	0	0	0	0	0	1	0	0	0	0	1	1	0	hRAS
23041	293970460	7084.48	6501.77	269791040	1.13893	2236.28	92794352	41495	8	11	1	0	0	0	0	0	0	0	1	0	0	0	0	1	1	0	hRAS
23042	350122590	13197.2	6551.69	173816260	1.05953	2065.64	54801308	26530	8	22	1	0	0	0	0	0	0	0	1	0	0	0	0	1	1	1	hRAS
23043	219496480	8677.12	5294.22	133922700	1.02977	1022.79	25872440	25296	8	11	1	0	0	0	0	0	0	0	1	0	0	0	0	1	1	0	hRAS
23044	216793780	8747.68	5633.91	139625260	1.04398	5464.27	135421070	24783	8	18	1	0	0	0	0	0	0	0	1	0	0	0	0	1	1	0	hRAS
23045	307720990	14647.8	6170.58	129631580	1.0381	1373.77	28860216	21008	8	8	1	0	0	0	0	0	0	0	1	0	0	0	0	1	1	0	hRAS
23046	296132100	11300.2	5263.1	137924820	1.02474	1631.78	42762484	26206	8	18	1	0	0	0	0	0	0	0	1	0	0	0	0	1	1	0	hRAS
23047	133062600	5741.15	3702.05	85802528	1.01515	626.061	14510210	23177	8	3	1	0	0	0	0	0	0	0	1	0	0	0	0	0	1	0	hRAS
23048	147354640	7027.93	5027.53	105412240	1.04676	1269.65	26620696	20967	8	9	1	0	0	0	0	0	0	0	1	0	0	0	0	1	1	0	hRAS
23049	131045950	5385.75	3872.06	94214856	1.04436	760.718	18509792	24332	8	7	1	0	0	0	0	0	0	0	1	0	0	0	0	0	1	0	hRAS
23050	124008140	5570.9	3937.1	87639840	1.01897	621.212	13828174	22260	8	2	1	0	0	0	0	0	0	0	1	0	0	0	0	0	1	0	hRAS
23051	163980300	8821.36	5888.65	109464060	1.06148	1249.68	23230348	18589	8	11	1	0	0	0	0	0	0	0	1	0	0	0	0	1	1	0	hRAS
23052	186251250	11437.7	7294.95	118790950	1.01641	2411.12	39262684	16284	8	13	1	0	0	0	0	0	0	0	1	0	0	0	0	1	1	0	hRAS
23053	233486000	10121.6	5481.85	126455380	1.02669	2177.01	50219300	23068	8	38	1	0	0	0	0	0	0	0	1	0	0	0	0	1	1	1	hRAS
23054	189009540	10281.8	5933.71	109079400	1.02254	1553	28548710	18383	8	24	1	0	0	0	0	0	0	0	1	0	0	0	0	1	1	1	hRAS
23055	260464910	11221.1	4538.78	105354100	1.02665	2481.7	57605164	23212	8	20	1	0	0	0	0	0	0	0	1	0	0	0	0	1	1	1	hRAS
23056	253975550	11153.5	6523.36	148543340	1.02508	2230.75	50796468	22771	8	28	1	0	0	0	0	0	0	0	1	0	0	0	0	1	1	1	hRAS
23057	184825790	8272.2	5259.8	117519780	1.02304	1307.15	29205610	22343	8	15	1	0	0	0	0	0	0	0	1	0	0	0	0	1	1	0	hRAS
23058	284812510	10430.4	5807.03	158566670	1.01651	2359.24	64421320	27306	8	42	1	0	0	0	0	0	0	0	1	0	0	0	0	1	1	1	hRAS
23059	157390800	7033.91	3730.57	83475240	1.02239	1203.7	26933946	22376	8	14	1	0	0	0	0	0	0	0	1	0	0	0	0	0	1	0	hRAS
23060	173904830	8130.57	5559.47	118911500	1.02484	1366.06	29218670	21389	8	12	1	0	0	0	0	0	0	0	1	0	0	0	0	1	1	0	hRAS
23061	161026510	7921.02	3842.73	78118816	1.02531	558.876	11361391	20329	8	3	1	0	0	0	0	0	0	0	1	0	0	0	0	0	1	0	hRAS
23062	163153140	10292.9	4068.66	64492388	1.00964	709.001	11238379	15851	8	1	1	0	0	0	0	0	0	0	1	0	0	0	0	0	1	0	hRAS
23063	338135680	11841.1	5448.67	155592130	1.04348	1162.09	33184680	28556	8	24	1	0	0	0	0	0	0	0	1	0	0	0	0	1	1	1	hRAS
23064	327275140	12467.6	6154	161542530	1.02738	1744.72	45798868	26250	8	22	1	0	0	0	0	0	0	0	1	0	0	0	0	1	1	1	hRAS
23065	253916100	10544.7	4630.99	111514280	1.09403	1818.14	43780820	24080	8	4	1	0	0	0	0	0	0	0	1	0	0	0	0	1	1	0	hRAS
23066	160458930	11424.6	6568.57	92255584	1.04507	2536.75	35628692	14045	8	14	1	0	0	0	0	0	0	0	1	0	0	0	0	1	1	0	hRAS
23067	133870500	7960.43	3685.08	61972036	1.05617	870.425	14637942	16817	8	3	1	0	0	0	0	0	0	0	1	0	0	0	0	0	1	0	hRAS
23068	129972440	7426.57	3197.15	55953364	1.02221	1372.23	24015344	17501	8	3	1	0	0	0	0	0	0	0	1	0	0	0	0	0	0	0	hRAS
23069	273116000	9568.92	3433.09	97987216	1.03994	818.529	23362466	28542	8	2	1	0	0	0	0	0	0	0	1	0	0	0	0	0	0	0	hRAS
23070	111502550	6624.04	4711.63	79310936	1.04381	892.599	15025119	16833	8	1	1	0	0	0	0	0	0	0	1	0	0	0	0	1	1	0	hRAS
23071	105123500	7763.35	4546.49	61564044	1.02078	752.55	10190282	13541	8	1	1	0	0	0	0	0	0	0	1	0	0	0	0	1	1	0	hRAS
23072	254512130	10930.3	4560.27	106185830	1.01284	1083.64	25232600	23285	8	6	1	0	0	0	0	0	0	0	1	0	0	0	0	1	1	0	hRAS
23073	128793940	10358.2	4298.48	53447344	1.06499	900.647	11198642	12434	8	1	1	0	0	0	0	0	0	0	1	0	0	0	0	1	1	0	hRAS
23074	121986020	9781.58	5062.25	63131320	1.04396	1047.29	13060775	12471	8	0	1	0	0	0	0	0	0	0	1	0	0	0	0	1	1	0	hRAS
23075	314305380	11177.3	5581.83	156960940	1.01559	1144.84	32192868	28120	8	15	1	0	0	0	0	0	0	0	1	0	0	0	0	1	1	0	hRAS
23076	297719100	8235.2	4116.33	148813390	1.08392	886.192	32037604	36152	8	19	1	0	0	0	0	0	0	0	1	0	0	0	0	0	1	0	hRAS
23077	302617730	10690.6	7665.31	216982060	1.04028	1888.15	53447852	28307	8	37	1	0	0	0	0	0	0	0	1	0	0	0	0	1	1	1	hRAS
23078	286491710	9668.97	8105.75	240173420	1.01959	1294.2	38347188	29630	8	20	1	0	0	0	0	0	0	0	1	0	0	0	0	1	1	1	hRAS
23079	289950370	7717.81	4910.03	184465090	1.0191	800.228	30063776	37569	8	12	1	0	0	0	0	0	0	0	1	0	0	0	0	1	1	0	hRAS
23080	146850910	6525.26	4316.07	97133128	1.03026	739.044	16632174	22505	8	5	1	0	0	0	0	0	0	0	1	0	0	0	0	1	1	0	hRAS
23081	135115940	6490.65	4272.33	88937048	1.03757	824.672	17167188	20817	8	7	1	0	0	0	0	0	0	0	1	0	0	0	0	1	1	0	hRAS
23082	136886850	6713.76	3437.85	70094352	1.03542	1458.32	29733608	20389	8	18	1	0	0	0	0	0	0	0	1	0	0	0	0	0	0	0	hRAS
23083	130094070	6942.79	3334.12	62474772	1.05841	1108.47	20770554	18738	8	14	1	0	0	0	0	0	0	0	1	0	0	0	0	0	0	0	hRAS
23084	250422670	14033.2	4092.08	73023080	1.10305	1122.75	20035486	17845	8	2	1	0	0	0	0	0	0	0	1	0	0	0	0	0	1	0	hRAS
23085	241403700	10030.5	5314.88	127913320	1.03992	2690.9	64761936	24067	8	24	1	0	0	0	0	0	0	0	1	0	0	0	0	1	1	1	hRAS
23086	232480380	8248.96	4784.91	134853250	1.03775	810.555	22843884	28183	8	14	1	0	0	0	0	0	0	0	1	0	0	0	0	1	1	0	hRAS
23087	233075570	11281.5	6329.49	130767250	1.088	2482.01	51278392	20660	8	23	1	0	0	0	0	0	0	0	1	0	0	0	0	1	1	1	hRAS
23088	175589250	12440.8	7119.59	100485950	1.11565	1600.98	22596270	14114	8	4	1	0	0	0	0	0	0	0	1	0	0	0	0	1	1	0	hRAS
23090	149733890	8610.34	6051.09	105228380	1.06606	1864.02	32415374	17390	8	8	1	0	0	0	0	0	0	0	1	0	0	0	0	1	1	0	hRAS
23091	151172110	9977.7	6038.3	91486232	1.04444	2392.94	36255372	15151	8	25	1	0	0	0	0	0	0	0	1	0	0	0	0	1	1	1	hRAS
23092	158778990	10089.5	5447.78	85731672	1.0389	3071.62	48338156	15737	8	16	1	0	0	0	0	0	0	0	1	0	0	0	0	1	1	0	hRAS
23093	137956860	8040.38	4499.15	77196328	1.03413	1594.58	27359826	17158	8	12	1	0	0	0	0	0	0	0	1	0	0	0	0	1	1	0	hRAS
23094	137696580	7367	3318.4	62024220	1.18181	463.435	8662060	18691	8	2	1	0	0	0	0	0	0	0	1	0	0	0	0	0	0	0	hRAS
23095	142342690	12768.5	1643.52	18322008	1.17333	897.423	10004477	11148	8	0	1	0	0	0	0	0	0	0	1	0	0	0	0	0	0	0	hRAS
23096	191792400	10196.3	6733.89	126664540	1.01114	2458.4	46242464	18810	8	33	1	0	0	0	0	0	0	0	1	0	0	0	0	1	1	1	hRAS
23097	141449790	9538.73	4832.47	71660768	1.07894	1036.6	15371745	14829	8	6	1	0	0	0	0	0	0	0	1	0	0	0	0	1	1	0	hRAS
23098	194517810	8716.13	5770.08	128770900	1.08913	2640.57	58929544	22317	8	16	1	0	0	0	0	0	0	0	1	0	0	0	0	1	1	0	hRAS
23099	149068110	8222.18	4100.51	74342272	1.17278	7442.95	134940620	18130	8	6	1	0	0	0	0	0	0	0	1	0	0	0	0	0	1	0	hRAS
23100	184849420	8321.68	7219.08	160357490	1.07169	2381.09	52891128	22213	8	25	1	0	0	0	0	0	0	0	1	0	0	0	0	1	1	1	hRAS
23101	140452290	7012.45	4876.42	97669744	1.07182	692.49	13869878	20029	8	4	1	0	0	0	0	0	0	0	1	0	0	0	0	1	1	0	hRAS
23102	166328370	10521.1	8337.04	131800280	1.02854	2644.48	41806608	15809	8	11	1	0	0	0	0	0	0	0	1	0	0	0	0	1	1	0	hRAS
23103	127950460	8296.08	5549.91	85596304	1.00976	813.864	12552224	15423	8	2	1	0	0	0	0	0	0	0	1	0	0	0	0	1	1	0	hRAS
23104	138469310	8635.44	3575.94	57340236	1.01104	1056.42	16939680	16035	8	5	1	0	0	0	0	0	0	0	1	0	0	0	0	0	1	0	hRAS
23105	129666100	7791.97	3464.77	57657160	1.02291	2006.18	33384898	16641	8	4	1	0	0	0	0	0	0	0	1	0	0	0	0	0	1	0	hRAS
23106	287715840	12345.1	5407.15	126018980	1.0164	1677.43	39094180	23306	8	9	1	0	0	0	0	0	0	0	1	0	0	0	0	1	1	0	hRAS
23107	277501410	8947.62	4131.82	128144170	1.0411	1175.2	36447700	31014	8	18	1	0	0	0	0	0	0	0	1	0	0	0	0	0	1	0	hRAS
23108	303523550	12280	6854.61	169425300	1.04473	1979.64	48930856	24717	8	24	1	0	0	0	0	0	0	0	1	0	0	0	0	1	1	1	hRAS
23109	119982680	5439.91	3286.59	72489024	1.10046	659.263	14540709	22056	8	2	1	0	0	0	0	0	0	0	1	0	0	0	0	0	0	0	hRAS
23110	210640110	6666.04	5320.13	168110880	1.03608	9430.46	297992990	31599	8	52	1	0	0	0	0	0	0	0	1	0	0	0	0	1	1	1	hRAS
23111	294262530	10683	5368.88	147885860	1.0366	2161.29	59532668	27545	8	24	1	0	0	0	0	0	0	0	1	0	0	0	0	1	1	1	hRAS
23112	110617600	4933	4018.74	90116304	1.07316	1186.58	26607972	22424	8	7	1	0	0	0	0	0	0	0	1	0	0	0	0	0	1	0	hRAS
23113	112385480	6723.23	4847.69	81034024	1.09487	1654.27	27652856	16716	8	2	1	0	0	0	0	0	0	0	1	0	0	0	0	1	1	0	hRAS
23114	170604000	6655.12	4904.96	125738670	1.02504	7934.24	203394270	25635	8	50	1	0	0	0	0	0	0	0	1	0	0	0	0	1	1	1	hRAS
23115	103317070	5873.63	3104.82	54613836	1.03046	515.453	9066820	17590	8	0	1	0	0	0	0	0	0	0	1	0	0	0	0	0	0	0	hRAS
23116	109834470	6825.83	3243.22	52186680	1.03267	420.917	6772982	16091	8	2	1	0	0	0	0	0	0	0	1	0	0	0	0	0	0	0	hRAS
23117	238486660	10016.7	5880.68	140013070	1.00898	1070.11	25478240	23809	8	3	1	0	0	0	0	0	0	0	1	0	0	0	0	1	1	0	hRAS
23118	246980050	8536.57	3211.36	92910968	1.02383	553.596	16016647	28932	8	6	1	0	0	0	0	0	0	0	1	0	0	0	0	0	0	0	hRAS
23119	154904510	7858.78	5020.32	98955576	1.05428	1188.08	23418258	19711	8	14	1	0	0	0	0	0	0	0	1	0	0	0	0	1	1	0	hRAS
23120	120566150	6707.44	3320.35	59683320	1.02977	1569.47	28211198	17975	8	11	1	0	0	0	0	0	0	0	1	0	0	0	0	0	0	0	hRAS
23121	112656320	6826.41	3972.56	65559152	1.04316	1518.5	25059734	16503	8	6	1	0	0	0	0	0	0	0	1	0	0	0	0	0	1	0	hRAS
23122	167273140	7347.17	4670.04	106322710	1.03409	985.421	22435082	22767	8	16	1	0	0	0	0	0	0	0	1	0	0	0	0	1	1	0	hRAS
23123	443963460	10014.7	5625.48	249382940	1.18482	1767.1	78337128	44331	8	13	1	0	0	0	0	0	0	0	1	0	0	0	0	1	1	0	hRAS
23124	166227580	7526.38	4678.06	103319660	1.01426	1330.68	29389344	22086	8	15	1	0	0	0	0	0	0	0	1	0	0	0	0	1	1	0	hRAS
23125	245634030	8145.17	4583.55	138226180	1.033	1084.04	32691300	30157	8	21	1	0	0	0	0	0	0	0	1	0	0	0	0	1	1	1	hRAS
23126	139610800	9324.17	4873.78	72975064	1.02468	1319.15	19751640	14973	8	4	1	0	0	0	0	0	0	0	1	0	0	0	0	1	1	0	hRAS
23127	196276060	8657.2	5429.95	123107810	1.0432	2384.2	54054492	22672	8	31	1	0	0	0	0	0	0	0	1	0	0	0	0	1	1	1	hRAS
23128	324628960	14129	7200.14	165430420	1.0347	1694.92	38942500	22976	8	14	1	0	0	0	0	0	0	0	1	0	0	0	0	1	1	0	hRAS
23129	110532590	7310.84	5127.22	77518496	1.16799	1936.04	29270948	15119	8	16	1	0	0	0	0	0	0	0	1	0	0	0	0	1	1	0	hRAS
23130	276778620	9606.03	4164.09	119979820	1.11312	1634.3	47089120	28813	8	20	1	0	0	0	0	0	0	0	1	0	0	0	0	0	1	1	hRAS
23131	334966530	6597.47	5175.92	262791890	1.02394	22167.3	1125476100	50772	8	7	1	0	0	0	0	0	0	0	1	0	0	0	0	1	1	0	hRAS
23132	205120290	8658.15	5780.61	136948530	1.01066	1779.23	42151848	23691	8	20	1	0	0	0	0	0	0	0	1	0	0	0	0	1	1	1	hRAS
23133	163663020	6928.71	4409.1	104147350	1.02138	985.441	23277110	23621	8	12	1	0	0	0	0	0	0	0	1	0	0	0	0	1	1	0	hRAS
23134	292533920	10831.4	4391.94	118617450	1.03787	866.154	23393088	27008	8	12	1	0	0	0	0	0	0	0	1	0	0	0	0	0	1	0	hRAS
23135	280745890	11805	4275.1	101670440	1.03072	895.629	21299840	23782	8	8	1	0	0	0	0	0	0	0	1	0	0	0	0	0	1	0	hRAS
23136	139912750	6041.4	4436.99	102756170	1.02279	7726.98	178949250	23159	8	85	1	0	0	0	0	0	0	0	1	0	0	0	0	1	1	1	hRAS
23137	282854140	8782.65	3687.76	118768000	1.07185	546.239	17592170	32206	8	7	1	0	0	0	0	0	0	0	1	0	0	0	0	0	0	0	hRAS
23138	268400510	9958.46	4594.14	123821280	1.07038	1195.62	32224330	26952	8	14	1	0	0	0	0	0	0	0	1	0	0	0	0	1	1	0	hRAS
23139	109149610	6269	3123.87	54389652	1.02495	445.493	7756476	17411	8	0	1	0	0	0	0	0	0	0	1	0	0	0	0	0	0	0	hRAS
23140	181160770	8385.13	5126.87	110766100	1.0157	1726.29	37296528	21605	8	30	1	0	0	0	0	0	0	0	1	0	0	0	0	1	1	1	hRAS
23141	196565060	8234.13	5248.15	125283930	1.06061	1284	30651706	23872	8	26	1	0	0	0	0	0	0	0	1	0	0	0	0	1	1	1	hRAS
23142	177681600	6500.86	4176.24	114144970	1.02887	889.154	24302362	27332	8	9	1	0	0	0	0	0	0	0	1	0	0	0	0	0	1	0	hRAS
23143	339639840	8330.22	5106.76	208212990	1.0688	1188.82	48470464	40772	8	13	1	0	0	0	0	0	0	0	1	0	0	0	0	1	1	0	hRAS
23144	145157940	7809.65	4509.01	83808944	1.03445	1273.84	23676774	18587	8	9	1	0	0	0	0	0	0	0	1	0	0	0	0	1	1	0	hRAS
23146	202624420	7626.06	4511.8	119878580	1.02237	2652.95	70488896	26570	8	52	1	0	0	0	0	0	0	0	1	0	0	0	0	1	1	1	hRAS
23147	205971710	7573.05	4719.99	128374380	1.02759	2792.13	75940456	27198	8	46	1	0	0	0	0	0	0	0	1	0	0	0	0	1	1	1	hRAS
23148	261535150	8230.85	4361.32	138580990	1.1078	825.313	26224330	31775	8	3	1	0	0	0	0	0	0	0	1	0	0	0	0	0	1	0	hRAS
23149	250828190	7644.64	4358.05	142992130	1.06116	708.263	23238826	32811	8	1	1	0	0	0	0	0	0	0	1	0	0	0	0	0	1	0	hRAS
23150	268449310	12394.4	6339.87	137315260	1.11632	1592.86	34499716	21659	8	0	1	0	0	0	0	0	0	0	1	0	0	0	0	1	1	0	hRAS
23151	178998640	9589.04	5667.48	105794790	1.03378	1752.15	32707456	18667	8	19	1	0	0	0	0	0	0	0	1	0	0	0	0	1	1	0	hRAS
23152	163161570	9982.35	6630.08	108368660	1.04255	1750.86	28617866	16345	8	15	1	0	0	0	0	0	0	0	1	0	0	0	0	1	1	0	hRAS
23153	142712160	9331.25	4960.25	75862000	1.01092	4571.44	69915616	15294	8	18	1	0	0	0	0	0	0	0	1	0	0	0	0	1	1	0	hRAS
23154	263932900	13747.2	3882.49	74539928	1.06522	6023.2	115639380	19199	8	4	1	0	0	0	0	0	0	0	1	0	0	0	0	0	1	0	hRAS
23155	191592420	11167.7	7534.1	129255090	1.03784	2649.74	45459020	17156	8	12	1	0	0	0	0	0	0	0	1	0	0	0	0	1	1	0	hRAS
23156	167661710	9445.2	6665.56	118320280	1.02242	1813.31	32188142	17751	8	10	1	0	0	0	0	0	0	0	1	0	0	0	0	1	1	0	hRAS
23157	164697780	10862.5	7005.39	106215780	1.06337	2153.98	32658692	15162	8	16	1	0	0	0	0	0	0	0	1	0	0	0	0	1	1	0	hRAS
23158	135822850	5890.74	3932.12	90662920	1.05148	1248.73	28792000	23057	8	13	1	0	0	0	0	0	0	0	1	0	0	0	0	0	1	0	hRAS
23159	142391040	7510.47	3221.77	61081604	1.01746	875.643	16601310	18959	8	5	1	0	0	0	0	0	0	0	1	0	0	0	0	0	0	0	hRAS
23160	144543280	7616.76	2909.14	55206756	1.0478	496.566	9423341	18977	8	2	1	0	0	0	0	0	0	0	1	0	0	0	0	0	0	0	hRAS
23161	238500670	9459.81	5641.7	142238580	1.09398	1088.83	27451574	25212	8	14	1	0	0	0	0	0	0	0	1	0	0	0	0	1	1	0	hRAS
23162	317284320	11039.4	4537.46	130411170	1.02951	1047.47	30105250	28741	8	12	1	0	0	0	0	0	0	0	1	0	0	0	0	0	1	0	hRAS
23163	129168000	7900.67	3366.11	55032552	1.06597	1449.79	23702556	16349	8	7	1	0	0	0	0	0	0	0	1	0	0	0	0	0	0	0	hRAS
23164	238266100	8116.99	4799.08	140872290	1.06134	12893.1	378464770	29354	8	31	1	0	0	0	0	0	0	0	1	0	0	0	0	1	1	1	hRAS
23165	237261010	12141.1	6961.94	136050130	1.06247	1734.33	33892236	19542	8	13	1	0	0	0	0	0	0	0	1	0	0	0	0	1	1	0	hRAS
23166	326679550	13202.9	6430.37	159106620	1.04868	918.987	22738506	24743	8	4	1	0	0	0	0	0	0	0	1	0	0	0	0	1	1	0	hRAS
23167	258798450	11066.4	6114.52	142994260	1.05445	956.728	22374034	23386	8	5	1	0	0	0	0	0	0	0	1	0	0	0	0	1	1	0	hRAS
23168	261567980	9529.24	5321.48	146069180	1.02474	1746.26	47933036	27449	8	30	1	0	0	0	0	0	0	0	1	0	0	0	0	1	1	1	hRAS
23169	404291900	10639.5	6306.1	239625620	1.02366	2767.65	105168060	37999	8	78	1	0	0	0	0	0	0	0	1	0	0	0	0	1	1	1	hRAS
23170	94707840	6936.78	4977.03	67951344	1.03709	2474.3	33781680	13653	8	8	1	0	0	0	0	0	0	0	1	0	0	0	0	1	1	0	hRAS
23171	293608450	11236.9	5823.88	152172190	1.01744	2529.53	66094168	26129	8	36	1	0	0	0	0	0	0	0	1	0	0	0	0	1	1	1	hRAS
23172	312087740	12149.6	5460.42	140261780	1.07749	1344.95	34547768	25687	8	9	1	0	0	0	0	0	0	0	1	0	0	0	0	1	1	0	hRAS
23173	282687070	9250.23	5214.48	159354500	1.02349	884.336	27025308	30560	8	6	1	0	0	0	0	0	0	0	1	0	0	0	0	1	1	0	hRAS
23174	130316610	6356.6	4594.35	94188784	1.02221	793.827	16274249	20501	8	3	1	0	0	0	0	0	0	0	1	0	0	0	0	1	1	0	hRAS
23175	256062220	9711.1	5505.12	145159100	1.05864	1654.25	43619348	26368	8	26	1	0	0	0	0	0	0	0	1	0	0	0	0	1	1	1	hRAS
23176	114719550	5017.04	4186.97	95739216	1.02669	960.511	21963046	22866	8	4	1	0	0	0	0	0	0	0	1	0	0	0	0	1	1	0	hRAS
23177	238668240	10515.9	4782.54	108544470	1.01847	1654.26	37545040	22696	8	11	1	0	0	0	0	0	0	0	1	0	0	0	0	1	1	0	hRAS
23178	101227160	7805.92	2731.94	35427756	1.06376	469.488	6088315	12968	8	1	1	0	0	0	0	0	0	0	1	0	0	0	0	0	0	0	hRAS
23179	111191130	8757.28	2902.86	36857644	1.03153	756.244	9602032	12697	8	3	1	0	0	0	0	0	0	0	1	0	0	0	0	0	0	0	hRAS
23180	127416850	7531.88	4483.7	75850800	1.04431	904.359	15299039	16917	8	6	1	0	0	0	0	0	0	0	1	0	0	0	0	1	1	0	hRAS
23181	130391970	5595.26	2468.02	57514680	1.03337	782.513	18235684	23304	8	4	1	0	0	0	0	0	0	0	1	0	0	0	0	0	0	0	hRAS
23182	353118400	8757.03	6267.86	252745380	1.03386	2590.38	104454450	40324	8	76	1	0	0	0	0	0	0	0	1	0	0	0	0	1	1	1	hRAS
23183	173095330	10408.6	7654.92	127301390	1.06096	1147.22	19078258	16630	8	2	1	0	0	0	0	0	0	0	1	0	0	0	0	1	1	0	hRAS
23184	169090500	11311.2	5425.28	81102488	1.04876	1398.15	20900946	14949	8	5	1	0	0	0	0	0	0	0	1	0	0	0	0	1	1	0	hRAS
23185	229348830	6757.48	3657.4	124132290	1.03923	516.005	17513202	33940	8	6	1	0	0	0	0	0	0	0	1	0	0	0	0	0	0	0	hRAS
23186	172926860	10314.8	7343.62	123115740	1.01713	1692.86	28380840	16765	8	10	1	0	0	0	0	0	0	0	1	0	0	0	0	1	1	0	hRAS
23187	184603420	10111.4	6499.99	118670400	1.01088	1443.7	26357658	18257	8	10	1	0	0	0	0	0	0	0	1	0	0	0	0	1	1	0	hRAS
23188	143160820	7258.94	5754.62	113492660	1.10622	1131.76	22320656	19722	8	10	1	0	0	0	0	0	0	0	1	0	0	0	0	1	1	0	hRAS
23189	170752660	8671.17	5891.48	116015100	1.02848	1392.04	27412026	19692	8	18	1	0	0	0	0	0	0	0	1	0	0	0	0	1	1	0	hRAS
23190	136740100	6031.23	3609.8	81841376	1.11689	2128.79	48263960	22672	8	3	1	0	0	0	0	0	0	0	1	0	0	0	0	0	1	0	hRAS
23191	138592000	5807.58	3173.99	75744112	1.04448	1261.15	30095994	23864	8	25	1	0	0	0	0	0	0	0	1	0	0	0	0	0	0	1	hRAS
23192	152582020	7402.22	3784.64	78012848	1.02651	1134.03	23375750	20613	8	7	1	0	0	0	0	0	0	0	1	0	0	0	0	0	1	0	hRAS
23193	129628350	7882.06	6287.63	103406310	1.03445	1053.75	17329904	16446	8	1	1	0	0	0	0	0	0	0	1	0	0	0	0	1	1	0	hRAS
23194	226988740	7885.39	4448.39	128051340	1.01047	710.565	20454338	28786	8	10	1	0	0	0	0	0	0	0	1	0	0	0	0	1	1	0	hRAS
23195	257536690	8775.87	6020.84	176687540	1.05788	1481.41	43473328	29346	8	13	1	0	0	0	0	0	0	0	1	0	0	0	0	1	1	0	hRAS
23196	93762320	7064.67	3009.98	39948432	1.06136	30013.2	398335040	13272	8	0	1	0	0	0	0	0	0	0	1	0	0	0	0	0	0	0	hRAS
23197	326639900	10439.1	5107.51	159814080	1.0384	749.353	23447270	31290	8	4	1	0	0	0	0	0	0	0	1	0	0	0	0	1	1	0	hRAS
23198	337035170	11785.7	6051.02	173040960	1.01723	734.742	21011406	28597	8	0	1	0	0	0	0	0	0	0	1	0	0	0	0	1	1	0	hRAS
23199	171545420	10268.5	6482.2	108291550	1.01381	1269.75	21212448	16706	8	13	1	0	0	0	0	0	0	0	1	0	0	0	0	1	1	0	hRAS
23200	153670270	8906.36	5574.76	96186896	1.02342	740.237	12772054	17254	8	5	1	0	0	0	0	0	0	0	1	0	0	0	0	1	1	0	hRAS
23201	161824100	8454.76	7137.08	136603620	1.0482	1485.03	28423436	19140	8	14	1	0	0	0	0	0	0	0	1	0	0	0	0	1	1	0	hRAS
23202	161070400	9112.38	6700.49	118437870	1.03995	1000.11	17678028	17676	8	7	1	0	0	0	0	0	0	0	1	0	0	0	0	1	1	0	hRAS
23203	140182540	8991.82	4584.65	71474704	1.04481	2154.61	33590372	15590	8	15	1	0	0	0	0	0	0	0	1	0	0	0	0	1	1	0	hRAS
23204	261866510	11701.4	6645.5	148719550	1.02892	1625.29	36372372	22379	8	29	1	0	0	0	0	0	0	0	1	0	0	0	0	1	1	1	hRAS
23205	159448510	9390.37	4060.62	68949248	1.06029	1439.73	24446684	16980	8	2	1	0	0	0	0	0	0	0	1	0	0	0	0	0	1	0	hRAS
23206	266870060	12121.1	6931.26	152605540	1.03949	2173.91	47862960	22017	8	36	1	0	0	0	0	0	0	0	1	0	0	0	0	1	1	1	hRAS
23207	146099700	8689.69	4606.96	77456864	1.04847	2056.46	34575324	16813	8	20	1	0	0	0	0	0	0	0	1	0	0	0	0	1	1	1	hRAS
23208	454105440	8022.21	5817.58	329309980	1.02488	1410.54	79845040	56606	8	48	1	0	0	0	0	0	0	0	1	0	0	0	0	1	1	1	hRAS
23209	229672000	9266.57	5510.74	136583650	1.01784	2569.51	63685268	24785	8	42	1	0	0	0	0	0	0	0	1	0	0	0	0	1	1	1	hRAS
23210	137346380	4678.97	4587.71	134667580	1.04673	2738.11	80374520	29354	8	76	1	0	0	0	0	0	0	0	1	0	0	0	0	1	1	1	hRAS
23211	253103620	8679.52	5550.51	161858450	1.01662	1794.82	52338604	29161	8	44	1	0	0	0	0	0	0	0	1	0	0	0	0	1	1	1	hRAS
23212	151228720	7045.04	5327.98	114370500	1.08164	1111.24	23853938	21466	8	13	1	0	0	0	0	0	0	0	1	0	0	0	0	1	1	0	hRAS
23213	249189890	8942.76	4297.41	119747420	1.00967	871.934	24296446	27865	8	13	1	0	0	0	0	0	0	0	1	0	0	0	0	0	1	0	hRAS
23215	154218670	7224.37	3772.77	80537400	1.09135	1568.6	33484868	21347	8	2	1	0	0	0	0	0	0	0	1	0	0	0	0	0	1	0	hRAS
23216	263298780	9143.27	4514.77	130011900	1.01951	727.195	20941046	28797	8	7	1	0	0	0	0	0	0	0	1	0	0	0	0	1	1	0	hRAS
23217	126339320	9855.63	5635.16	72237064	1.07806	1545.78	19815306	12819	8	3	1	0	0	0	0	0	0	0	1	0	0	0	0	1	1	0	hRAS
23218	260992190	9344.51	4257.19	118903270	1.02955	2140.94	59796328	27930	8	14	1	0	0	0	0	0	0	0	1	0	0	0	0	0	1	0	hRAS
23219	241299540	10749.3	6722.66	150910270	1.01056	1688.61	37905980	22448	8	11	1	0	0	0	0	0	0	0	1	0	0	0	0	1	1	0	hRAS
23221	272313790	8116.9	5442.76	182599260	1.02705	1313.59	44069540	33549	8	16	1	0	0	0	0	0	0	0	1	0	0	0	0	1	1	0	hRAS
23222	145937460	7248.31	3804.1	76591800	1.04232	847.717	17067932	20134	8	2	1	0	0	0	0	0	0	0	1	0	0	0	0	0	1	0	hRAS
23223	133220390	5897.84	3530.5	79746856	1.06331	807.936	18249656	22588	8	1	1	0	0	0	0	0	0	0	1	0	0	0	0	0	1	0	hRAS
23224	156047810	7887.97	5169.22	102262620	1.02336	1007.72	19935814	19783	8	8	1	0	0	0	0	0	0	0	1	0	0	0	0	1	1	0	hRAS
23225	157923790	8452.35	5321.91	99434624	1.00685	1320.99	24681424	18684	8	5	1	0	0	0	0	0	0	0	1	0	0	0	0	1	1	0	hRAS
23226	322692580	11738.5	5273.81	144977040	1.01379	1164.96	32024672	27490	8	12	1	0	0	0	0	0	0	0	1	0	0	0	0	1	1	0	hRAS
23227	146668750	8233.8	3819.91	68043968	1.14708	1304.17	23231238	17813	8	2	1	0	0	0	0	0	0	0	1	0	0	0	0	0	1	0	hRAS
23228	419431330	12317.4	5760.58	196159330	1.12529	1499.35	51056012	34052	8	15	1	0	0	0	0	0	0	0	1	0	0	0	0	1	1	0	hRAS
23229	146966190	9613.17	3926.25	60024468	1.03852	1895.79	28982762	15288	8	9	1	0	0	0	0	0	0	0	1	0	0	0	0	0	1	0	hRAS
23230	157993580	8192.99	3534.68	68162696	1.01695	1500.45	28934596	19284	8	9	1	0	0	0	0	0	0	0	1	0	0	0	0	0	1	0	hRAS
23231	338629470	13064.9	5943.82	154057900	1.0243	1418.24	36759312	25919	8	11	1	0	0	0	0	0	0	0	1	0	0	0	0	1	1	0	hRAS
23232	127806760	7157.64	3157.78	56385320	1.03645	754.516	13472644	17856	8	3	1	0	0	0	0	0	0	0	1	0	0	0	0	0	0	0	hRAS
23233	133420210	10263.1	5285.31	68708992	1.1001	1070.02	13910198	13000	8	1	1	0	0	0	0	0	0	0	1	0	0	0	0	1	1	0	hRAS
23234	146774980	7996.02	3545.67	65084312	1.03717	1238.2	22728380	18356	8	4	1	0	0	0	0	0	0	0	1	0	0	0	0	0	1	0	hRAS
23235	252241440	7908	4615.38	147216700	1.05532	870.471	27765424	31897	8	10	1	0	0	0	0	0	0	0	1	0	0	0	0	1	1	0	hRAS
23236	143314770	7110.63	3771.08	76006216	1.04014	1110.7	22386226	20155	8	7	1	0	0	0	0	0	0	0	1	0	0	0	0	0	1	0	hRAS
23237	98764928	6246.2	3724.02	58884276	1.03189	1144.69	18099914	15812	8	3	1	0	0	0	0	0	0	0	1	0	0	0	0	0	1	0	hRAS
23238	84757376	5736.15	2893.18	42749580	1.14883	15404	227609220	14776	8	1	1	0	0	0	0	0	0	0	1	0	0	0	0	0	0	0	hRAS
23239	223133420	7367.06	4714.15	142782050	1.01111	1978.69	59930676	30288	8	11	1	0	0	0	0	0	0	0	1	0	0	0	0	1	1	0	hRAS
23241	458355010	14763.3	8430.02	261726820	1.09763	2178.61	67639304	31047	8	27	1	0	0	0	0	0	0	0	1	0	0	0	0	1	1	1	hRAS
23242	143518320	6725.95	4873	103980030	1.02493	1296.14	27656936	21338	8	13	1	0	0	0	0	0	0	0	1	0	0	0	0	1	1	0	hRAS
23243	134859940	5854.82	4292.37	98870464	1.05037	812.205	18708328	23034	8	5	1	0	0	0	0	0	0	0	1	0	0	0	0	1	1	0	hRAS
23244	218188720	7903.38	4221.18	116534220	1.13859	1162.42	32090812	27607	8	16	1	0	0	0	0	0	0	0	1	0	0	0	0	0	1	0	hRAS
23245	161583180	6775.26	3783.64	90236024	1.02035	767.293	18299178	23849	8	8	1	0	0	0	0	0	0	0	1	0	0	0	0	0	1	0	hRAS
23246	283031070	11337.1	4733.48	118171260	1.03625	2216.23	55328132	24965	8	28	1	0	0	0	0	0	0	0	1	0	0	0	0	1	1	1	hRAS
23247	284243900	12590	5124.8	115702680	1.13178	1929.11	43553440	22577	8	20	1	0	0	0	0	0	0	0	1	0	0	0	0	1	1	1	hRAS
23248	173813140	10137.2	4877.1	83622784	1.01416	858.708	14723399	17146	8	1	1	0	0	0	0	0	0	0	1	0	0	0	0	1	1	0	hRAS
23249	166694350	8525.26	4130.39	80761472	1.04149	847.39	16569022	19553	8	6	1	0	0	0	0	0	0	0	1	0	0	0	0	0	1	0	hRAS
23250	169899740	7551.44	4292.6	96579200	1.01896	1139.77	25643796	22499	8	8	1	0	0	0	0	0	0	0	1	0	0	0	0	0	1	0	hRAS
23251	162024660	7058.67	4371.01	100332260	1.02407	975.138	22383326	22954	8	10	1	0	0	0	0	0	0	0	1	0	0	0	0	1	1	0	hRAS
23252	211008340	7690.65	7734.94	212223620	1.05238	1545.13	42393640	27437	8	21	1	0	0	0	0	0	0	0	1	0	0	0	0	1	1	1	hRAS
23253	225900370	8257.5	7220.22	197523520	1.05439	1381.51	37794040	27357	8	20	1	0	0	0	0	0	0	0	1	0	0	0	0	1	1	1	hRAS
23254	137981230	9329.99	4524.92	66919056	1.01342	1071.55	15847161	14789	8	8	1	0	0	0	0	0	0	0	1	0	0	0	0	1	1	0	hRAS
23255	258732270	6933.55	3051.18	113857930	1.01861	952.823	35555552	37316	8	21	1	0	0	0	0	0	0	0	1	0	0	0	0	0	0	1	hRAS
23256	233384450	9115.51	4672.76	119636580	1.04195	1279.36	32755500	25603	8	7	1	0	0	0	0	0	0	0	1	0	0	0	0	1	1	0	hRAS
23257	231998780	8183.09	5589.25	158460930	1.02206	1607.55	45575584	28351	8	11	1	0	0	0	0	0	0	0	1	0	0	0	0	1	1	0	hRAS
23258	234261280	10657.4	6721.13	147737170	1.03856	1282.29	28186052	21981	8	2	1	0	0	0	0	0	0	0	1	0	0	0	0	1	1	0	hRAS
23259	285529570	12549.6	3554.73	80877208	1.05921	1510.73	34372216	22752	8	7	1	0	0	0	0	0	0	0	1	0	0	0	0	0	0	0	hRAS
23260	128102590	8024.47	4869.06	77729624	1.02323	3156.86	50396076	15964	8	19	1	0	0	0	0	0	0	0	1	0	0	0	0	1	1	0	hRAS
23261	115476850	8320.86	4378.12	60759572	1.04937	2209.54	30664016	13878	8	5	1	0	0	0	0	0	0	0	1	0	0	0	0	1	1	0	hRAS
23262	144842110	11376.2	5111.82	65083740	1.03261	1622.09	20652402	12732	8	0	1	0	0	0	0	0	0	0	1	0	0	0	0	1	1	0	hRAS
23263	165773600	10336.9	3457.14	55442196	1.02065	584.225	9369210	16037	8	1	1	0	0	0	0	0	0	0	1	0	0	0	0	0	0	0	hRAS
23264	168792060	8019.77	4310.48	90722576	1.06138	1331.32	28020314	21047	8	12	1	0	0	0	0	0	0	0	1	0	0	0	0	1	1	0	hRAS
23265	346136420	12537.1	3837.39	105946570	1.05892	887.794	24511114	27609	8	11	1	0	0	0	0	0	0	0	1	0	0	0	0	0	0	0	hRAS
23266	169009440	6536.82	3641.71	94156344	1.07457	1143.09	29554540	25855	8	6	1	0	0	0	0	0	0	0	1	0	0	0	0	0	1	0	hRAS
23267	157566720	9695.22	3081.59	50082060	1.0766	7711.9	125333850	16252	8	45	1	0	0	0	0	0	0	0	1	0	0	0	0	0	0	1	hRAS
23268	353660260	11814.7	4933.72	147686000	1.01698	1483.4	44404056	29934	8	12	1	0	0	0	0	0	0	0	1	0	0	0	0	1	1	0	hRAS
23269	157101460	9423.07	3185.19	53103460	1.03828	7986.93	133158140	16672	8	37	1	0	0	0	0	0	0	0	1	0	0	0	0	0	0	1	hRAS
23270	186479380	7854.41	5484.08	130203020	1.02535	1465.73	34799368	23742	8	20	1	0	0	0	0	0	0	0	1	0	0	0	0	1	1	1	hRAS
23271	180187780	8758.88	5856.64	120482880	1.02425	1813.96	37316844	20572	8	18	1	0	0	0	0	0	0	0	1	0	0	0	0	1	1	0	hRAS
23272	251633340	8814.09	5335.93	152335380	1.01304	1361.38	38866088	28549	8	12	1	0	0	0	0	0	0	0	1	0	0	0	0	1	1	0	hRAS
23273	161158480	7663.99	4628.32	97324280	1.01969	793.386	16683324	21028	8	1	1	0	0	0	0	0	0	0	1	0	0	0	0	1	1	0	hRAS
23274	312483970	13565.6	3789.26	87285520	1.03516	3175.54	73148600	23035	8	19	1	0	0	0	0	0	0	0	1	0	0	0	0	0	0	0	hRAS
23275	227070240	8142.22	5587.26	155817440	1.0262	1293.04	36060368	27888	8	15	1	0	0	0	0	0	0	0	1	0	0	0	0	1	1	0	hRAS
23276	251063650	4373.85	3853.17	221175660	1.03724	662.064	38003152	57401	8	4	1	0	0	0	0	0	0	0	1	0	0	0	0	0	1	0	hRAS
23277	163317920	7299.12	3849.47	86131936	1.01478	2238.11	50077768	22375	8	31	1	0	0	0	0	0	0	0	1	0	0	0	0	0	1	1	hRAS
23278	118162260	7912.3	3024.87	45173424	1.0301	1165.9	17411524	14934	8	5	1	0	0	0	0	0	0	0	1	0	0	0	0	0	0	0	hRAS
23279	117232010	6824.15	2792.79	47977360	1.04298	579.038	9947299	17179	8	2	1	0	0	0	0	0	0	0	1	0	0	0	0	0	0	0	hRAS
23280	143903580	6164.74	3303.49	77113288	1.02201	1841.86	42994604	23343	8	12	1	0	0	0	0	0	0	0	1	0	0	0	0	0	0	0	hRAS
23281	151817650	4556.76	3252.83	108374700	1.05222	846.42	28200188	33317	8	0	1	0	0	0	0	0	0	0	1	0	0	0	0	0	0	0	hRAS
23282	238625330	8330.14	4700.74	134657410	1.07241	677.548	19409036	28646	8	4	1	0	0	0	0	0	0	0	1	0	0	0	0	1	1	0	hRAS
23283	140819650	8453.58	3661.4	60991612	1.01413	560.234	9332375	16658	8	2	1	0	0	0	0	0	0	0	1	0	0	0	0	0	1	0	hRAS
23284	148146050	5975.56	2782.18	68975792	1.0638	683.195	16937762	24792	8	4	1	0	0	0	0	0	0	0	1	0	0	0	0	0	0	0	hRAS
23286	147676260	7034.88	3368.62	70714072	1.06916	635.985	13350590	20992	8	6	1	0	0	0	0	0	0	0	1	0	0	0	0	0	0	0	hRAS
23287	147840720	8637.07	8692.14	148783380	1.09301	1109.24	18986924	17117	8	1	1	0	0	0	0	0	0	0	1	0	0	0	0	1	1	0	hRAS
23288	123087720	6979.74	3758.94	66288868	1.06881	819.178	14446211	17635	8	4	1	0	0	0	0	0	0	0	1	0	0	0	0	0	1	0	hRAS
23289	308354370	9460.46	6490.01	211535460	1.03775	1185.16	38628992	32594	8	10	1	0	0	0	0	0	0	0	1	0	0	0	0	1	1	0	hRAS
23290	172275180	8488.55	3614.15	73349176	1.09661	751.561	15252937	20295	8	8	1	0	0	0	0	0	0	0	1	0	0	0	0	0	1	0	hRAS
23291	329909310	13235	5135.01	128000450	1.07103	1179.78	29408316	24927	8	6	1	0	0	0	0	0	0	0	1	0	0	0	0	1	1	0	hRAS
23292	172713390	7940.48	3633.65	79035576	1.07536	517.895	11264727	21751	8	0	1	0	0	0	0	0	0	0	1	0	0	0	0	0	1	0	hRAS
23293	177571580	8463.04	3204.37	67234008	1.0592	525.43	11024571	20982	8	0	1	0	0	0	0	0	0	0	1	0	0	0	0	0	0	0	hRAS
23294	161344620	6828.82	3394.87	80210704	1.09215	436.857	10321628	23627	8	1	1	0	0	0	0	0	0	0	1	0	0	0	0	0	0	0	hRAS
23295	247464370	7855.26	5549.57	174828050	1.0114	1969.47	62044152	31503	8	49	1	0	0	0	0	0	0	0	1	0	0	0	0	1	1	1	hRAS
23296	219308620	7343.09	4167.77	124474560	1.09627	724.283	21631438	29866	8	10	1	0	0	0	0	0	0	0	1	0	0	0	0	0	1	0	hRAS
23297	287215520	11648	7077.19	174509310	1.06461	1533.37	37809772	24658	8	13	1	0	0	0	0	0	0	0	1	0	0	0	0	1	1	0	hRAS
23298	135046210	7995.63	2920.82	49332668	1.09192	633.242	10695458	16890	8	1	1	0	0	0	0	0	0	0	1	0	0	0	0	0	0	0	hRAS
23299	125307600	7277.71	2786.1	47971120	1.05115	460.421	7927523	17218	8	1	1	0	0	0	0	0	0	0	1	0	0	0	0	0	0	0	hRAS
23300	131547590	11915.5	4394.41	48514256	1.08985	1180.08	13028079	11040	8	1	1	0	0	0	0	0	0	0	1	0	0	0	0	1	1	0	hRAS
23301	131409410	12293.9	4734.59	50607996	1.15116	1098.19	11738590	10689	8	0	1	0	0	0	0	0	0	0	1	0	0	0	0	1	1	0	hRAS
23302	205952290	9744.15	6188.69	130804070	1.02419	1288.79	27239830	21136	8	9	1	0	0	0	0	0	0	0	1	0	0	0	0	1	1	0	hRAS
23303	122659680	5377.22	2839.86	64779948	1.05427	513.583	11715336	22811	8	2	1	0	0	0	0	0	0	0	1	0	0	0	0	0	0	0	hRAS
23304	124036740	6329.05	3027.14	59325936	1.06364	441.824	8658857	19598	8	0	1	0	0	0	0	0	0	0	1	0	0	0	0	0	0	0	hRAS
23305	205834900	7259.98	4677.2	132607950	1.03912	831.97	23588014	28352	8	11	1	0	0	0	0	0	0	0	1	0	0	0	0	1	1	0	hRAS
23306	122215170	5824.48	2865.55	60127940	1.05279	471.824	9900284	20983	8	1	1	0	0	0	0	0	0	0	1	0	0	0	0	0	0	0	hRAS
23307	113138550	5154.14	3254.73	71444648	1.07162	487.56	10702422	21951	8	2	1	0	0	0	0	0	0	0	1	0	0	0	0	0	0	0	hRAS
23308	119605860	7675.9	3400.17	52981444	1.09289	267.506	4.16828e+06	15582	8	1	1	0	0	0	0	0	0	0	1	0	0	0	0	0	0	0	hRAS
23309	136352050	8763.55	3854.44	59971232	1.14133	530.992	8261712	15559	8	7	1	0	0	0	0	0	0	0	1	0	0	0	0	0	1	0	hRAS
23310	151007100	9579.85	3057.94	48202288	1.03949	442.752	6979105	15763	8	0	1	0	0	0	0	0	0	0	1	0	0	0	0	0	0	0	hRAS
23311	286294590	9460.22	3871.99	117178060	1.06743	546.722	16545446	30263	8	9	1	0	0	0	0	0	0	0	1	0	0	0	0	0	1	0	hRAS
23312	382226500	11099.3	5176.73	178270940	1.21091	1388.5	47815916	34437	8	20	1	0	0	0	0	0	0	0	1	0	0	0	0	1	1	1	hRAS
23313	154808420	7219.53	3825.64	82033208	1.05164	954.062	20457952	21443	8	10	1	0	0	0	0	0	0	0	1	0	0	0	0	0	1	0	hRAS
23314	218810700	11301.6	4657.51	90174128	1.05058	1179.66	22839358	19361	8	9	1	0	0	0	0	0	0	0	1	0	0	0	0	1	1	0	hRAS
23315	111289790	5960.89	3751.3	70036720	1.03037	521.039	9727794	18670	8	1	1	0	0	0	0	0	0	0	1	0	0	0	0	0	1	0	hRAS
23316	155470640	5931.5	3616.38	94788960	1.03008	727.052	19056752	26211	8	8	1	0	0	0	0	0	0	0	1	0	0	0	0	0	1	0	hRAS
23317	142415760	6881.98	4157.06	86026272	1.0468	504.929	10449008	20694	8	2	1	0	0	0	0	0	0	0	1	0	0	0	0	0	1	0	hRAS
23318	308483010	11632.1	4729.59	125428750	1.0145	5075.92	134613460	26520	8	38	1	0	0	0	0	0	0	0	1	0	0	0	0	1	1	1	hRAS
23319	148689710	8384.44	3630.34	64380364	1.04485	2109.18	37404188	17734	8	25	1	0	0	0	0	0	0	0	1	0	0	0	0	0	1	1	hRAS
23320	182632340	7694.97	4390.64	104207540	1.01631	863.236	20488040	23734	8	13	1	0	0	0	0	0	0	0	1	0	0	0	0	1	1	0	hRAS
23321	142216690	8749.1	3846.06	62517648	1.04848	1397.76	22720512	16255	8	7	1	0	0	0	0	0	0	0	1	0	0	0	0	0	1	0	hRAS
23322	131380350	6353.94	4213.93	87131360	1.0413	651.631	13473775	20677	8	5	1	0	0	0	0	0	0	0	1	0	0	0	0	0	1	0	hRAS
23323	190795100	9192.29	5887.42	122199320	1.03207	1532.35	31805554	20756	8	13	1	0	0	0	0	0	0	0	1	0	0	0	0	1	1	0	hRAS
23324	143069490	7875.24	4011.1	72869728	1.02023	591.598	10747558	18167	8	1	1	0	0	0	0	0	0	0	1	0	0	0	0	0	1	0	hRAS
23325	313325180	12618.8	2420.6	60103396	1.03072	59496.1	1477288300	24830	8	0	1	0	0	0	0	0	0	0	1	0	0	0	0	0	0	0	hRAS
23326	143299460	8528.21	4535.52	76210368	1.03568	1392.3	23394864	16803	8	4	1	0	0	0	0	0	0	0	1	0	0	0	0	1	1	0	hRAS
23327	184941120	11574.7	7478.42	119490250	1.03092	1190.95	19029034	15978	8	10	1	0	0	0	0	0	0	0	1	0	0	0	0	1	1	0	hRAS
23328	141395250	7465.04	4358.87	82561328	1.02295	1301.81	24657506	18941	8	7	1	0	0	0	0	0	0	0	1	0	0	0	0	1	1	0	hRAS
23329	167070260	10413.9	6683.09	107216780	1.0367	1375.21	22062502	16043	8	13	1	0	0	0	0	0	0	0	1	0	0	0	0	1	1	0	hRAS
23330	188470300	10527.9	7558.99	135321120	1.06799	1716.24	30724120	17902	8	7	1	0	0	0	0	0	0	0	1	0	0	0	0	1	1	0	hRAS
23331	118782140	7392.47	3463.96	55658880	1.03683	920.847	14796167	16068	8	3	1	0	0	0	0	0	0	0	1	0	0	0	0	0	1	0	hRAS
23333	152644380	10468	5303.33	77333216	1.03577	1078.01	15719597	14582	8	2	1	0	0	0	0	0	0	0	1	0	0	0	0	1	1	0	hRAS
23334	159787550	8956.2	4824.54	86074672	1.03051	1959.75	34963952	17841	8	11	1	0	0	0	0	0	0	0	1	0	0	0	0	1	1	0	hRAS
23335	378009730	10424.7	7038.97	255240180	1.16252	1373.45	49802776	36261	8	18	1	0	0	0	0	0	0	0	1	0	0	0	0	1	1	0	hRAS
23336	133023380	8477.69	4039.99	63391516	1.02624	1183.99	18578066	15691	8	4	1	0	0	0	0	0	0	0	1	0	0	0	0	0	1	0	hRAS
23337	130879700	8993.31	3996.14	58155808	1.09577	1794.96	26122004	14553	8	4	1	0	0	0	0	0	0	0	1	0	0	0	0	0	1	0	hRAS
23338	296317150	11298.6	7296.17	191349230	1.03052	1989.55	52178016	26226	8	29	1	0	0	0	0	0	0	0	1	0	0	0	0	1	1	1	hRAS
23339	147843710	7242.62	4551.41	92907856	1.03319	804.421	16420643	20413	8	5	1	0	0	0	0	0	0	0	1	0	0	0	0	1	1	0	hRAS
23340	304354720	12113.1	7908.85	198717760	1.05831	2426.52	60968744	25126	8	21	1	0	0	0	0	0	0	0	1	0	0	0	0	1	1	1	hRAS
23342	236807220	9048.11	3791.3	99225800	1.05454	1855.56	48563696	26172	8	25	1	0	0	0	0	0	0	0	1	0	0	0	0	0	1	1	hRAS
23344	185536500	8665.88	3685.78	78912480	1.04901	679.829	14555149	21410	8	3	1	0	0	0	0	0	0	0	1	0	0	0	0	0	1	0	hRAS
23345	145243010	7735.57	4311.77	80957848	1.04988	806.131	15135907	18776	8	4	1	0	0	0	0	0	0	0	1	0	0	0	0	1	1	0	hRAS
23346	159274590	9080.65	3731.84	65456416	1.04952	864.491	15163175	17540	8	6	1	0	0	0	0	0	0	0	1	0	0	0	0	0	1	0	hRAS
23347	126162140	8774.67	3934.55	56570936	1.02033	509.943	7331962	14378	8	0	1	0	0	0	0	0	0	0	1	0	0	0	0	0	1	0	hRAS
23348	269077980	12370.8	5394.67	117339380	1.10191	1756.62	38208340	21751	8	16	1	0	0	0	0	0	0	0	1	0	0	0	0	1	1	0	hRAS
23349	322945760	13425.3	6968.09	167617520	1.02918	1398.54	33641832	24055	8	9	1	0	0	0	0	0	0	0	1	0	0	0	0	1	1	0	hRAS
23350	122253020	7834.72	3567.15	55661756	1.09431	613.053	9566082	15604	8	0	1	0	0	0	0	0	0	0	1	0	0	0	0	0	1	0	hRAS
23351	145943440	7299	3928.31	78546616	1.07363	730.083	14598010	19995	8	2	1	0	0	0	0	0	0	0	1	0	0	0	0	0	1	0	hRAS
23352	143923140	9379.77	3048.07	46769512	1.07823	836.022	12827921	15344	8	5	1	0	0	0	0	0	0	0	1	0	0	0	0	0	0	0	hRAS
23353	130260060	9753.66	3389.32	45264320	1.05584	463.807	6194146	13355	8	0	1	0	0	0	0	0	0	0	1	0	0	0	0	0	0	0	hRAS
23354	124603710	10022.8	3464.96	43076388	1.01512	777.289	9663254	12432	8	3	1	0	0	0	0	0	0	0	1	0	0	0	0	0	1	0	hRAS
23355	129906290	5912.09	4052.36	89042592	1.03611	852.185	18725060	21973	8	4	1	0	0	0	0	0	0	0	1	0	0	0	0	0	1	0	hRAS
23356	132934930	6642.43	4209.27	84240088	1.02332	948.946	18991262	20013	8	7	1	0	0	0	0	0	0	0	1	0	0	0	0	0	1	0	hRAS
23357	115493120	7846.53	3284.85	48349752	1.03603	684.882	10080772	14719	8	1	1	0	0	0	0	0	0	0	1	0	0	0	0	0	0	0	hRAS
23358	109512610	7385.53	3123.28	46311964	1.02066	413.159	6126321	14828	8	0	1	0	0	0	0	0	0	0	1	0	0	0	0	0	0	0	hRAS
23359	125160300	6000.3	3499.49	72995864	1.02696	586.697	12237912	20859	8	1	1	0	0	0	0	0	0	0	1	0	0	0	0	0	1	0	hRAS
23360	126158000	6418.95	4220.49	82949448	1.01649	1209.38	23769248	19654	8	2	1	0	0	0	0	0	0	0	1	0	0	0	0	1	1	0	hRAS
23361	269959810	9144.67	5006.56	147798560	1.02304	876.815	25884458	29521	8	12	1	0	0	0	0	0	0	0	1	0	0	0	0	1	1	0	hRAS
23362	256206610	7444.4	3877.97	133464280	1.07882	793.878	27322090	34416	8	5	1	0	0	0	0	0	0	0	1	0	0	0	0	0	1	0	hRAS
23363	294904320	9881.86	5225.66	155949310	1.03086	773.738	23090674	29843	8	9	1	0	0	0	0	0	0	0	1	0	0	0	0	1	1	0	hRAS
23364	164246460	6669.09	3628.8	89370056	1.12034	694.373	17101016	24628	8	4	1	0	0	0	0	0	0	0	1	0	0	0	0	0	1	0	hRAS
23365	128594880	9002.72	3317.11	47381596	1.07142	624.124	8914983	14284	8	3	1	0	0	0	0	0	0	0	1	0	0	0	0	0	0	0	hRAS
23366	141481760	7653.04	3280.28	60642572	1.02555	786.853	14546552	18487	8	3	1	0	0	0	0	0	0	0	1	0	0	0	0	0	0	0	hRAS
23367	162785700	9716.23	2873.35	48140056	1.04269	945.816	15846197	16754	8	8	1	0	0	0	0	0	0	0	1	0	0	0	0	0	0	0	hRAS
23368	317617090	8723.59	4283.89	155972190	1.02523	429.876	15651371	36409	8	15	1	0	0	0	0	0	0	0	1	0	0	0	0	0	1	0	hRAS
23369	155411650	7536.94	3611.84	74476160	1.11745	475.6	9806865	20620	8	2	1	0	0	0	0	0	0	0	1	0	0	0	0	0	1	0	hRAS
23370	246270580	8084.78	3955.8	120497710	1.00866	1328.64	40471604	30461	8	25	1	0	0	0	0	0	0	0	1	0	0	0	0	0	1	1	hRAS
23371	141979520	6241.41	2786.57	63388972	1.05637	611.915	13919853	22748	8	2	1	0	0	0	0	0	0	0	1	0	0	0	0	0	0	0	hRAS
23373	152539220	8393.73	4464.16	81127264	1.06606	741.758	13479965	18173	8	2	1	0	0	0	0	0	0	0	1	0	0	0	0	1	1	0	hRAS
23374	123047240	5514.35	2957.02	65982960	1.10411	493.218	11005677	22314	8	4	1	0	0	0	0	0	0	0	1	0	0	0	0	0	0	0	hRAS
23375	154899100	8920.19	5679.78	98629312	1.03604	2062.28	35811540	17365	8	8	1	0	0	0	0	0	0	0	1	0	0	0	0	1	1	0	hRAS
23376	137996220	7198.18	5203.86	99763128	1.01072	1603.65	30743634	19171	8	14	1	0	0	0	0	0	0	0	1	0	0	0	0	1	1	0	hRAS
23377	284919200	11090.7	6054.28	155534430	1.02043	2133.02	54797192	25690	8	21	1	0	0	0	0	0	0	0	1	0	0	0	0	1	1	1	hRAS
23378	267041120	12391.7	5977.48	128814700	1.02265	1484.94	32000526	21550	8	8	1	0	0	0	0	0	0	0	1	0	0	0	0	1	1	0	hRAS
23379	270168320	10668.9	5839.32	147869120	1.02161	1038.64	26301426	25323	8	6	1	0	0	0	0	0	0	0	1	0	0	0	0	1	1	0	hRAS
23380	221912110	8231.47	4043.27	109002620	1.06875	796.149	21463392	26959	8	3	1	0	0	0	0	0	0	0	1	0	0	0	0	0	1	0	hRAS
23381	147664540	11412.4	3838.21	49662632	1.02855	832.156	10767262	12939	8	1	1	0	0	0	0	0	0	0	1	0	0	0	0	0	1	0	hRAS
23382	144942590	10783.6	3140.77	42215132	1.02841	633.847	8519538	13441	8	1	1	0	0	0	0	0	0	0	1	0	0	0	0	0	0	0	hRAS
23383	329577820	12826	4389.45	112791420	1.04431	1277.66	32830698	25696	8	11	1	0	0	0	0	0	0	0	1	0	0	0	0	0	1	0	hRAS
23384	241207090	9974.65	4485.02	108456730	1.03198	1035.07	25030090	24182	8	12	1	0	0	0	0	0	0	0	1	0	0	0	0	1	1	0	hRAS
23385	250907660	12896.8	5653.48	109988460	1.06342	980.081	19067470	19455	8	2	1	0	0	0	0	0	0	0	1	0	0	0	0	1	1	0	hRAS
23386	285522110	9955.79	4695.99	134676400	1.01499	1284.88	36849064	28679	8	12	1	0	0	0	0	0	0	0	1	0	0	0	0	1	1	0	hRAS
23387	100865230	11013.9	5730.71	52481840	1.11193	772.406	7073693	9158	8	1	1	0	0	0	0	0	0	0	1	0	0	0	0	1	1	0	hRAS
23388	225271760	8653.32	5419.71	141091310	1.01574	1090.24	28382310	26033	8	9	1	0	0	0	0	0	0	0	1	0	0	0	0	1	1	0	hRAS
23389	167178530	7816.1	4659.98	99672208	1.02535	684.129	14632838	21389	8	1	1	0	0	0	0	0	0	0	1	0	0	0	0	1	1	0	hRAS
23390	139736910	7883.16	4341.59	76958984	1.03587	1089.97	19320834	17726	8	15	1	0	0	0	0	0	0	0	1	0	0	0	0	1	1	0	hRAS
23391	175402820	8395.29	6140.14	128286030	1.01738	877.71	18338004	20893	8	3	1	0	0	0	0	0	0	0	1	0	0	0	0	1	1	0	hRAS
23392	273727740	11466.5	6166.97	147217820	1.02252	8737.31	208577150	23872	8	34	1	0	0	0	0	0	0	0	1	0	0	0	0	1	1	1	hRAS
23393	334465150	10276.1	6833.25	222408460	1.1295	2877.83	93667600	32548	8	53	1	0	0	0	0	0	0	0	1	0	0	0	0	1	1	1	hRAS
23394	250286770	9587.33	6719.68	175423890	1.06869	985.93	25738694	26106	8	1	1	0	0	0	0	0	0	0	1	0	0	0	0	1	1	0	hRAS
23395	237322060	9243.67	3794.36	97416328	1.02408	1297.72	33317710	25674	8	14	1	0	0	0	0	0	0	0	1	0	0	0	0	0	1	0	hRAS
23396	302123330	11651.9	6145.45	159345420	1.01356	1929.53	50030756	25929	8	19	1	0	0	0	0	0	0	0	1	0	0	0	0	1	1	0	hRAS
23397	257276000	9351.75	4305.31	118443300	1.06174	987.523	27167742	27511	8	19	1	0	0	0	0	0	0	0	1	0	0	0	0	0	1	0	hRAS
23398	296348900	9969.35	4513.7	134174150	1.00947	1291.07	38378468	29726	8	17	1	0	0	0	0	0	0	0	1	0	0	0	0	0	1	0	hRAS
23399	139381470	8667.46	7449.93	119802290	1.10453	3034.12	48791680	16081	8	15	1	0	0	0	0	0	0	0	1	0	0	0	0	1	1	0	hRAS
23400	121250360	7812.52	3527.84	54752088	1.11359	525.734	8159386	15520	8	1	1	0	0	0	0	0	0	0	1	0	0	0	0	0	1	0	hRAS
23402	102487880	8968.14	4966.79	56760436	1.04137	4967.76	56771592	11428	8	15	1	0	0	0	0	0	0	0	1	0	0	0	0	1	1	0	hRAS
23403	297920290	10575	4148.49	116871380	1.17234	666.738	18783348	28172	8	6	1	0	0	0	0	0	0	0	1	0	0	0	0	0	1	0	hRAS
23404	128767620	8610.34	3669.01	54870068	1.06318	565.471	8456625	14955	8	1	1	0	0	0	0	0	0	0	1	0	0	0	0	0	1	0	hRAS
23405	224072670	8976.91	7014.57	175090640	1.01858	1311.06	32725380	24961	8	14	1	0	0	0	0	0	0	0	1	0	0	0	0	1	1	0	hRAS
23407	178923140	4825.07	3753.46	139185660	1.46529	5111.5	189544740	37082	8	10	1	0	0	0	0	0	0	0	1	0	0	0	0	0	1	0	hRAS
23408	178202260	5660.09	3905.56	122962510	1.15274	1618.62	50960640	31484	8	9	1	0	0	0	0	0	0	0	1	0	0	0	0	0	1	0	hRAS
23409	196277220	8049.43	5745.91	140108220	1.08202	1273.55	31054266	24384	8	10	1	0	0	0	0	0	0	0	1	0	0	0	0	1	1	0	hRAS
23410	256887540	9072.17	5506.31	155916540	1.03945	1027.29	29088742	28316	8	9	1	0	0	0	0	0	0	0	1	0	0	0	0	1	1	0	hRAS
23411	282894530	8827.21	4797.12	153738190	1.02328	590.023	18909052	32048	8	6	1	0	0	0	0	0	0	0	1	0	0	0	0	1	1	0	hRAS
23412	262515740	11053.8	5335.06	126702330	1.04766	1405.81	33386578	23749	8	10	1	0	0	0	0	0	0	0	1	0	0	0	0	1	1	0	hRAS
23413	125649070	8283.83	5109.19	77496160	1.03105	1566.27	23757212	15168	8	4	1	0	0	0	0	0	0	0	1	0	0	0	0	1	1	0	hRAS
23415	205909650	7799.02	5397.33	142500260	1.08017	3273.2	86418912	26402	8	26	1	0	0	0	0	0	0	0	1	0	0	0	0	1	1	1	hRAS
23416	128003590	7684.21	2292.81	38193600	1.02146	515.196	8582135	16658	8	5	1	0	0	0	0	0	0	0	1	0	0	0	0	0	0	0	hRAS
23418	255883420	10526.7	5903.22	143495490	1.04151	1208.42	29374248	24308	8	11	1	0	0	0	0	0	0	0	1	0	0	0	0	1	1	0	hRAS
23419	272250980	8289.47	4295.02	141061330	1.01173	977.039	32088878	32843	8	17	1	0	0	0	0	0	0	0	1	0	0	0	0	0	1	0	hRAS
23420	119642730	7226.98	2577.62	42672576	1.01608	666.96	11041529	16555	8	1	1	0	0	0	0	0	0	0	1	0	0	0	0	0	0	0	hRAS
23421	322165060	8288.91	3623.44	140832270	1.12217	795.415	30915384	38867	8	8	1	0	0	0	0	0	0	0	1	0	0	0	0	0	0	0	hRAS
23422	121880870	6764.77	2345.94	42266828	1.04783	605.526	10909756	18017	8	3	1	0	0	0	0	0	0	0	1	0	0	0	0	0	0	0	hRAS
23423	107634730	8142.43	4830.71	63857092	1.02373	997.61	13187413	13219	8	3	1	0	0	0	0	0	0	0	1	0	0	0	0	1	1	0	hRAS
23424	120115920	7941.55	4342.45	65679524	1.01966	827.011	12508547	15125	8	3	1	0	0	0	0	0	0	0	1	0	0	0	0	1	1	0	hRAS
23425	301686780	12487	5207.75	125819140	1.04432	2161.59	52224128	24160	8	33	1	0	0	0	0	0	0	0	1	0	0	0	0	1	1	1	hRAS
23426	121914350	6578.59	4773.04	88453936	1.02709	556.584	10314623	18532	8	3	1	0	0	0	0	0	0	0	1	0	0	0	0	1	1	0	hRAS
23427	376055650	9518.47	5155.82	203696220	1.06624	1453.38	57420004	39508	8	42	1	0	0	0	0	0	0	0	1	0	0	0	0	1	1	1	hRAS
23428	166368640	6762.95	4400.09	108242100	1.02839	1426.07	35081316	24600	8	23	1	0	0	0	0	0	0	0	1	0	0	0	0	1	1	1	hRAS
23429	334804860	10206.2	4090.62	134188760	1.06797	714.343	23433318	32804	8	13	1	0	0	0	0	0	0	0	1	0	0	0	0	0	1	0	hRAS
23430	109726090	4843.35	3749.67	84948736	1.02471	649.656	14717962	22655	8	3	1	0	0	0	0	0	0	0	1	0	0	0	0	0	1	0	hRAS
23431	321939780	13664.1	4446.5	104764030	1.04974	2010.15	47361244	23561	8	14	1	0	0	0	0	0	0	0	1	0	0	0	0	0	1	0	hRAS
23432	300378590	9357.88	4306.46	138233100	1.05144	928.593	29806898	32099	8	9	1	0	0	0	0	0	0	0	1	0	0	0	0	0	1	0	hRAS
23433	243126590	8858.68	4170.56	114461110	1.11905	1140.82	31309890	27445	8	9	1	0	0	0	0	0	0	0	1	0	0	0	0	0	1	0	hRAS
23434	309217340	10980	5342.8	150464060	1.0219	2087.31	58782840	28162	8	3	1	0	0	0	0	0	0	0	1	0	0	0	0	1	1	0	hRAS
23435	147888910	6005.64	4334.84	106745530	1.03908	638.232	15716470	24625	8	2	1	0	0	0	0	0	0	0	1	0	0	0	0	1	1	0	hRAS
23436	276063200	9633.02	4062.54	116424220	1.01748	1117.95	32038160	28658	8	2	1	0	0	0	0	0	0	0	1	0	0	0	0	0	1	0	hRAS
23437	156939780	7147.6	5582.17	122567780	1.0151	1226.77	26936250	21957	8	14	1	0	0	0	0	0	0	0	1	0	0	0	0	1	1	0	hRAS
23438	131751160	5531.35	3795.94	90415400	1.04162	534.534	12732058	23819	8	4	1	0	0	0	0	0	0	0	1	0	0	0	0	0	1	0	hRAS
23439	232833600	9595.45	4725.94	114674990	1.01571	4257.01	103296280	24265	8	19	1	0	0	0	0	0	0	0	1	0	0	0	0	1	1	0	hRAS
23440	122690200	8641.37	4103.6	58262928	1.07494	783.322	11121612	14198	8	0	1	0	0	0	0	0	0	0	1	0	0	0	0	0	1	0	hRAS
23441	162054930	8986.58	4489.86	80965560	1.02495	1556.17	28062332	18033	8	17	1	0	0	0	0	0	0	0	1	0	0	0	0	1	1	0	hRAS
23442	136053070	8338.12	4303.13	70214184	1.0599	2373.55	38729160	16317	8	14	1	0	0	0	0	0	0	0	1	0	0	0	0	1	1	0	hRAS
23443	317283740	11277.2	5332.77	150037550	1.01985	1131.75	31841878	28135	8	18	1	0	0	0	0	0	0	0	1	0	0	0	0	1	1	0	hRAS
23444	166266260	8948.19	3919.72	72832312	1.01891	1277.06	23729092	18581	8	7	1	0	0	0	0	0	0	0	1	0	0	0	0	0	1	0	hRAS
23445	177857280	9337.81	5832.01	111082370	1.08604	2208.4	42063332	19047	8	6	1	0	0	0	0	0	0	0	1	0	0	0	0	1	1	0	hRAS
23446	137426180	7983.86	3819.48	65744768	1.03795	856.912	14750024	17213	8	2	1	0	0	0	0	0	0	0	1	0	0	0	0	0	1	0	hRAS
23447	149281520	7912.31	3528.61	66574308	1.02214	661.019	12471443	18867	8	5	1	0	0	0	0	0	0	0	1	0	0	0	0	0	1	0	hRAS
23448	137458160	9640.77	3280.56	46774280	1.02953	740.136	10552865	14258	8	4	1	0	0	0	0	0	0	0	1	0	0	0	0	0	0	0	hRAS
23449	162243120	10728.9	3268.59	49427640	1.03791	751.552	11364976	15122	8	3	1	0	0	0	0	0	0	0	1	0	0	0	0	0	0	0	hRAS
23450	146955140	8607.46	3896.83	66530652	1.02381	758.225	12945175	17073	8	2	1	0	0	0	0	0	0	0	1	0	0	0	0	0	1	0	hRAS
23451	204812690	7486.94	4507.89	123317720	1.03098	852.233	23313686	27356	8	16	1	0	0	0	0	0	0	0	1	0	0	0	0	1	1	0	hRAS
23452	180187900	7941.99	5389.95	122287250	1.04554	2751.87	62434528	22688	8	21	1	0	0	0	0	0	0	0	1	0	0	0	0	1	1	1	hRAS
23453	221898900	12306.5	6927.2	124904390	1.06915	1695.04	30563184	18031	8	9	1	0	0	0	0	0	0	0	1	0	0	0	0	1	1	0	hRAS
23454	214587710	8987.97	5301.57	126574890	1.01274	1231.33	29398088	23875	8	20	1	0	0	0	0	0	0	0	1	0	0	0	0	1	1	1	hRAS
23455	279226300	8286.14	5175.33	174398130	1.05021	936.193	31547826	33698	8	8	1	0	0	0	0	0	0	0	1	0	0	0	0	1	1	0	hRAS
23456	160279460	5881.81	3387.98	92322328	1.12911	1019.44	27779608	27250	8	1	1	0	0	0	0	0	0	0	1	0	0	0	0	0	0	0	hRAS
23457	131737740	8008.37	4691.72	77178856	1.03038	2252.59	37055184	16450	8	7	1	0	0	0	0	0	0	0	1	0	0	0	0	1	1	0	hRAS
23458	132648740	8898.42	5462.68	81432120	1.04142	2127.4	31713096	14907	8	7	1	0	0	0	0	0	0	0	1	0	0	0	0	1	1	0	hRAS
23459	142469220	6017.71	3435.71	81340320	1.02599	794.815	18817234	23675	8	5	1	0	0	0	0	0	0	0	1	0	0	0	0	0	0	0	hRAS
23460	210590460	6068.54	3748.25	130071790	1.06074	3063.27	106301700	34702	8	13	1	0	0	0	0	0	0	0	1	0	0	0	0	0	1	0	hRAS
23461	180663820	6578.21	3017.23	82865120	1.19531	1401.89	38501516	27464	8	7	1	0	0	0	0	0	0	0	1	0	0	0	0	0	0	0	hRAS
23463	110402170	7675.35	4062.69	58437720	1.03627	1381.98	19878434	14384	8	2	1	0	0	0	0	0	0	0	1	0	0	0	0	0	1	0	hRAS
23464	212064020	13170.9	3075.75	49522664	1.11681	2714.28	43702688	16101	8	8	1	0	0	0	0	0	0	0	1	0	0	0	0	0	0	0	hRAS
23465	258113220	9429.48	3315.81	90763576	1.04806	1001.81	27422598	27373	8	6	1	0	0	0	0	0	0	0	1	0	0	0	0	0	0	0	hRAS
23466	102441250	9167	4929.03	55081880	1.023	745.908	8335518	11175	8	0	1	0	0	0	0	0	0	0	1	0	0	0	0	1	1	0	hRAS
23467	281568060	11365.9	5167.15	128005840	1.07947	985.214	24406718	24773	8	14	1	0	0	0	0	0	0	0	1	0	0	0	0	1	1	0	hRAS
23468	150307200	11740	4320.32	55313028	1.03927	1021.12	13073415	12803	8	1	1	0	0	0	0	0	0	0	1	0	0	0	0	1	1	0	hRAS
23469	133056130	7503.73	3664.01	64970252	1.09314	1160.69	20581354	17732	8	14	1	0	0	0	0	0	0	0	1	0	0	0	0	0	1	0	hRAS
23470	294956480	9298.17	4580.76	145311010	1.05502	714.333	22660078	31722	8	4	1	0	0	0	0	0	0	0	1	0	0	0	0	0	1	0	hRAS
23471	138097650	11684.4	4762.88	56292516	1.07779	1128.26	13334954	11819	8	1	1	0	0	0	0	0	0	0	1	0	0	0	0	1	1	0	hRAS
23472	130558180	6637.09	3102.94	61037868	1.018	762.042	14990136	19671	8	1	1	0	0	0	0	0	0	0	1	0	0	0	0	0	0	0	hRAS
23473	159583060	7428.69	5036.12	108185920	1.02953	768.611	16511298	21482	8	5	1	0	0	0	0	0	0	0	1	0	0	0	0	1	1	0	hRAS
23474	311302080	11886.3	5446.34	142639600	1.01369	2423.31	63466580	26190	8	26	1	0	0	0	0	0	0	0	1	0	0	0	0	1	1	1	hRAS
23475	171393900	7977	4852.49	104260620	1.06248	835.415	17949730	21486	8	5	1	0	0	0	0	0	0	0	1	0	0	0	0	1	1	0	hRAS
23476	143847010	10420.7	3509.46	48444616	1.04887	639.607	8829129	13804	8	0	1	0	0	0	0	0	0	0	1	0	0	0	0	0	1	0	hRAS
23477	211915200	8209.63	5903.58	152389060	1.02084	1398.4	36096824	25813	8	16	1	0	0	0	0	0	0	0	1	0	0	0	0	1	1	0	hRAS
23478	150967680	8116.11	3691.94	68673688	1.02624	542.756	10095807	18601	8	1	1	0	0	0	0	0	0	0	1	0	0	0	0	0	1	0	hRAS
23479	205130350	7823.43	5575.59	146191860	1.05395	1445.47	37900340	26220	8	17	1	0	0	0	0	0	0	0	1	0	0	0	0	1	1	0	hRAS
23480	133793540	10591.6	4350.08	54950256	1.03358	928.968	11734719	12632	8	0	1	0	0	0	0	0	0	0	1	0	0	0	0	1	1	0	hRAS
23481	119869530	6060.44	3332	65903704	1.19135	849.705	16806312	19779	8	3	1	0	0	0	0	0	0	0	1	0	0	0	0	0	0	0	hRAS
23482	143611900	8298.87	3555.39	61526032	1.01522	448.962	7769288	17305	8	0	1	0	0	0	0	0	0	0	1	0	0	0	0	0	1	0	hRAS
23483	205059420	6528.68	4612.75	144881840	1.02151	1351.05	42435104	31409	8	15	1	0	0	0	0	0	0	0	1	0	0	0	0	1	1	0	hRAS
23484	160368610	8345.58	6024.27	115762330	1.03654	2675.72	51416652	19216	8	10	1	0	0	0	0	0	0	0	1	0	0	0	0	1	1	0	hRAS
23485	138610370	10025.3	11199.8	154848430	1.07517	2694.21	37250136	13826	8	1	1	0	0	0	0	0	0	0	1	0	0	0	0	1	1	0	hRAS
23486	196087020	7787.1	5641.99	142070980	1.01745	984.369	24787394	25181	8	9	1	0	0	0	0	0	0	0	1	0	0	0	0	1	1	0	hRAS
23487	108876300	9056.42	4125.27	49594032	1.03664	1534.54	18448266	12022	8	1	1	0	0	0	0	0	0	0	1	0	0	0	0	0	1	0	hRAS
23488	146717860	6567.2	6067.26	135548720	1.07259	2582.29	57691012	22341	8	4	1	0	0	0	0	0	0	0	1	0	0	0	0	1	1	0	hRAS
23489	186556210	6876.13	4878.07	132346890	1.0543	994.065	26969972	27131	8	17	1	0	0	0	0	0	0	0	1	0	0	0	0	1	1	0	hRAS
23490	243576690	11276.2	4311.79	93138912	1.05324	2988.31	64550476	21601	8	32	1	0	0	0	0	0	0	0	1	0	0	0	0	0	1	1	hRAS
23491	216781120	7299.52	4789.55	142240130	1.05384	23683.9	703363460	29698	8	2	1	0	0	0	0	0	0	0	1	0	0	0	0	1	1	0	hRAS
23492	185133070	6594.47	5208.91	146234910	1.03893	830.988	23329152	28074	8	6	1	0	0	0	0	0	0	0	1	0	0	0	0	1	1	0	hRAS
23493	127757040	9073.65	4848.87	68272128	1.03371	782.692	11020305	14080	8	0	1	0	0	0	0	0	0	0	1	0	0	0	0	1	1	0	hRAS
23494	197703520	9109.92	4649.41	100901510	1.01709	1521.52	33020020	21702	8	22	1	0	0	0	0	0	0	0	1	0	0	0	0	1	1	1	hRAS
23495	170331460	10216.6	5083.12	84745736	1.09872	893.561	14897455	16672	8	1	1	0	0	0	0	0	0	0	1	0	0	0	0	1	1	0	hRAS
23496	141635250	9297.31	6633	101047060	1.09803	1181.47	17998492	15234	8	9	1	0	0	0	0	0	0	0	1	0	0	0	0	1	1	0	hRAS
23498	169439630	9516.41	4494.98	80033144	1.04696	722.914	12871479	17805	8	1	1	0	0	0	0	0	0	0	1	0	0	0	0	1	1	0	hRAS
23499	135717700	7819.64	5171.01	89748072	1.04586	1060.22	18401242	17356	8	2	1	0	0	0	0	0	0	0	1	0	0	0	0	1	1	0	hRAS
23500	288971810	12647.6	6288.58	143681550	1.03557	1180.69	26976498	22848	8	6	1	0	0	0	0	0	0	0	1	0	0	0	0	1	1	0	hRAS
23501	171325810	9421.27	4096.7	74498576	1.14117	741.398	13482319	18185	8	2	1	0	0	0	0	0	0	0	1	0	0	0	0	0	1	0	hRAS
23502	169862860	7907.22	6425.79	138038750	1.04757	1177.67	25298784	21482	8	13	1	0	0	0	0	0	0	0	1	0	0	0	0	1	1	0	hRAS
23503	163271260	8914.13	6991.81	128061900	1.02971	1182.49	21658404	18316	8	9	1	0	0	0	0	0	0	0	1	0	0	0	0	1	1	0	hRAS
23504	124024380	9530.81	2783.29	36218964	1.06382	1248.08	16241317	13013	8	1	1	0	0	0	0	0	0	0	1	0	0	0	0	0	0	0	hRAS
23505	155371790	7403.95	3966.37	83234264	1.01826	1378.23	28922148	20985	8	11	1	0	0	0	0	0	0	0	1	0	0	0	0	0	1	0	hRAS
23506	227661970	6516.73	3930.41	137308780	1.08068	780.373	27262340	34935	8	3	1	0	0	0	0	0	0	0	1	0	0	0	0	0	1	0	hRAS
23507	254266940	9752.87	5951.43	155159660	1.01642	1831.55	47750456	26071	8	23	1	0	0	0	0	0	0	0	1	0	0	0	0	1	1	1	hRAS
23508	382117570	11986.9	7293.29	232495420	1.15845	8119.95	258847890	31878	8	17	1	0	0	0	0	0	0	0	1	0	0	0	0	1	1	0	hRAS
23509	253823500	8787.38	4445.38	128404910	1.03862	1399.14	40414260	28885	8	24	1	0	0	0	0	0	0	0	1	0	0	0	0	0	1	1	hRAS
23510	124153650	6090.44	3732.85	76094128	1.01817	1176.17	23976314	20385	8	7	1	0	0	0	0	0	0	0	1	0	0	0	0	0	1	0	hRAS
23511	247761460	10424.6	5674.23	134859380	1.05907	2634.6	62616448	23767	8	29	1	0	0	0	0	0	0	0	1	0	0	0	0	1	1	1	hRAS
23512	113342510	6366.48	3589.92	63911396	1.0332	957.153	17040202	17803	8	7	1	0	0	0	0	0	0	0	1	0	0	0	0	0	1	0	hRAS
23513	335394180	10668.8	4297.3	135094340	1.0135	727.358	22865954	31437	8	1	1	0	0	0	0	0	0	0	1	0	0	0	0	0	1	0	hRAS
23514	112797460	9073.15	3939.11	48970956	1.15342	1684.17	20937634	12432	8	7	1	0	0	0	0	0	0	0	1	0	0	0	0	0	1	0	hRAS
23515	103683120	8935.89	4205.26	48793596	1.0713	2026.33	23511522	11603	8	7	1	0	0	0	0	0	0	0	1	0	0	0	0	1	1	0	hRAS
23516	86207368	8687.63	3734.7	37059392	1.05094	1080.76	10724363	9923	8	4	1	0	0	0	0	0	0	0	1	0	0	0	0	0	1	0	hRAS
23517	117679740	8618.7	4015.46	54827024	1.04105	948.511	12950967	13654	8	4	1	0	0	0	0	0	0	0	1	0	0	0	0	0	1	0	hRAS
23519	156447140	8010.2	5069.31	99008752	1.03959	1262.74	24662582	19531	8	7	1	0	0	0	0	0	0	0	1	0	0	0	0	1	1	0	hRAS
23520	232690450	8682.48	4831.61	129487200	1.00931	11210	300427520	26800	8	17	1	0	0	0	0	0	0	0	1	0	0	0	0	1	1	0	hRAS
23521	331303650	8321.29	5530.52	220192030	1.04094	1623.04	64619832	39814	8	24	1	0	0	0	0	0	0	0	1	0	0	0	0	1	1	1	hRAS
23523	108315260	7049.94	3104.97	47704820	1.03412	556.443	8549184	15364	8	2	1	0	0	0	0	0	0	0	1	0	0	0	0	0	0	0	hRAS
23524	251791380	9125.85	4924.2	135863490	1.0193	1610.11	44424408	27591	8	11	1	0	0	0	0	0	0	0	1	0	0	0	0	1	1	0	hRAS
23525	320394690	13463.7	4235.74	100797830	1.02647	1270.86	30242772	23797	8	14	1	0	0	0	0	0	0	0	1	0	0	0	0	0	1	0	hRAS
23526	133585000	5862.08	3150.86	71801696	1.10564	544.73	12413310	22788	8	0	1	0	0	0	0	0	0	0	1	0	0	0	0	0	0	0	hRAS
23527	137837090	8447.45	3687.02	60161072	1.10654	1732.66	28271738	16317	8	4	1	0	0	0	0	0	0	0	1	0	0	0	0	0	1	0	hRAS
23528	159127840	8043.67	6853.88	135590340	1.02253	1556.95	30801182	19783	8	14	1	0	0	0	0	0	0	0	1	0	0	0	0	1	1	0	hRAS
23529	287105600	11261.3	5219.43	133069340	1.11025	1026.68	26175226	25495	8	9	1	0	0	0	0	0	0	0	1	0	0	0	0	1	1	0	hRAS
23530	131894970	6323.17	4388.8	91546080	1.06711	820.822	17121532	20859	8	4	1	0	0	0	0	0	0	0	1	0	0	0	0	1	1	0	hRAS
23531	141690960	6304.1	4753.81	106846650	1.02352	641.711	14423101	22476	8	2	1	0	0	0	0	0	0	0	1	0	0	0	0	1	1	0	hRAS
23533	194339340	8182.02	4728.07	112301020	1.04045	2508.79	59588740	23752	8	26	1	0	0	0	0	0	0	0	1	0	0	0	0	1	1	1	hRAS
23535	144168300	8220.34	4324.73	75847160	1.01815	780.536	13689044	17538	8	1	1	0	0	0	0	0	0	0	1	0	0	0	0	1	1	0	hRAS
23536	291904800	12129.8	5779.39	139081100	1.01876	3369.97	81098296	24065	8	36	1	0	0	0	0	0	0	0	1	0	0	0	0	1	1	1	hRAS
23537	141121070	8325.73	4253.79	72101736	1.02512	772.767	13098408	16950	8	5	1	0	0	0	0	0	0	0	1	0	0	0	0	1	1	0	hRAS
23538	197139330	6753.89	5623.95	164157470	1.05597	5053.37	147502670	29189	8	38	1	0	0	0	0	0	0	0	1	0	0	0	0	1	1	1	hRAS
23539	131516450	5667.59	3818.67	88612240	1.05231	776.256	18013020	23205	8	7	1	0	0	0	0	0	0	0	1	0	0	0	0	0	1	0	hRAS
23540	233768160	9404.9	5382.2	133779980	1.01942	3890.63	96705432	24856	8	61	1	0	0	0	0	0	0	0	1	0	0	0	0	1	1	1	hRAS
23541	122978300	7912.64	4015.8	62413580	1.01678	526.826	8187935	15542	8	1	1	0	0	0	0	0	0	0	1	0	0	0	0	0	1	0	hRAS
23542	159220530	9485.88	6311.48	105938260	1.0789	3856.61	64733136	16785	8	8	1	0	0	0	0	0	0	0	1	0	0	0	0	1	1	0	hRAS
23543	299658910	12807	5653.72	132285640	1.07862	1292.68	30246206	23398	8	4	1	0	0	0	0	0	0	0	1	0	0	0	0	1	1	0	hRAS
23544	250442060	11489.7	5466	119142330	1.02233	1478.16	32219424	21797	8	7	1	0	0	0	0	0	0	0	1	0	0	0	0	1	1	0	hRAS
23545	296497380	12737.2	5538.74	128930750	1.04405	1325.62	30857762	23278	8	9	1	0	0	0	0	0	0	0	1	0	0	0	0	1	1	0	hRAS
23546	235799340	10666.8	4967.75	109817040	1.03145	1022.02	22592806	22106	8	8	1	0	0	0	0	0	0	0	1	0	0	0	0	1	1	0	hRAS
23547	116999730	7093.47	4610.89	76051944	1.09094	1635.35	26973408	16494	8	9	1	0	0	0	0	0	0	0	1	0	0	0	0	1	1	0	hRAS
23548	291662940	9402.72	3625.82	112469250	1.02755	903.921	28038732	31019	8	7	1	0	0	0	0	0	0	0	1	0	0	0	0	0	0	0	hRAS
23549	107088290	5570.26	4226.27	81250128	1.05261	1293.35	24864588	19225	8	8	1	0	0	0	0	0	0	0	1	0	0	0	0	1	1	0	hRAS
23551	367918210	8828.91	6430.76	267982460	1.03071	1322.89	55127652	41672	8	10	1	0	0	0	0	0	0	0	1	0	0	0	0	1	1	0	hRAS
23552	216721020	10493.4	6894.85	142399340	1.01761	1867.33	38566052	20653	8	19	1	0	0	0	0	0	0	0	1	0	0	0	0	1	1	0	hRAS
23553	334841630	9096.49	6394.4	235377730	1.0311	1299.11	47820256	36810	8	14	1	0	0	0	0	0	0	0	1	0	0	0	0	1	1	0	hRAS
23554	239903710	10235.2	6135.96	143820700	1.01083	1382.2	32397324	23439	8	16	1	0	0	0	0	0	0	0	1	0	0	0	0	1	1	0	hRAS
23555	129470950	6313.81	4371.96	89651432	1.0419	657.747	13487761	20506	8	5	1	0	0	0	0	0	0	0	1	0	0	0	0	1	1	0	hRAS
23556	161977010	7621.37	4543.47	96562328	1.03835	623.998	13261834	21253	8	3	1	0	0	0	0	0	0	0	1	0	0	0	0	1	1	0	hRAS
23557	173930510	8781.71	4431.26	87765616	1.02176	604.149	11965772	19806	8	0	1	0	0	0	0	0	0	0	1	0	0	0	0	1	1	0	hRAS
23558	139373200	9335.74	5055.58	75474784	1.01627	982.805	14672299	14929	8	3	1	0	0	0	0	0	0	0	1	0	0	0	0	1	1	0	hRAS
23559	413974460	12657.8	5796.46	189573310	1.04213	2432.14	79543248	32705	8	34	1	0	0	0	0	0	0	0	1	0	0	0	0	1	1	1	hRAS
23560	167503090	7745.45	4003.05	86569864	1.10759	513.756	11110495	21626	8	0	1	0	0	0	0	0	0	0	1	0	0	0	0	0	1	0	hRAS
23562	161862190	8000.7	4269.77	86381768	1.02715	599.91	12136789	20231	8	1	1	0	0	0	0	0	0	0	1	0	0	0	0	0	1	0	hRAS
23563	108213070	8505.98	3367.28	42838520	1.11556	1582.59	20133740	12722	8	1	1	0	0	0	0	0	0	0	1	0	0	0	0	0	0	0	hRAS
23564	111306490	9345.63	4169.96	49664188	1.14925	1681.01	20020868	11910	8	0	1	0	0	0	0	0	0	0	1	0	0	0	0	0	1	0	hRAS
23565	145671870	5824.08	2836.63	70949848	1.06933	540.146	13510124	25012	8	0	1	0	0	0	0	0	0	0	1	0	0	0	0	0	0	0	hRAS
23567	141824700	8765.97	3562.81	57642652	1.03463	910.188	14725929	16179	8	6	1	0	0	0	0	0	0	0	1	0	0	0	0	0	1	0	hRAS
23568	139622800	9185.71	3441.87	52316352	1.02868	815.344	12393222	15200	8	4	1	0	0	0	0	0	0	0	1	0	0	0	0	0	0	0	hRAS
23569	178480910	7699.78	4847.73	112370470	1.01931	1195.94	27721922	23180	8	18	1	0	0	0	0	0	0	0	1	0	0	0	0	1	1	0	hRAS
23570	268951550	8908.33	3514.06	106093130	1.03806	1206	36410204	30191	8	30	1	0	0	0	0	0	0	0	1	0	0	0	0	0	0	1	hRAS
23571	161409440	7159.75	4358.21	98251520	1.04757	1032.99	23287830	22544	8	11	1	0	0	0	0	0	0	0	1	0	0	0	0	1	1	0	hRAS
23572	133111170	6782.73	3837.57	75312312	1.06147	963.632	18911274	19625	8	3	1	0	0	0	0	0	0	0	1	0	0	0	0	0	1	0	hRAS
23573	117256590	6037.93	3035.66	58952476	1.01884	610.784	11861430	19420	8	5	1	0	0	0	0	0	0	0	1	0	0	0	0	0	0	0	hRAS
23574	102703270	4962.95	3054.67	63213244	1.07322	590.656	12223043	20694	8	3	1	0	0	0	0	0	0	0	1	0	0	0	0	0	0	0	hRAS
23575	102609250	5184.12	2983.03	59043044	1.04429	426.809	8447830	19793	8	0	1	0	0	0	0	0	0	0	1	0	0	0	0	0	0	0	hRAS
23576	124239300	5732.18	3712.49	80464448	1.09929	614.291	13314138	21674	8	0	1	0	0	0	0	0	0	0	1	0	0	0	0	0	1	0	hRAS
23577	245323710	9766.07	4244.66	106625820	1.02609	937.616	23552904	25120	8	7	1	0	0	0	0	0	0	0	1	0	0	0	0	0	1	0	hRAS
23578	137680260	8901.55	4794.98	74163968	1.02672	627.57	9706619	15467	8	1	1	0	0	0	0	0	0	0	1	0	0	0	0	1	1	0	hRAS
23579	140834820	7816.34	4416.86	79582936	1.07135	1704.36	30709080	18018	8	12	1	0	0	0	0	0	0	0	1	0	0	0	0	1	1	0	hRAS
23580	190917220	11294.9	4458.66	75364680	1.10373	4490.93	75910120	16903	8	12	1	0	0	0	0	0	0	0	1	0	0	0	0	1	1	0	hRAS
23581	94842776	10510.1	3892.01	35121512	1.09287	985.699	8894952	9024	8	0	1	0	0	0	0	0	0	0	1	0	0	0	0	0	1	0	hRAS
23583	216636530	10618.9	6448.6	131557890	1.09199	1959.59	39977696	20401	8	2	1	0	0	0	0	0	0	0	1	0	0	0	0	1	1	0	hRAS
23585	227650300	8198.59	4568.08	126841820	1.01851	767.005	21297418	27767	8	6	1	0	0	0	0	0	0	0	1	0	0	0	0	1	1	0	hRAS
23586	120871980	8590.15	4188.3	58933572	1.02617	1736.85	24439190	14071	8	6	1	0	0	0	0	0	0	0	1	0	0	0	0	0	1	0	hRAS
23587	113536310	7593.89	3693.41	55220148	1.03051	965.71	14438337	14951	8	3	1	0	0	0	0	0	0	0	1	0	0	0	0	0	1	0	hRAS
23588	250243440	9634.38	4453.45	115674020	1.02011	807.029	20961760	25974	8	3	1	0	0	0	0	0	0	0	1	0	0	0	0	0	1	0	hRAS
23589	230078350	8738.59	5971.1	157213180	1.02695	1486.39	39135140	26329	8	18	1	0	0	0	0	0	0	0	1	0	0	0	0	1	1	0	hRAS
23590	115177140	8554.45	3399.78	45774592	1.02964	1637.49	22047184	13464	8	6	1	0	0	0	0	0	0	0	1	0	0	0	0	0	0	0	hRAS
23591	258727580	13765	6106.21	114772280	1.13043	1475.17	27727232	18796	8	4	1	0	0	0	0	0	0	0	1	0	0	0	0	1	1	0	hRAS
23592	308564220	10356.9	3672.74	109422080	1.02584	685.295	20416982	29793	8	10	1	0	0	0	0	0	0	0	1	0	0	0	0	0	0	0	hRAS
23594	286493380	9970.19	6359.6	182742980	1.00982	1471.34	42278896	28735	8	14	1	0	0	0	0	0	0	0	1	0	0	0	0	1	1	0	hRAS
23595	183057550	8245.09	4020.72	89267928	1.0404	691.263	15347427	22202	8	8	1	0	0	0	0	0	0	0	1	0	0	0	0	0	1	0	hRAS
23596	322865120	11580.9	4147.11	115617210	1.05423	1528.53	42614020	27879	8	23	1	0	0	0	0	0	0	0	1	0	0	0	0	0	1	1	hRAS
23597	270006780	12047.4	6996.61	156808130	1.01921	2189.69	49075428	22412	8	26	1	0	0	0	0	0	0	0	1	0	0	0	0	1	1	1	hRAS
23598	303656960	11414	6077.44	161684340	1.02201	2158.23	57417640	26604	8	38	1	0	0	0	0	0	0	0	1	0	0	0	0	1	1	1	hRAS
23599	270654210	10310.6	4306.43	113043840	1.02009	1451.53	38102744	26250	8	22	1	0	0	0	0	0	0	0	1	0	0	0	0	0	1	1	hRAS
23600	262677600	9103.37	3764.11	108613500	1.02633	1772.54	51146700	28855	8	31	1	0	0	0	0	0	0	0	1	0	0	0	0	0	0	1	hRAS
23601	258054340	9589.53	4492.26	120886620	1.04783	1295.13	34851888	26910	8	27	1	0	0	0	0	0	0	0	1	0	0	0	0	0	1	1	hRAS
23602	359913020	15547.7	4492.96	104007540	1.0277	2679.53	62028516	23149	8	9	1	0	0	0	0	0	0	0	1	0	0	0	0	0	1	0	hRAS
23603	184385650	6824.04	3917.54	105852010	1.10893	775.331	20949452	27020	8	9	1	0	0	0	0	0	0	0	1	0	0	0	0	0	1	0	hRAS
23604	188859550	8870.81	3731.65	79446896	1.02347	2481.51	52831412	21290	8	38	1	0	0	0	0	0	0	0	1	0	0	0	0	0	1	1	hRAS
23605	109825980	6546.22	6219.48	104344160	1.02981	749.009	12566129	16777	8	4	1	0	0	0	0	0	0	0	1	0	0	0	0	1	1	0	hRAS
23606	115109320	5829.5	5157.12	101832520	1.02176	595.756	11763798	19746	8	1	1	0	0	0	0	0	0	0	1	0	0	0	0	1	1	0	hRAS
23607	122872080	7114.36	3321.94	57373304	1.02619	423.172	7308598	17271	8	1	1	0	0	0	0	0	0	0	1	0	0	0	0	0	0	0	hRAS
23608	125547900	6439.01	3945.72	76933584	1.02171	700.526	13658857	19498	8	3	1	0	0	0	0	0	0	0	1	0	0	0	0	0	1	0	hRAS
23609	119032050	7460.49	3426.33	54667148	1.01819	604.368	9642685	15955	8	1	1	0	0	0	0	0	0	0	1	0	0	0	0	0	1	0	hRAS
23610	218100720	8466.64	5081.42	130897390	1.02617	856.896	22073650	25760	8	2	1	0	0	0	0	0	0	0	1	0	0	0	0	1	1	0	hRAS
23611	118195100	7290.59	3518.38	57039944	1.02036	640.299	10380525	16212	8	2	1	0	0	0	0	0	0	0	1	0	0	0	0	0	1	0	hRAS
23612	255082990	12423.7	5071.6	104130180	1.05031	3576.24	73427360	20532	8	36	1	0	0	0	0	0	0	0	1	0	0	0	0	1	1	1	hRAS
23613	241724290	12018.3	6285.57	126421580	1.09511	3344.73	67272576	20113	8	26	1	0	0	0	0	0	0	0	1	0	0	0	0	1	1	1	hRAS
23614	118252660	8022.57	4107.19	60539952	1.02517	2064.99	30438018	14740	8	10	1	0	0	0	0	0	0	0	1	0	0	0	0	0	1	0	hRAS
23615	326959140	10872.2	4283.75	128825110	1.10367	969.001	29140782	30073	8	17	1	0	0	0	0	0	0	0	1	0	0	0	0	0	1	0	hRAS
23616	188164960	8838.6	4923.54	104817160	1.02482	1093.73	23284344	21289	8	14	1	0	0	0	0	0	0	0	1	0	0	0	0	1	1	0	hRAS
23617	200626140	11997.7	6358.52	106327230	1.01818	1770.14	29600214	16722	8	14	1	0	0	0	0	0	0	0	1	0	0	0	0	1	1	0	hRAS
23618	175374340	9529.14	5281.96	97209240	1.01495	1386.16	25510882	18404	8	12	1	0	0	0	0	0	0	0	1	0	0	0	0	1	1	0	hRAS
23619	158468940	9829.97	4883.14	78721072	1.03024	1179.06	19007636	16121	8	3	1	0	0	0	0	0	0	0	1	0	0	0	0	1	1	0	hRAS
23620	155240460	8864.8	6193.05	108452700	1.02699	1651.42	28919590	17512	8	7	1	0	0	0	0	0	0	0	1	0	0	0	0	1	1	0	hRAS
23621	295753760	12587.4	5638.32	132477860	1.05059	1409.4	33115246	23496	8	17	1	0	0	0	0	0	0	0	1	0	0	0	0	1	1	0	hRAS
23622	287598530	13020	5769.36	127439460	1.03658	1154.99	25512668	22089	8	8	1	0	0	0	0	0	0	0	1	0	0	0	0	1	1	0	hRAS
23623	142461950	8616.82	5568.59	92065552	1.01253	1840.42	30427712	16533	8	6	1	0	0	0	0	0	0	0	1	0	0	0	0	1	1	0	hRAS
23624	129245540	5661.71	3827.92	87383832	1.10635	679.054	15501446	22828	8	1	1	0	0	0	0	0	0	0	1	0	0	0	0	0	1	0	hRAS
23625	252891410	6343.22	3889.53	155067810	1.07528	743.73	29651026	39868	8	4	1	0	0	0	0	0	0	0	1	0	0	0	0	0	1	0	hRAS
23626	161941970	7201.9	4073.03	91586072	1.07433	784.565	17641720	22486	8	2	1	0	0	0	0	0	0	0	1	0	0	0	0	0	1	0	hRAS
23627	287648800	10223.5	4452.6	125278380	1.03351	2832.53	79695992	28136	8	53	1	0	0	0	0	0	0	0	1	0	0	0	0	0	1	1	hRAS
23628	184801540	9370.32	5441.47	107316620	1.00738	995.725	19637680	19722	8	5	1	0	0	0	0	0	0	0	1	0	0	0	0	1	1	0	hRAS
23629	262196420	9595.48	5797.34	158412270	1.02821	1137.97	31095042	27325	8	16	1	0	0	0	0	0	0	0	1	0	0	0	0	1	1	0	hRAS
23630	194364100	10905.2	5102.49	90941752	1.03315	2105.7	37529864	17823	8	15	1	0	0	0	0	0	0	0	1	0	0	0	0	1	1	0	hRAS
23631	299457890	9881.14	4523.1	137077140	1.02441	759.633	23021432	30306	8	7	1	0	0	0	0	0	0	0	1	0	0	0	0	0	1	0	hRAS
23632	196025120	11007.1	4688.22	83492576	1.06192	2888.62	51443484	17809	8	28	1	0	0	0	0	0	0	0	1	0	0	0	0	1	1	1	hRAS
23633	158861070	7459.67	6018.44	128168780	1.04307	1305.73	27806786	21296	8	10	1	0	0	0	0	0	0	0	1	0	0	0	0	1	1	0	hRAS
23634	150809140	8657.24	5799.6	101029020	1.01109	1018.97	17750390	17420	8	7	1	0	0	0	0	0	0	0	1	0	0	0	0	1	1	0	hRAS
23635	165318270	8164.67	5744.5	116314640	1.08611	1194.66	24189422	20248	8	12	1	0	0	0	0	0	0	0	1	0	0	0	0	1	1	0	hRAS
23636	343022660	9818.04	4094.04	143037490	1.05709	846.467	29573880	34938	8	10	1	0	0	0	0	0	0	0	1	0	0	0	0	0	1	0	hRAS
23638	141835970	8063.9	3975	69916360	1.01567	696.552	12251649	17589	8	3	1	0	0	0	0	0	0	0	1	0	0	0	0	0	1	0	hRAS
23639	164928900	7891.34	4809.36	100515570	1.05851	1533.22	32044334	20900	8	12	1	0	0	0	0	0	0	0	1	0	0	0	0	1	1	0	hRAS
23640	154468300	8471.91	5030.45	91720264	1.04254	1177.38	21467096	18233	8	11	1	0	0	0	0	0	0	0	1	0	0	0	0	1	1	0	hRAS
23641	423808800	9410.45	4851.88	218509090	1.02327	2055.26	92560592	45036	8	28	1	0	0	0	0	0	0	0	1	0	0	0	0	0	1	1	hRAS
23642	172614190	8874.31	5046.46	98158712	1.0616	1164.48	22650278	19451	8	8	1	0	0	0	0	0	0	0	1	0	0	0	0	1	1	0	hRAS
23643	114574060	5507.84	5009.24	104202140	1.21586	1244.91	25896638	20802	8	6	1	0	0	0	0	0	0	0	1	0	0	0	0	1	1	0	hRAS
23644	145186610	7136.93	4339.45	88277432	1.07228	1180.61	24017244	20343	8	9	1	0	0	0	0	0	0	0	1	0	0	0	0	1	1	0	hRAS
23645	112608550	5760.91	5200.83	101660580	1.05718	919.131	17966256	19547	8	5	1	0	0	0	0	0	0	0	1	0	0	0	0	1	1	0	hRAS
23646	182840670	9073.53	8201.54	165269330	1.03277	1724.14	34743112	20151	8	7	1	0	0	0	0	0	0	0	1	0	0	0	0	1	1	0	hRAS
23647	199903630	8254.68	5923.74	143455150	1.02224	1089.77	26391038	24217	8	6	1	0	0	0	0	0	0	0	1	0	0	0	0	1	1	0	hRAS
23648	184284620	8073.81	6925.4	158072180	1.02556	1157.22	26413482	22825	8	5	1	0	0	0	0	0	0	0	1	0	0	0	0	1	1	0	hRAS
23649	105657620	7750.14	3559.13	48521660	1.11588	1019.95	13904976	13633	8	4	1	0	0	0	0	0	0	0	1	0	0	0	0	0	1	0	hRAS
23650	137080800	8379.02	4235.99	69300816	1.01506	920.491	15059234	16360	8	4	1	0	0	0	0	0	0	0	1	0	0	0	0	1	1	0	hRAS
23651	107603490	5042.57	3233.45	68998560	1.08078	1439.21	30711220	21339	8	3	1	0	0	0	0	0	0	0	1	0	0	0	0	0	0	0	hRAS
23652	167339120	8012.79	3362.32	70218728	1.09831	503.638	10517981	20884	8	2	1	0	0	0	0	0	0	0	1	0	0	0	0	0	0	0	hRAS
23653	214052380	9888.77	7723.56	167184270	1.01709	1401.85	30344428	21646	8	7	1	0	0	0	0	0	0	0	1	0	0	0	0	1	1	0	hRAS
[truncated: 1,181 more rows]

## Sheet: Supp. Fig. 2d
EV-	RAS-	CE-	EV+	RAS+	CE+			EV-	RAS-	CE-	EV+	RAS+	CE+
1	7	2	0	2	2			894	547	399	699	514	505
3	1	1	4	0	0
2	1	1	4	6	3
1	2	15	0	2	0
1	1	2	0	1	0
2	1	0	0	2	2
4	4	0	2	2	0
0	5	1	0	3	5
1	2	2	0	0	2
4	1	13	0	3	1
0	2	5	0	4	2
4	0	5	0	0	4
1	3	3	3	0	1
1	9	3	0	0	0
2	8	0	1	0	1
1	2	5	0	3	0
1	3	6	0	0	2
0	0	7	3	0	0
2	5	5	0	2	7
0	6	0	0	1	0
1	5	5	0	2	0
5	2	2	2	1	4
1	2	1	1	1	9
4	2	4	0	1	1
0	2	1	0	0	0
5	4	4	1	0	3
3	0	3	0	3	0
6	1	15	2	0	4
2	6	2	1	1	4
0	3	4	0	12	2
0	0	0	0	0	0
3	14	2	1	4	0
0	1	2	0	4	0
1	3	20	0	1	0
2	3	5	1	0	1
1	2	4	1	0	0
7	2	2	5	0	8
2	1	0	4	2	3
3	3	3	24	5	6
5	6	3	5	3	1
1	4	0	0	0	2
5	4	4	0	0	6
1	5	3	2	5	0
3	5	1	0	0	0
5	3	3	0	0	0
3	0	4	6	0	0
5	5	3	5	0	0
1	5	4	0	0	0
8	6	4	5	0	0
0	0	0	0	5	3
5	4	1	0	4	1
0	3	2	0	1	4
2	2	2	0	4	4
3	1	1	0	4	1
2	4	0	4	1	0
1	2	4	0	0	0
2	3	1	2	0	0
0	1	1	0	1	2
0	3	4	0	1	1
2	2	13	0	3	4
3	1	8	0	0	3
2	3	0	0	1	9
1	4	8	2	2	0
5	4	2	1	0	0
4	2	2	0	4	3
1	3	7	0	2	0
0	3	10	1	1	8
1	6	14	1	0	3
1	1	6	1	3	0
4	0	11	0	6	3
3	1	0	0	0	3
2	5	6	0	32	1
1	0	6	0	26	1
3	0	3	0	5	1
3	0	1	0	9	1
5	0	6	0	0	0
2	0	3	0	0	5
2	15	3	1	0	2
2	2	3	0	2	15
0	0	2	0	0	17
3	5	0	0	1	0
3	4	1	0	0	9
1	3	2	0	7	0
0	4	0	0	5	4
1	2	2	0	17	0
0	1	4	0	3	0
1	4	4	0	2	0
1	0	5	3	1	0
1	0	3	0	12	23
4	0	2	0	7	0
5	3	1	4	33	1
2	0	1	4	23	2
5	0	2	0	2	0
5	5	10	0	0	13
1	1	5	9	0	0
1	1	0	1	0	0
0	4	8	0	14	0
1	3	4	1	0	0
0	4	3	0	0	0
1	7	3	4	2	0
2	2	14	0	0	3
1	1	1	1	6	0
4	1	0	4	0	19
2	3	0	1	7	3
1	3	1	3	5	2
0	2	3	0	3	0
1	4	1	2	3	4
5	8	2	1	2	1
2	1	2	0	0	8
3	1	2	3	1	4
3	2	2	2	4	5
6	2	3	0	11	5
3	1	0	0	2	9
1	3	3	2	5	0
4	7	4	0	0	8
1	0	2	4	3	0
1	0	4	7	1	0
2	2	0	0	1	1
2	0	3	0	0	21
2	0	2	0	1	1
0	9	2	0	0	0
1	6	6	5	1	0
0	8	0	3	0	0
4	7	3	0	3	2
4	1	1	1	0	2
3	2	0	1	5	0
2	6	11	2	0	2
5	2	2	0	0	9
0	0	2	1	0	13
1	3	2	0	1	0
4	8	4	0	3	9
0	6	0	3	0	45
4	1	3	0	7	16
1	3	13	0	1	1
2	7	8	0	0	2
2	3	2	2	1	1
0	2	1	0	0	3
7	0	2	0	6	4
2	5	6	0	0	2
3	2	3	0	3	5
3	3	3	2	3	0
2	2	5	3	6	0
7	9	3	0	0	0
1	8	4	0	2	0
4	0	3	2	4	5
0	1	0	0	2	0
3	6	6	1	1	0
0	5	6	0	1	0
4	1	0	1	8	0
3	4	2	0	0	1
3	1	10	0	0	0
4	2	1	0	0	5
3	1	0	0	3	0
0	0	3	1	4	0
2	2	5	5	0	4
3	3	3	1	4	0
5	2	4	0	5	2
1	2	4	0	1	1
6	7	3	0	1	0
3	5	4	1	0	0
2	1	0	0	0	3
2	1	3	0	1	11
1	2	5	0	0	6
2	2	1	0	0	3
1	2	4	0	5	12
4	1	4	0	5	7
6	2	3	2	7	8
3	3	8	0	0	4
2	0	2	2	0	2
2	3	4	3	0	8
0	1	0	1	5	2
3	4	0	3	0	1
1	3	0	0	0	1
2	8	0	1	0	1
0	2	5	1	0	1
0	3	2	0	0	1
0	2	1	1	0	0
3	5	2	0	0	0
4	3	4	1	0	0
3	3	4	1	0	5
1	3	0	3	0	0
1	4	1	0	1	0
6	2	2	0	0	0
0	5	1	0	0	0
0	2	2	2	3	0
0	4	2	0	1	0
2	6	7	0	3	4
0	1	1	1	0	0
0	1	1	3	3	1
1	3	4	1	1	1
1	2	1	3	2	0
0	3	1	4	1	4
1	4	6	1	0	1
1	2	1	0	0	0
1	2	4	0	0	0
3	0	2	1	0	2
3	1	2	0	0	0
3	0	0	0	4	0
0	3	3	0	2	0
3	4	4	1	10	1
1	2	0	0	0	1
0	7	3	26	0	1
0	4	3	0	2	4
4	5	2	0	0	4
2	4	3	0	0	26
0	3	4	0	7	16
2	4	1	1	1	5
1	1	4	0	13	3
3	3	3	1	1	3
3	0	7	0	0	7
0	1	5	2	0	3
2	0	2	1	0	8
1	2	4	5	0	3
0	1	0	3	0	5
0	2	2	6	0	0
1	6	4	0	2	1
6	2	5	0	1	4
5	1	2	0	0	0
4	1	2	0	1	0
6	3	2	2	0	2
5	2	5	3	0	0
2	1	6	3	0	1
1	4	2	5	2	0
4	4	1	0	0	10
2	7	1	0	3	2
2	5	3	1	3	0
0	1	8	0	0	1
3	7	5	0	1	3
1	9	0	16	3	5
0	5	2	3	1	9
1	1	4	4	1	0
2	7	5	0	9	1
1	5	1	3	0	0
1	0	0	4	0	1
4	1	4	5	2	2
2	5	4	0	0	0
5	6	2	4	0	0
2	6	23	2	0	0
1	3	4	0	3	2
2	6	1	1	10	2
1	1	4	1	0	3
1	4	1	6	5	0
0	1	2	2	3	0
0	3	4	0	4	0
0	0	6	0	1	0
4	4	7	0	1	0
0	1	1	5	0	2
0	2	1	2	0	0
1	3	1	0	2	3
2	1	1	0	15	6
3	2	0	1	0	0
1	3	0	1	0	2
0	3	3	0	4	0
2	1	1	3	0	1
4	6	2	0	3	2
4	7	1	0	3	0
6	4	7	2	0	5
2	8	2	0	1	0
7	1	7	0	2	0
2	0	8	1	4	0
2	2	3	3	4	0
0	1	3	1	1	0
2	0	2	0	1	2
3	0	2	1	0	0
3	0	4	0	0	2
5	1	2	0	1	1
3	0	1	0	1	0
5	8	2	0	4	0
5	3	4	0	5	3
6	7	5	0	3	4
3	5	4	1	1	2
1	3	3	0	3	0
6	1	4	0	4	0
3	5	3	1	0	0
2	1	1	1	3	3
1	1	1	1	2	3
1	4	2	1	4	3
1	3	2	3	0	1
5	1	0	0	1	19
2	1	5	0	0	4
2	1	5	1	0	8
3	3	2	2	5	3
7	2	2	1	2	2
7	2	13	0	3	1
1	2	3	0	0	1
5	0	4	1	6	8
1	0	0	1	5	0
1	8	0	2	0	0
3	5	0	2	0	1
4	3	2	1	0	3
0	2	2	0	0	4
1	3	1	0	1	5
3	1	8	1	0	3
6	3	0	0	5	0
4	0	3	0	2	1
1	7	0	0	0	2
4	3	6	0	2	0
5	1	5	0	1	0
6	3	7	7	0	5
3	6	1	6	0	3
2	2	1	2	7	0
4	2	0	0	2	0
7	5	1	0	0	1
4	7	1	0	2	0
3	8	5	0	1	2
6	3	2	0	3	8
3	2	0	2	3	2
4	4	4	0	3	0
5	0	4	1	2	6
11	3	4	0	11	5
2	5	4	0	3	0
4	3	3	0	0	0
1	1	4	7	2	2
3	2	3	0	1	1
1	1	3	1	91	0
0	1	6	1	7	0
2	6	0	0	2	9
0	3	0	7	0	0
1	4	1	1	4	0
10	3	1	0	5	0
2	2	2	0	0	0
1	6	25	0	1	2
1	1	6	5	0	0
1	8	3	3	2	0
3	5	0	0	0	0
1	2	7	10	0	1
2	0	1	10	4	3
5	1	2	0	2	0
4	4	0	5	1	1
4	2	2	1	0	0
1	1	4	4	3	1
2	5	4	4	0	2
1	0	3	3	0	3
2	1	3	0	0	0
2	2	5	0	1	0
5	1	4	2	2	4
1	0	18	2	1	1
0	3	5	0	0	2
2	1	7	0	1	0
4	2	4	1	0	1
0	3	2	1	0	2
1	0	2	3	0	1
3	3	6	0	0	1
3	7	3	0	0	2
9	6	0	1	3	1
2	4	0	0	0	0
6	9	0	0	4	2
4	1	0	0	0	0
0	4	3	0	0	3
0	6	3	0	0	0
2	3	0	0	0	0
0	1	1	1	1	2
2	1	1	0	0	2
6	1	1	2	3	0
0	0	1	1	0	3
1	0	1	0	3	0
3	1	1	0	0	4
2	3	4	1	2	9
1	1	4	0	0	32
3	0	2	3	0	0
2	0	2	2	0	2
2	4	20	1	0	0
3	2	4	0	0	0
5	0	0	1	0	0
2	4	3	0	0	0
2	6	4	1	0	0
4	2	3	4	0	6
4	2	5	0	0	1
2	1	2	0	0	4
3	3	0	2	0	4
1	2	3	3	0	1
0	1	7	0	0	2
1	0	7	2	0	0
1	0	7	1	0	0
3	3	2	2	1	0
3	3	4	1	1	10
5	1	9	0	4	1
5	1	2	0	2	2
4	3	1	2	1	0
4	4	3	0	0	3
3	1	6	0	4	2
0	3	4	1	7	1
0	1	1	0	5	5
2	2	1	0	1	3
1	4	1	1	1	4
1	4	5	0	6	0
0	1	4	0	0	3
43	7	6	1	1	0
5	1	4	2	0	2
0	6	5	0	5	0
3	0	5	0	2	3
2	4	4	0	4	1
1	4	1	2	2	32
3	3	2	0	0	0
1	2	2	1	0	0
1	7	2	0	2	0
2	4	7	0	1	0
1	1	4	0	0	5
7	1	2	0	5	13
26	7		0	2	5
0	4		0	2	0
0	3		0	1	4
1	5		1	2	0
1	4		0	3	0
2	6		8	0	7
5	1		0	0	0
4	2		0	2	0
0	1		2	0	7
3	1		0	2	5
2	4		0	1	1
6	1		0	2	3
4	1		0	4	0
3	0		0	0	8
5	5		1	0	2
3	3		2	0	1
0	0		1	3	0
1	2		3	0	1
4	0		2	0	0
3	1		2	0	0
3	4		0	0	0
4	4		0	0	0
2	5		0	3	0
4	0		0	5	0
2	0		1	6	0
0	2		1	0	1
0	0		1	2	7
1	2		5	6	1
2	2		0	0	2
1	0		6	2	1
1	3		1	0	0
1	1		2	0	0
3	7		21	3	2
0	3		0	0	0
1	4		3	2	0
0	2		0	1	0
3	4		3	6	0
3	0		3	4	0
1	7		1	2	0
4	1		0	5	0
7	2		38	0	0
2	5		1	0	1
3	7		0	0	1
2	0		4	0	0
1	0		2	2	4
4	3		3	1	2
6	1		3	0	0
3	1		2	3	5
2	2		0	1	0
1	5		5	1	1
2	3		2	0	0
3	1		0	0	0
2	5		0	6	0
1	2		0	0	3
1	3		0	5	0
3	5		0	2	0
1	3		0	0	0
1	3		0	0	2
2	2		1	0	1
0	2		1	0	1
5	4		0	0	1
2	2		0	0	6
5	1		0	0	3
3	1		1	0	4
1	1		1	0	5
1	1		2	0	9
2	3		0	0	1
1	4		6	1	5
0	5		0	0	9
7	2		0	0	0
5	6		0	0	3
0	0		0	0	8
3	5		4	0	0
0	8		0	6	1
4	3		3	2	0
4	3		0	5	0
5	5		2	12	0
0	2		2	0	1
0	2		0	0	0
2	4		0	0	0
0	0		0	0	6
3	4		0	4	5
3	2		0	1	2
1	0		0	1	4
4	2		0	0	2
3	4		0	0	1
3	4		2	1	1
1	0		0	1	3
5	2		0	0	1
1	3		0	0	1
2	1		0	3	0
3	1		1	1	1
4	0		0	7	0
1	0		0	1	5
4	3		0	2	1
3	1		2	1	14
2	3		0	4	1
5	11		0	5	0
2	1		0	3	13
0	4		1	0	0
6	2		3	1	0
0	1		2	18	2
0	1		0	0	0
0	6		3	0	0
2	4		0	2	5
1	1		2	1	0
0	8		1	0
0	0		0	2
1	6		0	10
17	6		0	0
0	7		1	2
0	4		2	0
1	3		6	3
0	2		0	7
3	7		2	3
0	8		1
1	0		1
1	0		3
3	2		5
11	2		2
6	7		0
2	3		1
2	1		0
0	2		4
3	1		0
10	3		0
3	1		1
2	4		0
5	2		0
6	1		3
5	1		2
1	1		0
4	3		0
0	6		0
7	4		0
0	2		0
2	6		0
3	6		1
4	1		4
0	1		1
2	3		0
2	6		0
0	2		18
5	3		1
2	2		0
2	1		1
2	1		0
2	0		0
3			0
1			0
3			0
6			0
2			1
4			0
2			0
15			1
5			0
4			0
0			0
1			1
4			3
1			4
1			0
6			0
0			3
1			2
1			0
1			1
2			0
2			2
3			0
2			1
2			1
0			2
0			3
2			2
4			2
2			1
2			0
1			4
1			3
1			3
4			2
5			0
3			1
2			0
6			7
2			0
2			3
1			1
2			0
1			2
12			1
2			0
5			0
4			1
4			0
1			0
3			0
3			0
0			0
8			1
2			0
0			0
3			0
2			0
1			0
2			0
4			0
1			0
4			2
2			0
2			0
4			1
4			0
6			0
3			0
2			0
3			0
6			4
6			3
7			0
0			0
0			0
2			1
6			0
2			0
3			0
0			0
3			3
0			0
8			1
4			0
1			2
4			3
2			0
3			2
0			0
1			0
2			1
2			0
2			0
1			2
1			3
2			1
2			0
2			2
1			0
0			3
0			3
5			1
0			0
0			4
4			3
3			3
0			0
2			0
3			1
3			0
6			0
4			0
6			1
0			0
1			2
0			0
1			0
3			1
5			1
0			1
3			1
2			0
0			0
0			0
2			0
3			1
5			0
6			0
2			0
1			0
3			0
1			2
7			5
1			1
1			5
3			1
2			0
1			0
0			3
9			2
1			0
2			0
1			0
2			0
2			2
1			0
1			2
2			0
0			4
0			1
4			0
1
2
3
4
1
0
3
7
1
1
1
3
2
8
0
2
2
6
1
4
4
2
2
5
3
3
2
2
1
7
1
4
2
4
3
2
5
1
3
2
1
2
0
10
1
5
1
1
1
1
1
2
6
5
0
5
2
4
3
3
1
1
2
1
1
3
1
1
1
3
1
5
4
1
2
34
1
2
6
5
9
2
1
2
3
5
2
2
0
3
0
4
1
2
3
0
3
2
2
0
3
4
2
1
1
1
0
7
0
1
2
0
0
0
1
7
4
7
5
3
2
1
3
0
2
0
2
2
5
0
3
1
1
2
2
1
3
0
1
0
1
1
0
1
3
1
2
6
4
0
3
1
1
6
2
4
0
2
4
1
0
2
0
2
3
1
3
3
1
1
1
1
1
0
1
0
0
4
1
2
1
0
3
1
2
1
2
1
4
3
1
4
1
0
1

## Sheet: Supp. Fig. 2e
Cyclin A
EV-	RAS-	CE-	EV+	RAS+	CE+
2.31663	2.79968	2.46078	1.11206	1.59619	1.23337	P15
2.71988	3.24719	3.09547	1.18372	1.48853	1.36661	P63
2.65943	2.89988	3.42086	1.38044	1.61437	2.00821	P64
2.46756	2.82633	3.29825	1.25179	2.20039	2.45743	P65

[truncated: 26 more sheets: Supp. Fig. 3a, Supp. Fig. 3b, Supp. Fig. 3c, Supp. Fig. 3d, Supp. Fig. 3e, Supp. Fig. 4a, Supp. Fig. 4b, Supp. Fig. 4c, Supp. Fig. 5, Supp. Fig. 6a, Supp. Fig. 6b, Supp. Fig. 6c, Supp. Fig. 6d, Supp. Fig. 7a, Supp. Fig. 7b, Supp. Fig. 7c, Supp. Fig. 7d, Supp. Fig. 7e, Supp. Fig. 7f, Supp. Fig. 7g …]
